# Supplementary material for: MDM2-amplified esophageal adenocarcinomas exhibit an activated metabolic and immunosuppressive phenotype with multiple potential therapeutic targets
Source: BMC Cancer. 2025 Nov 26;25:1863. doi: 10.1186/s12885-025-15367-3 (PMC12690831; doi:10.1186/s12885-025-15367-3)
Supplement: Supplementary file 1 — Supplementary Material 1: Supplementary Figure 1. Representative pictures of MDM2 FISH stainings in (A) MDM2 non-amplified tumors, (B) tumors with polysomy without MDM2-amplification, and (C) MDM2-amplified tumors (Zyto-Light SPEC MDM2/CEN12 Dual Core Probe (ZytoVision, Bremerhaven, Germany); green: MDM2, orange: centromere 12; magnification: x63). Scale bar: 10 µm. Supplementary Figure 2. Volcano plot of all detected proteins comparing the proteome of neoadjuvantly treated MDM2-amplified and non-amplified tumors. Grey: not significantly different expressed, blue: significantly decreased expression in neoadjuvantly treated MDM2-amplified tumors, red: significantly increased expression in neoadjuvantly treated MDM2-amplified tumors. Supplementary Table 1. Processed protein expression data from mass spectrometry-based proteomic analysis. This data represents a part of the in PRIDE uploaded raw data set. The rows contain each a unique protein identified by its UniProt identifier. The column names are given the MDM2 amplification status of each sample (MDM2-amplified: MDM2 +; MDM2-non-amplified: NEG.; non tumor tissue: N.G). Additionally, the columns are labeled whether the tumor was treated neoadjuvant (Neoadjuvant) or primarily resected (Primary). These names are not the sample-IDs we used in the PRIDE data set. Supplementary Table 2. This table contains the processed protein expression data and the test results of the ANOVA and Welch`s T-test investigating the whole patient cohort. Each row contains a unique protein. Supplementary Table 3. Test results of the enrichment analyses using the pathway annotation Kyoto Encyclopedia of Genes and Genomes (KEGG) pathway name, Gene Ontology Biological Process (GOBP) name, and Reactome name encyclopedia of the total cohort. Supplementary Table 4. This table contains the processed protein expression data and the test results of the ANOVA and Welch`s T-test investigating the difference of the proteome of neoadjuvantly treated MDM [file 12885_2025_15367_MOESM1_ESM.zip › Suppl_Methods_updated/Supp_Tab_3.csv]

C: Column	C: Type	C: Name	N: Size	N: Score	N: P value	N: Benj. Hoch. FDR	N: Mean	N: Median
Welch's T-test Difference MDM2 +_Neg.	GOBP name	mRNA splicing, via spliceosome	124	-0.449915	1,73E-12	1,15E-08	-0.150287	-0.150823
Welch's T-test Difference MDM2 +_Neg.	GOBP name	rRNA processing	64	-0.490867	1,65E-06	5,48E-04	-0.186628	-0.165896
Welch's T-test Difference MDM2 +_Neg.	GOBP name	DNA replication	34	-0.614319	6,78E-05	1,50E-02	-0.339223	-0.296399
Welch's T-test Difference MDM2 +_Neg.	GOBP name	RNA splicing	63	-0.428562	5,41E-04	8,98E-01	-0.14334	-0.147156
Welch's T-test Difference MDM2 +_Neg.	GOBP name	mRNA processing	56	-0.396305	3,55E-02	0.000470394	-0.138001	-0.145632
Welch's T-test Difference MDM2 +_Neg.	GOBP name	DNA repair	49	-0.408505	8,88E-02	0.000981805	-0.142739	-0.14811
Welch's T-test Difference MDM2 +_Neg.	GOBP name	extracellular matrix organization	87	0.294433	2,70E-01	0.00255826	0.248551	0.270241
Welch's T-test Difference MDM2 +_Neg.	GOBP name	interferon-gamma-mediated signaling pathway	27	-0.520729	3,06E-01	0.00254015	-0.213698	-0.257466
Welch's T-test Difference MDM2 +_Neg.	GOBP name	muscle organ development	22	0.550901	8,20E-01	0.00604579	0.470071	0.410122
Welch's T-test Difference MDM2 +_Neg.	GOBP name	cell adhesion	116	0.242552	8,86E-01	0.00587708	0.214923	0.177347
Welch's T-test Difference MDM2 +_Neg.	GOBP name	mRNA 3'-end processing	32	-0.440293	1,77E+00	0.0106677	-0.153463	-0.149268
Welch's T-test Difference MDM2 +_Neg.	GOBP name	transcription elongation from RNA polymerase II promoter	24	-0.496465	2,71E+00	0.0149803	-0.248904	-0.223011
Welch's T-test Difference MDM2 +_Neg.	KEGG pathway name	Metabolic pathways	482	0.181256	1,96E-05	6,29E-03	0.131676	0.145082
Welch's T-test Difference MDM2 +_Neg.	KEGG pathway name	Spliceosome	81	-0.402842	5,62E-05	9,03E-03	-0.126937	-0.138828
Welch's T-test Difference MDM2 +_Neg.	KEGG pathway name	Focal adhesion	88	0.317562	3,60E-04	3,85E+00	0.252926	0.259133
Welch's T-test Difference MDM2 +_Neg.	KEGG pathway name	Antigen processing and presentation	28	-0.521149	1,98E-01	0.000159066	-0.223124	-0.227287
Welch's T-test Difference MDM2 +_Neg.	KEGG pathway name	Cell cycle	29	-0.484733	6,78E-01	0.000435125	-0.274177	-0.232163
Welch's T-test Difference MDM2 +_Neg.	KEGG pathway name	ECM-receptor interaction	42	0.402856	7,05E-01	0.000376975	0.308734	0.326384
Welch's T-test Difference MDM2 +_Neg.	KEGG pathway name	Tyrosine metabolism	15	0.645821	1,55E+00	0.000709981	0.442682	0.394256
Welch's T-test Difference MDM2 +_Neg.	KEGG pathway name	Propanoate metabolism	23	0.512333	2,23E+00	0.000896287	0.316111	0.230749
Welch's T-test Difference MDM2 +_Neg.	KEGG pathway name	Vascular smooth muscle contraction	29	0.456557	2,25E+00	0.000800968	0.328451	0.403868
Welch's T-test Difference MDM2 +_Neg.	KEGG pathway name	Metabolism of xenobiotics by cytochrome P450	17	0.570624	4,83E+00	0.00154934	0.534106	0.411402
Welch's T-test Difference MDM2 +_Neg.	KEGG pathway name	Parkinson disease	58	0.30877	5,43E+00	0.0015857	0.190681	0.203935
Welch's T-test Difference MDM2 +_Neg.	KEGG pathway name	Protein digestion and absorption	26	0.449873	7,60E+00	0.00203213	0.317404	0.314371
Welch's T-test Difference MDM2 +_Neg.	KEGG pathway name	Oxidative phosphorylation	56	0.307036	7,98E+00	0.00197131	0.183002	0.197938
Welch's T-test Difference MDM2 +_Neg.	KEGG pathway name	Huntington disease	76	0.261686	9,43E+00	0.00216321	0.152471	0.192801
Welch's T-test Difference MDM2 +_Neg.	KEGG pathway name	Ribosome biogenesis in eukaryotes	33	-0.391978	0.000104521	0.00223675	-0.12867	-0.125727
Welch's T-test Difference MDM2 +_Neg.	KEGG pathway name	DNA replication	15	-0.579644	0.000104942	0.0021054	-0.350253	-0.467566
Welch's T-test Difference MDM2 +_Neg.	KEGG pathway name	Regulation of actin cytoskeleton	87	0.237027	0.00015839	0.00299077	0.19348	0.171842
Welch's T-test Difference MDM2 +_Neg.	KEGG pathway name	Chemical carcinogenesis	14	0.57839	0.000184161	0.0032842	0.48597	0.440202
Welch's T-test Difference MDM2 +_Neg.	KEGG pathway name	Drug metabolism - cytochrome P450	13	0.598511	0.000191703	0.00323876	0.506823	0.469003
Welch's T-test Difference MDM2 +_Neg.	KEGG pathway name	cGMP-PKG signaling pathway	42	0.333804	0.000197426	0.00316868	0.242919	0.262804
Welch's T-test Difference MDM2 +_Neg.	KEGG pathway name	Non-alcoholic fatty liver disease (NAFLD)	52	0.29734	0.00022993	0.00351465	0.180077	0.195259
Welch's T-test Difference MDM2 +_Neg.	KEGG pathway name	mRNA surveillance pathway	36	-0.35464	0.000247658	0.00361355	-0.109767	-0.113795
Welch's T-test Difference MDM2 +_Neg.	KEGG pathway name	Alzheimer disease	70	0.255512	0.000249855	0.00348711	0.158054	0.200434
Welch's T-test Difference MDM2 +_Neg.	KEGG pathway name	Retrograde endocannabinoid signaling	37	0.341742	0.000344196	0.00460362	0.226695	0.198071
Welch's T-test Difference MDM2 +_Neg.	KEGG pathway name	Tryptophan metabolism	22	0.435721	0.0004197	0.00538895	0.274746	0.221235
Welch's T-test Difference MDM2 +_Neg.	KEGG pathway name	RNA transport	77	-0.223628	0.000784593	0.0096867	-0.0292028	-0.0583854
Welch's T-test Difference MDM2 +_Neg.	KEGG pathway name	Carbon metabolism	80	0.218728	0.000818683	0.00973323	0.143299	0.17047
Welch's T-test Difference MDM2 +_Neg.	KEGG pathway name	Oxytocin signaling pathway	31	0.342794	0.00100326	0.0115016	0.247398	0.218863
Welch's T-test Difference MDM2 +_Neg.	KEGG pathway name	Bacterial invasion of epithelial cells	41	0.294386	0.00117897	0.01305	0.199559	0.201393
Welch's T-test Difference MDM2 +_Neg.	KEGG pathway name	Valine, leucine and isoleucine degradation	38	0.30149	0.0013751	0.0147136	0.19885	0.195411
Welch's T-test Difference MDM2 +_Neg.	Reactome name	mRNA Splicing - Major Pathway	109	-0.460169	2,83E-11	3,76E-08	-0.156351	-0.159181
Welch's T-test Difference MDM2 +_Neg.	Reactome name	Major pathway of rRNA processing in the nucleolus and cytosol	98	-0.378536	1,64E-06	1,09E-02	-0.104335	-0.1421
Welch's T-test Difference MDM2 +_Neg.	Reactome name	ECM proteoglycans	40	0.566929	6,77E-05	3,00E-02	0.386171	0.366067
Welch's T-test Difference MDM2 +_Neg.	Reactome name	rRNA modification in the nucleus and cytosol	33	-0.551433	4,81E-03	1,60E+00	-0.215849	-0.166078
Welch's T-test Difference MDM2 +_Neg.	Reactome name	mRNA Splicing - Minor Pathway	25	-0.533801	4,13E-01	0.00109908	-0.209694	-0.150583
Welch's T-test Difference MDM2 +_Neg.	Reactome name	Collagen chain trimerization	20	0.563095	1,38E-01	0.00304695	0.38628	0.326384
Welch's T-test Difference MDM2 +_Neg.	Reactome name	mRNA 3'-end processing	32	-0.440293	1,77E+00	0.00293893	-0.153463	-0.149268
Welch's T-test Difference MDM2 +_Neg.	Reactome name	Cleavage of Growing Transcript in the Termination Region	32	-0.440293	1,77E+00	0.00335878	-0.153463	-0.149268
Welch's T-test Difference MDM2 +_Neg.	Reactome name	Interferon gamma signaling	30	-0.44788	2,35E+00	0.00346892	-0.168579	-0.238715
Welch's T-test Difference MDM2 +_Neg.	Reactome name	Assembly of the pre-replicative complex	6	-0.957607	4,94E+00	0.00656538	-0.735111	-0.705353
Welch's T-test Difference MDM2 +_Neg.	Reactome name	Unwinding of DNA	6	-0.957607	4,94E+00	0.00547115	-0.735111	-0.705353
Welch's T-test Difference MDM2 +_Neg.	Reactome name	Switching of origins to a post-replicative state	6	-0.957607	4,94E+00	0.00596853	-0.735111	-0.705353
Welch's T-test Difference MDM2 +_Neg.	Reactome name	Processing of Capped Intron-Containing Pre-mRNA	20	-0.522076	5,55E+00	0.00567777	-0.188189	-0.190771
Welch's T-test Difference MDM2 +_Neg.	Reactome name	Non-integrin membrane-ECM interactions	24	0.474306	6,09E+00	0.00578249	0.322506	0.392483
Welch's T-test Difference MDM2 +_Neg.	Reactome name	Interferon alpha/beta signaling	24	-0.471155	6,82E+00	0.00603928	-0.199744	-0.231358
Welch's T-test Difference MDM2 +_Neg.	Reactome name	RNA Polymerase II Pre-transcription Events	20	-0.505834	9,40E+00	0.00780722	-0.238463	-0.223011
Welch's T-test Difference MDM2 +_Neg.	Reactome name	NoRC negatively regulates rRNA expression	13	-0.618778	0.000115254	0.00901012	-0.351225	-0.265473
Welch's T-test Difference MDM2 +_Neg.	Reactome name	NCAM1 interactions	11	0.671881	0.000116874	0.0086292	0.41967	0.329069
Welch's T-test Difference MDM2 +_Neg.	Reactome name	Smooth Muscle Contraction	23	0.465354	0.000117473	0.00821691	0.352287	0.394808
Welch's T-test Difference MDM2 +_Neg.	Reactome name	Respiratory electron transport	44	0.327784	0.000184007	0.0122272	0.199073	0.206263
Welch's T-test Difference MDM2 +_Neg.	Reactome name	TP53 Regulates Transcription of Genes Involved in G2 Cell Cycle Arrest	5	-0.955746	0.000217135	0.0137416	-0.712275	-0.7095
Welch's T-test Difference MDM2 +_Neg.	Reactome name	Processing of Intronless Pre-mRNAs	12	-0.617407	0.000218087	0.0131744	-0.256158	-0.232944
Welch's T-test Difference MDM2 +_Neg.	Reactome name	Activation of ATR in response to replication stress	10	-0.674503	0.000225847	0.01305	-0.473681	-0.537061
Welch's T-test Difference MDM2 +_Neg.	Reactome name	Orc1 removal from chromatin	48	-0.305964	0.000268407	0.014863	-0.122625	-0.0710057
Welch's T-test Difference MDM2 +_Neg.	Reactome name	Formation of RNA Pol II elongation complex	18	-0.492073	0.000311564	0.0165628	-0.24329	-0.223011
Welch's T-test Difference MDM2 +_Neg.	Reactome name	Estrogen-dependent gene expression	22	-0.443541	0.000329812	0.0168584	-0.218077	-0.21854
Welch's T-test Difference MDM2 +_Neg.	Reactome name	RNA Polymerase II Transcription Elongation	17	-0.503284	0.000338003	0.0166372	-0.254167	-0.230476
Welch's T-test Difference MDM2 +_Neg.	Reactome name	Molecules associated with elastic fibres	20	0.461498	0.000366247	0.0173837	0.385546	0.303773
Welch's T-test Difference MDM2 +_Neg.	Reactome name	Defective B3GAT3 causes JDSSDHD	8	0.726675	0.000377872	0.0161997	0.415285	0.387768
Welch's T-test Difference MDM2 +_Neg.	Reactome name	Defective B3GALT6 causes EDSP2 and SEMDJL1	8	0.726675	0.000377872	0.0156935	0.415285	0.387768
Welch's T-test Difference MDM2 +_Neg.	Reactome name	A tetrasaccharide linker sequence is required for GAG synthesis	8	0.726675	0.000377872	0.017317	0.415285	0.387768
Welch's T-test Difference MDM2 +_Neg.	Reactome name	Defective B4GALT7 causes EDS, progeroid type	8	0.726675	0.000377872	0.0167397	0.415285	0.387768
Welch's T-test Difference MDM2 +_Neg.	Reactome name	Integrin cell surface interactions	48	0.293447	0.000474149	0.0190953	0.252896	0.214891
Welch's T-test Difference MDM2 +_Neg.	Reactome name	Complex I biogenesis	22	0.429465	0.000507569	0.01984	0.249652	0.209166
