# Supplementary material for: MDM2-amplified esophageal adenocarcinomas exhibit an activated metabolic and immunosuppressive phenotype with multiple potential therapeutic targets
Source: BMC Cancer. 2025 Nov 26;25:1863. doi: 10.1186/s12885-025-15367-3 (PMC12690831; doi:10.1186/s12885-025-15367-3)
Supplement: Supplementary file 1 — Supplementary Material 1: Supplementary Figure 1. Representative pictures of MDM2 FISH stainings in (A) MDM2 non-amplified tumors, (B) tumors with polysomy without MDM2-amplification, and (C) MDM2-amplified tumors (Zyto-Light SPEC MDM2/CEN12 Dual Core Probe (ZytoVision, Bremerhaven, Germany); green: MDM2, orange: centromere 12; magnification: x63). Scale bar: 10 µm. Supplementary Figure 2. Volcano plot of all detected proteins comparing the proteome of neoadjuvantly treated MDM2-amplified and non-amplified tumors. Grey: not significantly different expressed, blue: significantly decreased expression in neoadjuvantly treated MDM2-amplified tumors, red: significantly increased expression in neoadjuvantly treated MDM2-amplified tumors. Supplementary Table 1. Processed protein expression data from mass spectrometry-based proteomic analysis. This data represents a part of the in PRIDE uploaded raw data set. The rows contain each a unique protein identified by its UniProt identifier. The column names are given the MDM2 amplification status of each sample (MDM2-amplified: MDM2 +; MDM2-non-amplified: NEG.; non tumor tissue: N.G). Additionally, the columns are labeled whether the tumor was treated neoadjuvant (Neoadjuvant) or primarily resected (Primary). These names are not the sample-IDs we used in the PRIDE data set. Supplementary Table 2. This table contains the processed protein expression data and the test results of the ANOVA and Welch`s T-test investigating the whole patient cohort. Each row contains a unique protein. Supplementary Table 3. Test results of the enrichment analyses using the pathway annotation Kyoto Encyclopedia of Genes and Genomes (KEGG) pathway name, Gene Ontology Biological Process (GOBP) name, and Reactome name encyclopedia of the total cohort. Supplementary Table 4. This table contains the processed protein expression data and the test results of the ANOVA and Welch`s T-test investigating the difference of the proteome of neoadjuvantly treated MDM [file 12885_2025_15367_MOESM1_ESM.zip › Suppl_Methods_updated/Supp_Tab_2.csv]

MDM2 +_1; MDM2 +_2; MDM2 +_3; MDM2 +_4; MDM2 +_5; MDM2 +_6; MDM2 +_7; MDM2 +_8; MDM2 +_9; MDM2 +_10; MDM2 +_11; MDM2 +_12; MDM2 +_13; MDM2 +_14; MDM2 +_15; MDM2 +_16; MDM2 +_17; MDM2 +_18; MDM2 +_19; MDM2 +_20; MDM2 +_21; MDM2 +_22; MDM2 +_23; MDM2 +_24; MDM2 +_25; MDM2 +_26; MDM2 +_27; MDM2 +_28; MDM2 +_29; MDM2 +_30; MDM2 +_31; MDM2 +_32; MDM2 +_33; MDM2 +_34; MDM2 +_35; Neg._1; Neg._2; Neg._3;…
21.779800415039062;21.79360008239746;22.75659942626953;22.064199447631836;21.22559928894043;22.812400817871094;22.43910026550293;21.734600067138672;22.912099838256836;21.762800216674805;21.560100555419922;21.818599700927734;23.66309928894043;22.86989974975586;21.460800170898438;18.81879997253418;22.69659996032715;22.541400909423828;17.728700637817383;18.56060028076172;21.93090057373047;22.5006008…	000993295;2;21	259629415429156;21	411654390607563;21	491275787353516;20	565039920806885;92;35;37;20;0	7691644797591637;0	14687817703768624;0	07120216478412379;0	8908943089430894;-0	07962139674595292;-0	1292625198997969;A0A0B4J1U7;IGHV6-1;HV601_HUMAN;Immunoglobulin heavy variable 6-1
20.408199310302734;18.16080093383789;21.329200744628906;20.114200592041016;19.616100311279297;20.511499404907227;20.585500717163086;20.15049934387207;20.42289924621582;21.03580093383789;20.809900283813477;19.179899215698242;20.727699279785156;20.172700881958008;21.25510025024414;20.248300552368164;20.69230079650879;18.11240005493164;19.789499282836914;19.146900177001953;20.167499542236328;20.2129…	000313873;4;19	836133749588676;20	084985733032227;20	069840560088288;18	968285179138185;92;35;37;20;4	0010202670199115;0	0011700404858299596;0	022812094859853728;0	9670409577819786;0	01514517294393869;0	03480501100235759;A0AV96;RBM47;RBM47_HUMAN;RNA-binding protein 47
21.098899841308594;20.82740020751953;21.70009994506836;21.86709976196289;21.693199157714844;21.583999633789062;21.353300094604492;21.58880043029785;20.89430046081543;21.583799362182617;21.242300033569336;21.332199096679688;21.54949951171875;21.491899490356445;21.335899353027344;21.148500442504883;20.85580062866211;20.95840072631836;20.841299057006836;20.96339988708496;21.22559928894043;21.3588008…	000313873;9;21	21165540943975;21	2948484148298;21	400289226222682;20	71709508895874;92;35;37;20;5	8228795870787184;0	003013793103448276;0	8765169708637248;0	6317985037406484;-0	10544081139288153;-0	3914738931049013;A0AVT1;UBA6;UBA6_HUMAN;Ubiquitin-like modifier-activating enzyme 6
22.045900344848633;22.223400115966797;21.457199096679688;21.72100067138672;21.253700256347656;21.103500366210938;21.557300567626953;21.83099937438965;21.992300033569336;21.757699966430664;21.385799407958984;22.408199310302734;21.62849998474121;21.68790054321289;20.963600158691406;21.715099334716797;21.80419921875;22.271400451660156;22.47610092163086;21.931400299072266;21.74209976196289;22.2597999…	000313873;14;21	659347845160443;21	71848569597517;21	565910957955026;21	728714847564696;92;35;37;20;0	6531307598093029;0	5223874274000683;0	8015386038422405;0	5440428316478286;0	15257473802014232;0	49720476179523115;A0FGR8;ESYT2;ESYT2_HUMAN;Extended synaptotagmin-2
20.155099868774414;18.438400268554688;20.44300079345703;19.872100830078125;19.59830093383789;20.129100799560547;19.85219955444336;20.15730094909668;19.769899368286133;18.193199157714844;20.393699645996094;19.9822998046875;19.92930030822754;19.988300323486328;19.62619972229004;20.16790008544922;20.031600952148438;20.079200744628906;19.726600646972656;17.98270034790039;18.978300094604492;19.8460006…	000313873;6;19	342464073844578;19	644683020455496;19	26974038820009;18	948119735717775;92;35;37;20;1	4658292580089554;0	07383616383616383;1	140293798475622;0	2723173734610123;0	37494263225540436;0	9246676500019247;A1L0T0;ILVBL;HACL2_HUMAN;2-hydroxyacyl-CoA lyase 2
20.408300399780273;20.760499954223633;18.055299758911133;20.31879997253418;17.68720054626465;17.98040008544922;18.048200607299805;17.396400451660156;17.93470001220703;18.49090003967285;20.32390022277832;20.552600860595703;20.21380043029785;20.159500122070312;17.443199157714844;17.875499725341797;17.304000854492188;20.356700897216797;20.572599411010742;18.433300018310547;18.97279930114746;20.20009…	000313873;5;18	89684896883757;19	18369151524135;18	764070407764333;18	640514850616455;92;35;37;20;0	9196361507817479;0	17033817250213493;0	974519668076015;0	27359244264507426;0	41962110747701686;0	9204322493883758;A1L4H1;SSC5D;SRCRL_HUMAN;Soluble scavenger receptor cysteine-rich domain-containing protein SSC5D
21.26020050048828;22.055400848388672;21.275800704956055;21.6289005279541;21.43910026550293;21.849000930786133;22.424299240112305;22.108299255371094;21.641300201416016;21.614999771118164;21.388500213623047;22.080799102783203;21.28700065612793;21.74570083618164;20.91860008239746;22.156999588012695;20.6466007232666;21.84320068359375;20.424100875854492;21.92140007019043;17.385900497436523;21.90990066…	000313873;5;20	658775018609088;21	151277324131556;20	894216125075882;19	3613299369812;92;35;37;20;4	299481079739308;0	00021109607577807847;0	3688778026107921;0	5488817966903072;0	2570611990556735;0	49226309350851727;A1X283;SH3PXD2B;SPD2B_HUMAN;SH3 and PX domain-containing protein 2B
19.907899856567383;19.188400268554688;20.547199249267578;20.000699996948242;19.65690040588379;20.15169906616211;19.560400009155273;19.86549949645996;19.379899978637695;19.33690071105957;20.02589988708496;19.584400177001953;19.74209976196289;18.05190086364746;19.85930061340332;19.848100662231445;20.02790069580078;19.6919002532959;19.771900177001953;19.088899612426758;19.534799575805664;19.43099975…	000313873;6;19	40277499737947;19	71648575919015;19	407921559101826;18	844260025024415;92;35;37;20;5	603715495895721;0	0013240279162512463;1	775165473677474;0	2601997146932953;0	3085642000883233;0	9480251443848432;A2RRP1;NBAS;NBAS_HUMAN;NBAS subunit of NRZ tethering complex
20.92639923095703;19.418500900268555;20.35070037841797;19.499000549316406;19.991300582885742;20.846599578857422;20.32539939880371;19.622299194335938;20.859800338745117;19.537500381469727;21.114900588989258;19.69770050048828;19.897600173950195;20.056400299072266;20.600500106811523;20.471200942993164;20.831300735473633;17.707799911499023;20.101600646972656;20.3164005279541;20.135700225830078;20.260…	000313873;10;20	19249567778214;20	19589729309082;20	300399934923327;19	986919975280763;92;35;37;20;0	5606580268586054;0	4270225402504472;0	2882865173935003;0	7258950988822012;-0	10450264183250724;-0	2905759264268707;A3KMH1;VWA8;VWA8_HUMAN;von Willebrand factor A domain-containing protein 8
20.315399169921875;18.803800582885742;20.34119987487793;20.54319953918457;20.699899673461914;20.56049919128418;20.43630027770996;20.218599319458008;20.517000198364258;20.5531005859375;20.289100646972656;20.427600860595703;20.37660026550293;20.145299911499023;20.465299606323242;20.420700073242188;20.485599517822266;19.811500549316406;20.10689926147461;20.335599899291992;20.558500289916992;20.18219…	000313873;13;20	1641467757847;20	350959995814733;20	384264868658942;19	430005168914796;92;35;37;20;11	512160564982528;2	526315789473684E-05;0	19782755477051406;0	8966701791359326;-0	03330487284420869;-0	12352084026932039;A5YKK6;CNOT1;CNOT1_HUMAN;CCR4-NOT transcription complex subunit 1
19.395099639892578;17.75589942932129;19.734500885009766;20.320999145507812;19.67259979248047;20.383499145507812;19.33169937133789;17.84830093383789;18.42889976501465;18.255800247192383;20.141399383544922;17.857999801635742;19.49850082397461;17.272600173950195;20.489200592041016;20.586299896240234;20.581100463867188;17.696199417114258;17.999500274658203;18.673900604248047;20.79159927368164;20.7942…	000313873;3;19	159619559412416;19	17139712742397;19	428783726047826;18	6410551071167;92;35;37;20;1	8217123983512984;0	041134626038781166;0	5676613714265297;0	47310760401721663;-0	2573865986238566;-0	5962717263501649;A6NDG6;PGP;PGP_HUMAN;Glycerol-3-phosphate phosphatase
19.648099899291992;19.585800170898438;20.336700439453125;19.280799865722656;20.358200073242188;20.114900588989258;17.614500045776367;19.908300399780273;20.217599868774414;19.781999588012695;19.545900344848633;19.533899307250977;19.796199798583984;19.826799392700195;20.312299728393555;19.839799880981445;19.68910026550293;18.900400161743164;18.994199752807617;19.762399673461914;19.854700088500977;1…	000313873;9;19	429823937623397;19	71844275338309;19	84075149329933;18	164525032043457;92;35;37;20;16	968481710053137;0;0	4493944033594506;0	652814278822962;-0	1223087399162388;-0	3690364633361298;A6NHR9;SMCHD1;SMHD1_HUMAN;Structural maintenance of chromosomes flexible hinge domain-containing protein 1
22.114299774169922;18.473800659179688;18.894399642944336;24.063100814819336;18.465499877929688;20.986299514770508;17.77400016784668;23.052200317382812;19.005300521850586;20.888099670410156;18.92970085144043;18.3257999420166;18.17959976196289;18.43950080871582;23.469600677490234;21.54960060119629;22.82229995727539;17.06529998779297;21.39430046081543;19.311800003051758;18.213300704956055;17.6723995…	000313873;13;20	426476146863855;19	877397264753068;19	42384044544117;23	242240238189698;92;35;37;20;8	405752528045623;0;0	4348322700699057;0	43777142857142853;0	45355681931189906;0	6481192272238129;A8K2U0;A2ML1;A2ML1_HUMAN;Alpha-2-macroglobulin-like protein 1
19.311599731445312;18.19659996032715;19.449199676513672;19.701499938964844;19.682199478149414;19.702600479125977;19.158599853515625;19.157699584960938;19.654600143432617;18.65690040588379;20.097999572753906;18.99049949645996;19.22640037536621;18.983999252319336;19.224300384521484;19.250699996948242;19.12030029296875;19.236000061035156;18.341800689697266;19.767000198364258;19.101900100708008;18.79…	000313873;5;19	03256619494894;19	22450283595494;18	953424195985537;18	84308977127075;92;35;37;20;1	1594525086603724;0	2016036036036036;1	1591642683326713;0	35473706004140787;0	27107863996940296;0	7822963647513473;A8MXV4;NUDT19;NUD19_HUMAN;Acyl-coenzyme A diphosphatase NUDT19
20.303300857543945;20.286500930786133;20.521900177001953;20.57979965209961;21.85650062561035;21.252500534057617;20.945199966430664;20.58209991455078;17.50029945373535;20.384199142456055;20.46139907836914;20.213300704956055;20.681299209594727;19.883100509643555;20.171600341796875;20.90730094909668;20.125999450683594;20.083499908447266;19.651100158691406;18.231399536132812;20.36989974975586;19.8985…	000313873;11;20	19919669109842;20	321294294084822;20	64154320794183;19	167184829711914;92;35;37;20;9	453371193614206;1	1764705882352942E-05;1	3183773086183008;0	28725095541401274;-0	32024891385700727;-0	8926677112779045;B0I1T2;MYO1G;MYO1G_HUMAN;Unconventional myosin-Ig
20.00749969482422;18.236299514770508;21.813199996948242;19.96940040588379;18.082700729370117;20.110700607299805;18.454099655151367;20.340299606323242;20.195199966430664;20.14419937133789;20.586999893188477;19.932600021362305;20.54789924621582;20.28219985961914;20.52429962158203;20.671199798583984;20.195999145507812;18.150999069213867;19.941600799560547;17.232900619506836;18.20509910583496;19.8624…	000993295;2;19	293889211571734;19	58650850568499;19	595962369764173;18	22297010421753;92;35;37;20;4	279360230298114;0	0003566265060240964;0	011168474990317187;0	9809748837209302;-0	009453864079183916;-0	019060516893321996;C9JI98;TMEM238;TM238_HUMAN;Transmembrane protein 238
19.87809944152832;19.465599060058594;19.407100677490234;19.92919921875;19.757099151611328;20.276599884033203;20.197599411010742;19.356599807739258;19.856300354003906;19.57379913330078;18.311800003051758;20.181499481201172;19.686100006103516;19.481700897216797;19.9414005279541;19.537799835205078;19.733200073242188;19.536800384521484;19.73870086669922;19.002899169921875;18.720800399780273;19.312999…	000313873;2;19	273816336756166;19	450242778233118;19	48322718852275;18	57765998840332;92;35;37;20;4	533530316372849;0	00167816091954023;0	07248766417785048;0	9244129119031608;-0	03298441028963239;-0	08927278849940416;O00116;AGPS;ADAS_HUMAN;Alkyldihydroxyacetonephosphate synthase	peroxisomal
20.062299728393555;19.322500228881836;19.746000289916992;20.003999710083008;20.221099853515625;19.950700759887695;19.76409912109375;19.54520034790039;19.10059928894043;19.956499099731445;19.20359992980957;19.884000778198242;19.696800231933594;19.092199325561523;19.674699783325195;19.32659912109375;19.499099731445312;19.38680076599121;18.903400421142578;18.77090072631836;19.791799545288086;19.2947…	000313873;8;19	397597789764404;19	476351492745536;19	597526962692672;18	88990983963013;92;35;37;20;4	717008016574951;0	004735340729001585;0	6411559631228341;0	6192845528455284;-0	12117546994713635;-0	40429286973933315;O00139;KIF2A;KIF2A_HUMAN;Kinesin-like protein KIF2A
18.075199127197266;19.13759994506836;18.153600692749023;21.150800704956055;21.361000061035156;21.688600540161133;21.284299850463867;20.933000564575195;18.48940086364746;21.077199935913086;20.193099975585938;18.162900924682617;18.408199310302734;20.246400833129883;21.074399948120117;20.627399444580078;21.154399871826172;18.625900268554688;17.63450050354004;19.861400604248047;20.569000244140625;17.…	000313873;3;19	723629453907844;19	72725154331752;20	110197428110485;19	002140045166016;92;35;37;20;1	6154050765814152;0	030936443148688045;0	5665498741275369;0	4037482269503546;-0	38294588479296365;-0	7022064264832474;O00148;DDX39A;DX39A_HUMAN;ATP-dependent RNA helicase DDX39A
22.59280014038086;22.712200164794922;22.307199478149414;23.18090057373047;23.34510040283203;22.29640007019043;22.680999755859375;23.26810073852539;22.97879981994629;22.788999557495117;23.074899673461914;23.124000549316406;23.412799835205078;22.712799072265625;22.888999938964844;22.98080062866211;22.94499969482422;23.460899353027344;22.555599212646484;22.280799865722656;22.511699676513672;23.11879…	000313873;8;22	726096692292586;22	881174196515765;22	89248378856762;22	146894931793213;92;35;37;20;6	680207044124587;0	0009337539432176656;0	04556026834444744;0	9650345483359746;-0	011309592051855333;-0	03899372927530362;O00151;PDLIM1;PDLI1_HUMAN;PDZ and LIM domain protein 1
18.088199615478516;18.227500915527344;17.993499755859375;17.728300094604492;18.935699462890625;19.599899291992188;18.09440040588379;18.595199584960938;17.793100357055664;19.598100662231445;17.431800842285156;17.693899154663086;18.901399612426758;18.63680076599121;19.123699188232422;19.5408992767334;19.70210075378418;19.511199951171875;19.473400115966797;18.01919937133789;19.542699813842773;18.042…	000313873;3;18	920834790105406;18	75066566467285;19	017354037310625;19	040070152282716;92;35;37;20;0	6880457160038083;0	3492387671741552;0	9116206969177861;0	39496405529953915;-0	26668837263777334;-0	7195572821757023;O00154;ACOT7;BACH_HUMAN;Cytosolic acyl coenzyme A thioester hydrolase
24.700000762939453;25.34830093383789;24.191099166870117;24.702699661254883;23.904199600219727;23.381200790405273;24.42729949951172;24.836700439453125;24.710100173950195;24.246999740600586;24.502899169921875;25.118799209594727;24.59830093383789;24.964399337768555;24.007699966430664;24.691099166870117;24.621700286865234;25.230199813842773;25.88479995727539;25.000099182128906;25.47800064086914;25.39…	000313873;34;24	56371307373047;24	72144284929548;24	12595960256216;25	097529888153076;92;35;37;20;7	742260785177653;0	00015584415584415584;4	363041753775179;0	061481481481481484;0	5954832467333233;1	7721434505854148;O00159;MYO1C;MYO1C_HUMAN;Unconventional myosin-Ic
20.169700622558594;20.387300491333008;20.556100845336914;20.363500595092773;21.530000686645508;21.08180046081543;21.107999801635742;20.207300186157227;20.013900756835938;20.706600189208984;20.58099937438965;20.231700897216797;20.838699340820312;19.952899932861328;20.013500213623047;20.98889923095703;20.64150047302246;20.517799377441406;20.31060028076172;19.901899337768555;20.20560073852539;20.615…	000313873;9;20	1754555494889;20	457465853009904;20	68534871694204;18	73863515853882;92;35;37;20;15	027089747068953;0;1	111072843378759;0	40770500438981566;-0	22788286393213752;-0	6965985572080373;O00160;MYO1F;MYO1F_HUMAN;Unconventional myosin-If
19.221200942993164;17.830299377441406;19.112499237060547;18.164400100708008;19.688400268554688;19.058300018310547;18.533899307250977;18.27400016784668;18.689800262451172;18.991500854492188;19.56730079650879;17.98550033569336;19.085500717163086;17.721799850463867;17.746200561523438;18.30190086364746;17.861900329589844;17.069799423217773;18.312000274658203;17.5447998046875;18.274900436401367;17.958…	000557569;2;18	304909892704178;18	319140134538923;18	261827108022327;18	359710121154784;92;35;37;20;0	08197027452799824;0	8891652661064425;0	15430769656562426;0	8590324963072378;0	057313026516595755;0	16439786589125907;O00161;SNAP23;SNP23_HUMAN;Synaptosomal-associated protein 23
20.431499481201172;19.681100845336914;20.377500534057617;20.388900756835938;20.8257999420166;20.936899185180664;20.60449981689453;20.31570053100586;19.01919937133789;20.364700317382812;17.99690055847168;20.764699935913086;20.50149917602539;20.6387996673584;20.499000549316406;20.477100372314453;20.41309928894043;19.934600830078125;19.694400787353516;18.44580078125;20.131000518798828;20.66250038146…	000313873;6;19	93917935827504;20	28158869062151;20	1706215110985;18	91179504394531;92;35;37;20;8	59464592350028;9	732360097323602E-06;0	3020982054302422;0	7129414870215575;0	11096717952301205;0	3055329022272092;O00170;AIP;AIP_HUMAN;AH receptor-interacting protein
20.968399047851562;17.364099502563477;20.583200454711914;20.884899139404297;20.787799835205078;21.172100067138672;17.445100784301758;18.189800262451172;18.99340057373047;18.02280044555664;17.36050033569336;21.026899337768555;17.491300582885742;17.690799713134766;20.835399627685547;21.18549919128418;20.659099578857422;20.41830062866211;20.555099487304688;18.045400619506836;17.383100509643555;20.67…	000313873;4;19	32369456083878;19	309977068219865;19	350564853565114;19	297990131378175;92;35;37;20;0	004733156237091222;0	9866695174098962;0	04022393522079818;0	9383094140882159;-0	04058778534524876;-0	0719622403211021;O00178;GTPBP1;GTPB1_HUMAN;GTP-binding protein 1
18.87339973449707;18.270599365234375;19.654499053955078;17.850900650024414;20.45330047607422;19.566299438476562;18.79490089416504;18.992799758911133;18.489299774169922;18.085899353027344;19.931100845336914;19.59429931640625;20.31049919128418;19.149099349975586;19.52039909362793;20.012500762939453;17.968399047851562;17.789400100708008;18.0580997467041;18.724300384521484;20.089399337768555;19.75959…	000313873;2;18	922554306361985;19	022042737688338;19	0985188355317;18	422915172576904;92;35;37;20;1	6133876182700169;0	06266255144032921;0	13600154132460726;0	8389680811115283;-0	0764760978433614;-0	18136296950836805;O00182;LGALS9;LEG9_HUMAN;Galectin-9
20.8572998046875;20.333499908447266;20.798599243164062;21.131000518798828;20.388500213623047;20.165700912475586;20.604999542236328;20.890300750732422;20.732200622558594;21.033100128173828;20.683000564575195;21.10379981994629;21.093299865722656;20.39550018310547;20.9862003326416;20.92460060119629;21.01930046081543;20.293899536132812;21.062999725341797;18.03890037536621;20.673999786376953;20.600200…	000313873;7;20	600632688273553;20	7334173474993;20	51472973179173;20	527180004119874;92;35;37;20;0	5244258577624531;0	4715251396648044;1	096879485855637;0	4213468697123519;0	218687615707573;0	6768898846568454;O00186;STXBP3;STXB3_HUMAN;Syntaxin-binding protein 3
20.99020004272461;20.578699111938477;21.094200134277344;20.73259925842285;20.864999771118164;21.2283992767334;20.62420082092285;20.407699584960938;20.81529998779297;21.071500778198242;21.131900787353516;20.883100509643555;21.117900848388672;20.915700912475586;20.927000045776367;20.864200592041016;21.10460090637207;20.5408992767334;20.671100616455078;20.53179931640625;20.711200714111328;21.0499992…	000313873;13;20	715252254320227;20	906082970755442;20	823705518567884;20	18065996170044;92;35;37;20;8	262824809454617;0	0005848214285714286;0	9035346183107564;0	6943507023108292;0	08237745218755776;0	325559013841155;O00203;AP3B1;AP3B1_HUMAN;AP-3 complex subunit beta-1
18.8257999420166;18.73240089416504;18.44099998474121;22.086700439453125;19.221399307250977;17.570100784301758;18.35460090637207;20.658100128173828;18.669200897216797;19.042999267578125;17.821199417114258;18.94659996032715;17.94420051574707;18.93899917602539;21.09939956665039;19.79509925842285;20.458599090576172;18.249300003051758;18.384199142456055;18.948200225830078;17.771299362182617;19.2901992…	000313873;6;19	364609780518904;19	033822795322962;18	924221605867952;20	758205127716064;92;35;37;20;6	857154398707435;9	852216748768473E-06;0	16717393563226177;0	7783668261562998;0	10960118945500952;0	2357147976697311;O00204;SULT2B1;ST2B1_HUMAN;Sulfotransferase 2B1
20.69070053100586;20.573200225830078;18.228599548339844;20.451000213623047;20.212200164794922;20.676300048828125;19.313800811767578;18.1471004486084;20.868499755859375;20.721099853515625;22.221099853515625;20.39889907836914;20.292600631713867;17.84269905090332;20.608400344848633;20.314300537109375;20.586000442504883;20.631799697875977;21.017200469970703;19.869400024414062;21.49570083618164;20.247…	000313873;4;20	084740286288053;20	11996296473912;19	91716498297614;20	333114910125733;92;35;37;20;0	45524963718569406;0	40594066570188136;0	40311267208631046;0	5686857142857143;0	20279798176298058;0	4640236341111122;O00217;NDUFS8;NDUS8_HUMAN;NADH dehydrogenase [ubiquinone] iron-sulfur protein 8	mitochondrial
21.84910011291504;21.427499771118164;21.67180061340332;21.94339942932129;21.895200729370117;21.999799728393555;21.501300811767578;21.795799255371094;21.714599609375;22.185100555419922;21.733400344848633;21.829099655151367;21.789899826049805;21.719499588012695;21.967199325561523;21.581100463867188;21.92060089111328;21.63479995727539;21.645200729370117;21.974599838256836;21.618000030517578;21.62430…	000313873;9;21	760030456211258;21	744002859933037;21	7801351804991;21	750885009765625;92;35;37;20;0	08598811155824457;0	9511650246305419;0	2857634755197951;0	8773738819320215;-0	036132320566064635;-0	1413703820336295;O00231;PSMD11;PSD11_HUMAN;26S proteasome non-ATPase regulatory subunit 11
21.922500610351562;21.578699111938477;21.96430015563965;22.132699966430664;21.637800216674805;22.17490005493164;21.701099395751953;21.462900161743164;21.806100845336914;21.851600646972656;21.81369972229004;22.05270004272461;22.000999450683594;21.813499450683594;22.16029930114746;22.111499786376953;21.9596004486084;21.813199996948242;21.601299285888672;21.23390007019043;21.81220054626465;21.586399…	000313873;6;21	70041625396065;21	82673421587263;21	76048108693716;21	368239879608154;92;35;37;20;2	6685340075450528;0	06325538461538462;0	4663691359626415;0	7665494150867286;0	06625312893547175;0	2461830474015612;O00232;PSMD12;PSD12_HUMAN;26S proteasome non-ATPase regulatory subunit 12
20.813400268554688;21.177200317382812;20.973400115966797;21.32309913635254;21.42609977722168;20.989299774169922;21.19809913635254;20.959400177001953;21.304100036621094;21.578399658203125;21.11090087890625;21.090499877929688;21.06879997253418;20.457599639892578;21.06399917602539;21.012699127197266;21.296199798583984;21.244600296020508;21.199499130249023;21.258699417114258;21.590599060058594;21.313…	000313873;3;21	20730105690334;21	156551252092633;21	15353517274599;21	395580101013184;92;35;37;20;1	9257492538131153;0	25876574110285494;0	014098873016208392;0	9906699568167797;0	0030160793466436076;0	010966035703641979;O00233;PSMD9;PSMD9_HUMAN;26S proteasome non-ATPase regulatory subunit 9
22.856700897216797;18.22800064086914;23.004899978637695;22.78529930114746;23.29759979248047;22.749900817871094;23.023099899291992;23.084199905395508;23.017799377441406;23.058700561523438;23.168699264526367;22.833999633789062;22.937400817871094;22.898399353027344;22.743099212646484;22.572200775146484;22.724599838256836;22.554800033569336;22.411800384521484;22.72260093688965;22.746599197387695;23.0…	000313873;4;22	666373916294265;22	684674290248324;22	753910734846784;22	47240514755249;92;35;37;20;0	2962635477675238;0	5830171659373948;0	13565663354987556;0	8496893854748604;-0	06923644459845946;-0	17259785917750461;O00264;PGRMC1;PGRC1_HUMAN;Membrane-associated progesterone receptor component 1
20.024700164794922;20.080799102783203;20.454099655151367;20.21310043334961;20.396699905395508;20.417699813842773;20.77429962158203;20.682300567626953;19.96660041809082;20.00659942626953;18.138900756835938;20.24449920654297;19.933500289916992;20.206499099731445;19.933000564575195;20.227399826049805;20.468599319458008;19.563400268554688;19.770000457763672;20.52829933166504;20.066299438476562;19.985…	000313873;8;19	866050015325133;20	11463143484933;20	210867546700143;18	793120098114013;92;35;37;20;16	929041743084824;0;0	471540047109751;0	6989891891891893;-0	09623611185081415;-0	32114521456435724;O00267;SUPT5H;SPT5H_HUMAN;Transcription elongation factor SPT5
18.41309928894043;20.20330047607422;18.104999542236328;18.590200424194336;17.631200790405273;20.460100173950195;18.080299377441406;20.574399948120117;20.745899200439453;18.831199645996094;18.426799774169922;20.513200759887695;17.59950065612793;18.067699432373047;20.19770050048828;20.502099990844727;20.88089942932129;20.03190040588379;20.672800064086914;21.266199111938477;20.85700035095215;20.7155…	000313873;4;19	5942934907001;19	691159875052318;19	67979467237318;19	266600131988525;92;35;37;20;0	41593911204744755;0	4112829373650108;0	01422879353809799;0	9771692115923964;0	011365202679137099;0	02366494484717957;O00273;DFFA;DFFA_HUMAN;DNA fragmentation factor subunit alpha
19.718000411987305;19.202600479125977;19.27429962158203;19.36720085144043;19.471200942993164;19.00950050354004;19.782100677490234;19.505300521850586;16.56559944152832;18.886499404907227;19.146299362182617;19.520299911499023;17.843599319458008;19.40180015563965;19.425199508666992;18.43600082397461;18.703500747680664;18.94260025024414;19.520599365234375;18.672700881958008;19.647899627685547;19.2271…	000313873;5;18	81033590565557;19	02582860674177;18	792743270461624;18	465770053863526;92;35;37;20;1	6197031256363577;0	09127653498334126;0	7278769968320065;0	4546807228915663;0	23308533628014416;0	6216192253128844;O00291;HIP1;HIP1_HUMAN;Huntingtin-interacting protein 1
25.875099182128906;25.043899536132812;25.58009910583496;25.849000930786133;25.761499404907227;25.43899917602539;26.505399703979492;25.97719955444336;25.393199920654297;26.419200897216797;25.47640037536621;25.39430046081543;25.707300186157227;25.79829978942871;26.078800201416016;25.67259979248047;26.149900436401367;25.20680046081543;25.626399993896484;26.417200088500977;25.8125;25.495100021362305;…	000313873;7;25	583968473517377;25	745814296177457;25	500337858457822;25	455454921722414;92;35;37;20;0	3221306720746531;0	5271566018423746;0	4783012079776472;0	5110623376623377;0	2454764377196348;0	5451931522183868;O00299;CLIC1;CLIC1_HUMAN;Chloride intracellular channel protein 1
21.42009925842285;20.865100860595703;21.116199493408203;21.896499633789062;21.6294002532959;22.07740020751953;21.45490074157715;21.125499725341797;21.44219970703125;21.148099899291992;21.341699600219727;21.48150062561035;21.175899505615234;21.028099060058594;21.882200241088867;21.97330093383789;22.017799377441406;21.43090057373047;21.38789939880371;18.8710994720459;21.172500610351562;21.092199325…	000313873;4;21	00930106121561;21	30377437046596;20	981075699264938;20	54618968963623;92;35;37;20;1	62756712403994;0	05590551181102362;0	8505694536365741;0	35872375127420997;0	3226986712010209;0	7748025830776271;O00303;EIF3F;EIF3F_HUMAN;Eukaryotic translation initiation factor 3 subunit F
21.17530059814453;20.702800750732422;21.659500122070312;20.712799072265625;20.26919937133789;21.437299728393555;20.687400817871094;21.119600296020508;21.017000198364258;21.374300003051758;22.68829917907715;20.92460060119629;21.201400756835938;20.668500900268555;20.81329917907715;21.00629997253418;21.664400100708008;21.24090003967285;21.52669906616211;21.21649932861328;21.735300064086914;21.288999…	000313873;7;21	33078483913256;21	220077187674388;21	186170371803076;21	792059993743898;92;35;37;20;5	084680044707192;0	006407294832826748;0	13516512826091234;0	9072728536670143;0	033906815871311835;0	11348693826895795;O00330;PDHX;ODPX_HUMAN;Pyruvate dehydrogenase protein X component	mitochondrial
20.552000045776367;21.20709991455078;20.627500534057617;20.33289909362793;20.80389976501465;17.498899459838867;17.920400619506836;20.4419002532959;20.28820037841797;18.93600082397461;20.66819953918457;20.834699630737305;21.76740074157715;20.110300064086914;19.56679916381836;18.197399139404297;20.2987003326416;20.649200439453125;21.040599822998047;18.7189998626709;21.036399841308594;21.79829978942…	000313873;5;19	98957277380902;20	17879148210798;19	54414584185626;20	482479858398438;92;35;37;20;1	944609086014334;0	0220235878336437;1	450370413539313;0	14038787878787878;0	6346456402517191;1	2804541482607688;O00339;MATN2;MATN2_HUMAN;Matrilin-2
21.36829948425293;21.58180046081543;22.125999450683594;20.925199508666992;20.676700592041016;20.839799880981445;21.509599685668945;21.414600372314453;21.994199752807617;21.185800552368164;22.279199600219727;21.09239959716797;21.583900451660156;22.344499588012695;21.920700073242188;21.8262996673584;21.22439956665039;21.61639976501465;21.5093994140625;20.84480094909668;21.009599685668945;21.5184993…	000313873;7;21	208001033119533;21	60899990626744;21	359659452696103;20	225684928894044;92;35;37;20;7	9869874969463215;2	564102564102564E-05;0	9618965919588085;0	4035849731663685;0	24934045357133527;0	7050916832955207;O00391;QSOX1;QSOX1_HUMAN;Sulfhydryl oxidase 1
21.314699172973633;17.88330078125;20.55660057067871;19.984500885009766;20.4906005859375;20.045700073242188;20.358999252319336;20.27669906616211;21.716800689697266;20.0669002532959;20.844200134277344;21.235200881958008;20.474000930786133;20.481300354003906;20.256000518798828;20.361099243164062;20.423500061035156;20.81679916381836;20.490400314331055;20.584800720214844;20.159799575805664;20.78639984…	000801925;3;20	07333044383837;20	350077274867466;20	237591923894108;19	285139751434325;92;35;37;20;4	596216097795461;0	0009123548046462513;0	2647030807884448;0	7241691113028472;0	11248535097335832;0	29269968743810065;O00401;WASL;WASL_HUMAN;Actin nucleation-promoting factor WASL
21.052099227905273;20.7189998626709;21.055099487304688;21.143299102783203;21.290199279785156;21.930999755859375;21.458099365234375;21.282499313354492;21.226299285888672;21.23940086364746;21.077600479125977;20.64780044555664;21.19969940185547;21.2052001953125;21.27869987487793;20.66510009765625;21.29290008544922;20.3341007232666;21.00119972229004;20.6033992767334;20.708499908447266;20.9375;20.2371…	000313873;9;21	04921946318253;20	98072553362165;21	089156743642445;21	095199871063233;92;35;37;20;0	384379298843898;0	7031908943089431;0	5553575293457556;0	6605265677357587;-0	10843121002079315;-0	3623983399833135;O00410;IPO5;IPO5_HUMAN;Importin-5
20.501399993896484;18.175399780273438;21.298799514770508;21.20989990234375;20.998899459838867;21.145299911499023;18.930200576782227;21.468599319458008;20.95789909362793;20.63759994506836;18.05120086669922;20.431699752807617;20.965599060058594;20.998199462890625;20.89780044555664;21.493999481201172;21.119400024414062;18.344100952148438;18.067699432373047;18.12820053100586;20.79789924621582;20.4270…	000993295;2;19	9404760858287;19	86605704171317;20	574075750402503;18	898550033569336;92;35;37;20;4	221815791262213;0	00028860759493670886;1	452933764710261;0	12537931034482758;-0	7080187086893339;-1	3372543209252885;O00422;SAP18;SAP18_HUMAN;Histone deacetylase complex subunit SAP18
21.443899154663086;21.601200103759766;20.482099533081055;20.677799224853516;19.999399185180664;19.959199905395508;20.727399826049805;20.645299911499023;21.27899932861328;20.94260025024414;20.81570053100586;21.34480094909668;20.930099487304688;20.765600204467773;19.68779945373535;20.878700256347656;21.015199661254883;21.37350082397461;21.850299835205078;21.2947998046875;21.343599319458008;21.57069…	000313873;11;20	722908724909242;20	88868566240583;20	183991973464554;21	42979507446289;92;35;37;20;6	718771578223219;9	538950715421304E-05;3	2042678284324664;0	06238961038961039;0	7046936889412763;1	7851740325403536;O00423;EML1;EMAL1_HUMAN;Echinoderm microtubule-associated protein-like 1
18.35379981994629;18.327800750732422;18.66029930114746;18.203899383544922;18.774499893188477;18.04789924621582;18.609800338745117;18.341899871826172;17.344499588012695;18.09160041809082;18.465299606323242;17.802900314331055;18.798799514770508;18.18199920654297;19.24799919128418;19.021099090576172;17.907100677490234;19.103900909423828;18.637500762939453;21.12310028076172;17.246000289916992;19.3514…	000313873;4;18	660301146299943;18	567857033865792;18	86067039902146;18	4513952255249;92;35;37;20;0	5224925314402477;0	3577652721214365;0	5706366934541116;0	44905181747873163;-0	29281336515566636;-0	6329760460412286;O00425;IGF2BP3;IF2B3_HUMAN;Insulin-like growth factor 2 mRNA-binding protein 3
21.76420021057129;21.405099868774414;21.151599884033203;21.33639907836914;21.306699752807617;21.244300842285156;21.539199829101562;21.22800064086914;21.969600677490234;21.751800537109375;21.287799835205078;21.756200790405273;21.471900939941406;21.440099716186523;21.788299560546875;21.718299865722656;22.683700561523438;21.46780014038086;21.913799285888672;21.604700088500977;21.73699951171875;21.64…	000313873;12;21	53170979541281;21	574448667253765;21	45695670875343;21	595209980010985;92;35;37;20;1	0270811405618556;0	5361170466144947;1	1008430824063469;0	591225666122893;0	11749195850033445;0	44182867153592625;O00429;DNM1L;DNM1L_HUMAN;Dynamin-1-like protein
21.556699752807617;20.901199340820312;21.578100204467773;18.402799606323242;21.310199737548828;21.351900100708008;21.28350067138672;18.462200164794922;21.292800903320312;21.475200653076172;21.37190055847168;21.153600692749023;21.426599502563477;21.1023006439209;21.6643009185791;18.316499710083008;17.72410011291504;20.719600677490234;16.702299118041992;21.723100662231445;18.015499114990234;20.5734…	000313873;4;20	21603480629299;20	52042285374233;20	542689297650313;19	079044914245607;92;35;37;20;3	3485883088700006;0	0011440162271805275;0	02379006788079667;0	9616531130876746;-0	022266443907984268;-0	04186737477577566;O00442;RTCA;RTCA_HUMAN;RNA 3'-terminal phosphate cyclase
19.21419906616211;18.217100143432617;20.141000747680664;19.39150047302246;18.836200714111328;20.00909996032715;19.392499923706055;19.1299991607666;19.296499252319336;19.381500244140625;19.60379981994629;18.776599884033203;18.742300033569336;18.60449981689453;18.851499557495117;17.97570037841797;18.72369956970215;17.954200744628906;18.971200942993164;19.06329917907715;19.08880043029785;19.26849937…	000313873;7;18	860923829285994;19	00862274169922;19	009364720937366;18	327835083007812;92;35;37;20;3	5066797825968994;0	009887640449438202;0	0016326290258946176;0	9977506112469438;-0	0007419792381462287;-0	0020771263858172383;O00461;GOLIM4;GOLI4_HUMAN;Golgi integral membrane protein 4
23.847999572753906;23.247800827026367;22.69849967956543;22.59160041809082;22.86280059814453;23.09149932861328;22.834400177001953;22.5531005859375;22.86639976501465;22.74970054626465;22.95509910583496;23.049299240112305;23.78350067138672;22.710100173950195;22.576200485229492;22.926700592041016;22.723899841308594;22.600799560546875;23.390399932861328;23.07509994506836;22.69569969177246;22.758199691…	000313873;14;22	606682549352232;22	96318288530622;22	557080861684437;22	074570083618163;92;35;37;20;4	996739979208121;0	0017613636363636364;1	880600936630206;0	18338853503184713;0	40610202362178427;1	1357938875215288;O00468;AGRN;AGRIN_HUMAN;Agrin
18.896400451660156;21.169200897216797;18.220199584960938;17.578899383544922;21.235300064086914;20.85540008544922;22.77120018005371;18.146900177001953;21.11520004272461;18.375099182128906;17.80769920349121;21.39229965209961;16.541799545288086;21.8789005279541;20.421199798583984;21.465200424194336;18.61039924621582;20.236099243164062;17.99839973449707;21.82670021057129;18.96030044555664;18.25379943…	000313873;4;19	702203294505242;19	795245579310826;20	478638056162243;18	10297498703003;92;35;37;20;6	487928594802557;1	092896174863388E-05;1	1360143687847697;0	1679512195121951;-0	6833924768514166;-1	1877521609390893;O00469;PLOD2;PLOD2_HUMAN;Procollagen-lysine	2-oxoglutarate 5-dioxygenase 2
20.460399627685547;20.625999450683594;20.331100463867188;20.449800491333008;20.787900924682617;20.244600296020508;20.27669906616211;20.48390007019043;20.275699615478516;20.143199920654297;20.597700119018555;20.653200149536133;20.40220069885254;20.579700469970703;20.138900756835938;20.45800018310547;20.371200561523438;20.451499938964844;20.575300216674805;20.181900024414062;20.444499969482422;20.4…	000313873;5;20	120373953943666;20	425820105416435;19	883875717987884;20	02336492538452;92;35;37;20;3	258967515870326;0	01837893384714194;3	802752678907388;0	08;0	5419443874285506;1	6421774902459692;O00471;EXOC5;EXOC5_HUMAN;Exocyst complex component 5
20.843399047851562;21.284900665283203;21.239900588989258;21.232500076293945;21.316699981689453;21.559600830078125;21.394500732421875;21.308799743652344;20.346799850463867;21.650800704956055;21.227100372314453;20.8439998626709;21.434499740600586;21.701799392700195;21.078699111938477;20.947599411010742;20.713899612426758;20.8789005279541;20.806299209594727;18.306499481201172;20.982900619506836;21.4…	000313873;4;21	028255441914435;21	068568583897182;20	92430815825591;21	15000991821289;92;35;37;20;0	30239317796868975;0	6138925592258926;0	35836462858640267;0	6482708231855822;0	14426042564127073;0	3748475963670486;O00487;PSMD14;PSDE_HUMAN;26S proteasome non-ATPase regulatory subunit 14
23.02440071105957;17.929100036621094;21.202600479125977;23.29800033569336;21.605600357055664;22.49329948425293;21.705900192260742;22.706899642944336;21.1294002532959;23.01259994506836;22.00779914855957;21.114099502563477;21.08880043029785;22.466400146484375;23.48349952697754;21.136899948120117;22.7367000579834;20.252300262451172;21.345399856567383;21.4375;20.49679946899414;21.533700942993164;21.3…	000313873;17;21	819995631342348;21	65888568333217;21	87981352934966;21	991274929046632;92;35;37;20;0	35576229469001736;0	4974272884283247;0	45419420990989906;0	5356684815486993;-0	22092784601749216;-0	5074224843630455;O00515;LAD1;LAD1_HUMAN;Ladinin-1
21.509199142456055;20.819400787353516;20.61829948425293;20.954700469970703;20.24169921875;19.940000534057617;20.505699157714844;21.148500442504883;20.797199249267578;20.814199447631836;21.131200790405273;21.072999954223633;21.34709930419922;21.05940055847168;20.97089958190918;21.323299407958984;20.042800903320312;21.516300201416016;20.999900817871094;20.693700790405273;20.78969955444336;21.649000…	000313873;7;20	681786910347316;20	982645688738142;20	53331354502085;20	429959774017334;92;35;37;20;2	6666543928469046;0	030036406341749852;2	2285221475800787;0	14888760806916426;0	44933214371729235;1	2573290537574868;O00534;VWA5A;VMA5A_HUMAN;von Willebrand factor A domain-containing protein 5A
20.29159927368164;19.9507999420166;21.068599700927734;20.667600631713867;20.886699676513672;20.677499771118164;21.191699981689453;20.802400588989258;20.703699111938477;20.494400024414062;19.3927001953125;20.576499938964844;20.894699096679688;21.015199661254883;20.629899978637695;20.540199279785156;20.92620086669922;19.547700881958008;19.916200637817383;21.233999252319336;20.56329917907715;19.8463…	000313873;10;20	29303911457891;20	534131349836077;20	73786209725045;19	048205184936524;92;35;37;20;13	142434645871347;0;0	8115463023114627;0	47300862068965516;-0	20373074741437236;-0	5969775351904923;O00541;PES1;PESC_HUMAN;Pescadillo homolog
21.445999145507812;20.918500900268555;21.35449981689453;21.435800552368164;21.76609992980957;21.654499053955078;21.83839988708496;21.536800384521484;21.728300094604492;21.36520004272461;21.381799697875977;21.7898006439209;21.868900299072266;21.356199264526367;21.49329948425293;21.263999938964844;22.11039924621582;21.031600952148438;20.952800750732422;21.32080078125;21.239900588989258;21.026399612…	000313873;7;21	152845652207084;21	55408009120396;21	435213552938926;19	928304767608644;92;35;37;20;11	713710445064674;0;0	407112618715573;0	6702165725047081;0	1188665382650349;0	35208112433052796;O00567;NOP56;NOP56_HUMAN;Nucleolar protein 56
21.58060073852539;21.709699630737305;22.062000274658203;22.404199600219727;22.206100463867188;22.188499450683594;21.899700164794922;22.004600524902344;21.86520004272461;21.982799530029297;21.343399047851562;22.033300399780273;21.953699111938477;21.90239906311035;22.212600708007812;21.965499877929688;22.17300033569336;21.48390007019043;21.86520004272461;22.21190071105957;22.262699127197266;22.0762…	000313873;6;21	651642364004385;21	78806005205427;21	95471325436154;20	852230262756347;92;35;37;20;3	173947099177545;0	0036312292358803987;0	41934600735706073;0	5989952406134321;-0	16665320230726977;-0	4285433669700854;O00571;DDX3X;DDX3X_HUMAN;ATP-dependent RNA helicase DDX3X
19.907100677490234;18.821699142456055;19.009700775146484;21.964799880981445;17.87619972229004;18.614099502563477;19.070499420166016;21.3169002532959;18.57270050048828;21.40410041809082;20.277999877929688;18.038400650024414;21.235700607299805;21.01919937133789;21.051300048828125;20.039600372314453;20.881000518798828;18.340599060058594;18.471599578857422;18.885499954223633;18.38759994506836;17.3712…	000313873;6;20	226547821708348;19	58981432233538;20	246581051800703;21	303769969940184;92;35;37;20;3	292935113064331;0	0010644831115660185;1	0823417894779706;0	17785557986870895;-0	6567667294653248;-1	1460553401722067;O00748;CES2;EST2_HUMAN;Cocaine esterase
22.510299682617188;22.04360008239746;22.87929916381836;22.23889923095703;22.28619956970215;23.063800811767578;22.904600143432617;22.43000030517578;22.056400299072266;22.7406005859375;23.030500411987305;22.256900787353516;22.942100524902344;22.49720001220703;22.598100662231445;22.81599998474121;21.960899353027344;21.948400497436523;22.23069953918457;22.15530014038086;22.12649917602539;22.633800506…	000313873;3;21	979482609292734;22	428762871878487;22	19269458667652;20	798799991607666;92;35;37;20;4	159346573032367;0	0002985074626865671;0	41862321259431934;0	5380421432871764;0	23606828520196643;0	5048888608213709;O00764;PDXK;PDXK_HUMAN;Pyridoxal kinase
17.96969985961914;18.094100952148438;18.691099166870117;18.930200576782227;18.957300186157227;19.55940055847168;18.880300521850586;18.650699615478516;19.048999786376953;17.56439971923828;18.398500442504883;17.440799713134766;17.129899978637695;18.595399856567383;19.456600189208984;17.686500549316406;20.068099975585938;18.785600662231445;18.022600173950195;17.591999053955078;19.032400131225586;18.…	0017043;2;18	524467323137365;18	536142894199916;18	578459353060335;18	40414981842041;92;35;37;20;0	14062830193527473;0	7836188655194392;0	09480083296774781;0	9062352122477383;-0	04231645886041946;-0	1144466736078868;O14548;COX7A2L;COX7R_HUMAN;Cytochrome c oxidase subunit 7A-related protein	mitochondrial
23.713499069213867;24.84320068359375;24.177200317382812;24.117900848388672;21.693700790405273;22.912200927734375;21.638200759887695;23.303800582885742;25.40250015258789;24.15959930419922;24.23740005493164;23.471799850463867;24.207300186157227;23.60919952392578;22.02549934387207;25.29400062561035;24.241199493408203;24.579500198364258;23.920799255371094;25.20479965209961;24.37019920349121;25.517000…	000313873;3;23	63273046327674;23	946911457606724;22	77839196694864;24	66343994140625;92;35;37;20;4	5227454252491395;0	00012371134020618558;2	506167966543959;0	0465;1	1685194906580847;2	0231199203349393;O14558;HSPB6;HSPB6_HUMAN;Heat shock protein beta-6
22.972700119018555;21.39430046081543;22.97410011291504;21.850400924682617;22.21929931640625;22.565500259399414;18.496400833129883;21.768800735473633;22.52829933166504;22.540599822998047;22.33139991760254;22.488399505615234;22.22909927368164;22.159500122070312;22.816699981689453;21.19409942626953;22.024599075317383;22.54829978942871;21.68549919128418;18.536500930786133;18.107900619506836;20.916599…	000313873;7;21	324489033740498;21	794977024623325;21	626097189413535;19	943159961700438;92;35;37;20;4	69524046054524;0	00011515151515151515;0	2443056037599301;0	681064935064935;0	16887983520978977;0	34068971157115424;O14579;COPE;COPE_HUMAN;Coatomer subunit epsilon
20.482200622558594;19.690900802612305;20.156200408935547;19.714500427246094;19.957399368286133;20.417499542236328;19.878999710083008;19.110200881958008;20.361000061035156;20.21299934387207;20.547199249267578;20.281099319458008;20.260900497436523;19.27050018310547;20.416400909423828;19.82270050048828;20.408300399780273;20.031299591064453;20.2810001373291;19.14539909362793;19.575599670410156;19.976…	000313873;7;19	76869023364523;20	031308582850865;19	835881104340423;19	18480501174927;92;35;37;20;6	810829012013428;0	0005962180200222469;1	2625357015447363;0	4378024096385542;0	1954274785104424;0	6515145917488787;O14617;AP3D1;AP3D1_HUMAN;AP-3 complex subunit delta-1
20.458200454711914;18.391300201416016;20.909400939941406;18.54960060119629;20.93320083618164;20.699499130249023;20.70400047302246;20.79990005493164;20.534799575805664;18.177200317382812;20.76300048828125;20.603200912475586;18.537900924682617;20.569400787353516;19.905399322509766;21.12019920349121;20.848899841308594;20.82819938659668;20.993600845336914;18.988800048828125;21.206600189208984;20.9085…	000313873;4;20	223564106485117;20	198734392438617;20	118148597511084;20	46203479766846;92;35;37;20;0	31114813064594726;0	5308446866485014;0	12285068407050123;0	8449846614291059;0	08058579492753282;0	17683903998029485;O14618;CCS;CCS_HUMAN;Copper chaperone for superoxide dismutase
20.496299743652344;18.122699737548828;20.351299285888672;20.887699127197266;20.058900833129883;19.246400833129883;18.065799713134766;20.835100173950195;20.432600021362305;19.49049949645996;20.480300903320312;19.784099578857422;20.18470001220703;20.415599822998047;20.673999786376953;20.059200286865234;20.783199310302734;20.726900100708008;20.458599090576172;19.609399795532227;20.659700393676758;19…	000313873;8;20	236309735671334;20	141245542253767;19	984078329962653;20	869300174713135;92;35;37;20;3	0661967038609848;0	007906020558002937;0	3767684023530054;0	6258442871587462;0	15716721229111386;0	39916657539228556;O14639;ABLIM1;ABLM1_HUMAN;Actin-binding LIM protein 1
19.010900497436523;18.66659927368164;18.582599639892578;17.924100875854492;19.050600051879883;19.721399307250977;18.958099365234375;18.231000900268555;17.579200744628906;19.28230094909668;18.10110092163086;17.858299255371094;18.865999221801758;19.059099197387695;19.770599365234375;18.781200408935547;18.502500534057617;18.428699493408203;19.059200286865234;17.88949966430664;18.880300521850586;19.1…	000557569;3;18	66201411122861;18	67629716055734;18	821045746674407;18	342810249328615;92;35;37;20;1	3793551131938535;0	14110344827586208;0	43336294261386316;0	6213144303797468;-0	14474858611706765;-0	40215860728148617;O14657;TOR1B;TOR1B_HUMAN;Torsin-1B
21.476999282836914;18.530399322509766;21.70240020751953;21.386600494384766;21.807199478149414;20.87070083618164;22.03019905090332;21.66550064086914;21.02079963684082;21.881200790405273;22.263599395751953;21.56279945373535;21.791099548339844;21.58099937438965;21.606399536132812;17.71380043029785;21.234100341796875;17.940200805664062;21.505199432373047;21.38129997253418;18.42799949645996;21.8617000…	000557569;3;20	81676734012106;21	166662761143275;21	33215940320814;19	250975036621092;92;35;37;20;7	703194946951058;1	3888888888888888E-05;0	275097455009315;0	6653853472882969;-0	16549664206486625;-0	35775602343522295;O14672;ADAM10;ADA10_HUMAN;Disintegrin and metalloproteinase domain-containing protein 10
20.267000198364258;19.178199768066406;18.505599975585938;20.17169952392578;17.849199295043945;19.820199966430664;17.830699920654297;21.03510093688965;18.60759925842285;21.429899215698242;20.805700302124023;18.15530014038086;20.445499420166016;20.500699996948242;22.020000457763672;20.377099990844727;20.80929946899414;18.517000198364258;17.752700805664062;18.763999938964844;19.28459930419922;20.489…	000801925;2;19	18114888149759;19	30639991760254;19	503910786396748;18	36485004425049;92;35;37;20;2	2843313963480982;0	010662960389159138;0	2656843810243498;0	6463862745098039;-0	19751086879420754;-0	37792061623045264;O14683;TP53I11;P5I11_HUMAN;Tumor protein p53-inducible protein 11
18.5310001373291;18.858600616455078;19.44540023803711;17.736099243164062;20.249799728393555;19.236799240112305;17.93239974975586;19.34670066833496;18.912599563598633;19.89389991760254;17.817899703979492;17.847999572753906;19.166000366210938;17.32159996032715;19.247900009155273;18.450599670410156;17.356000900268555;18.34239959716797;17.890600204467773;18.614599227905273;19.516000747680664;17.48600…	000313873;3;18	86641081519749;18	653662817818777;19	36211343713709;18	32166996002197;92;35;37;20;6	252853764105699;0	00021534320323014804;3	8131460668976347;0	05410909090909091;-0	7084506193183131;-1	883563188486339;O14727;APAF1;APAF_HUMAN;Apoptotic protease-activating factor 1
20.194299697875977;17.71310043334961;20.520599365234375;21.25950050354004;17.685100555419922;19.456100463867188;17.980499267578125;21.014299392700195;19.50349998474121;20.187700271606445;20.184900283813477;18.64259910583496;18.25749969482422;17.819000244140625;22.314699172973633;20.5044002532959;20.794599533081055;17.954299926757812;20.243600845336914;18.146799087524414;20.513900756835938;20.5561…	000313873;3;19	797342445539392;19	49486574445452;19	732689213108372;20	4462851524353;92;35;37;20;1	3668462719318089;0	056;0	3640775360257598;0	5607602739726028;-0	23782346865385406;-0	47453853996279177;O14732;IMPA2;IMPA2_HUMAN;Inositol monophosphatase 2
19.339500427246094;17.761699676513672;18.518199920654297;18.24329948425293;17.253799438476562;17.788299560546875;19.416000366210938;17.36720085144043;18.07040023803711;18.38599967956543;18.53700065612793;17.535600662231445;17.307300567626953;18.025299072265625;17.96739959716797;18.69569969177246;17.977500915527344;17.537099838256836;18.84280014038086;18.266300201416016;18.905000686645508;18.50950…	000993295;2;18	260038106337838;18	252082988194058;18	119767627200567;18	53345994949341;92;35;37;20;1	582233987519562;0	15121985198084456;0	5241856065509423;0	6186313645621182;0	13231536099349128;0	4052783722560011;O14733;MAP2K7;MP2K7_HUMAN;Dual specificity mitogen-activated protein kinase kinase 7
20.5575008392334;17.91320037841797;18.296100616455078;19.98240089416504;18.172199249267578;20.34160041809082;18.704299926757812;18.65250015258789;18.036300659179688;18.559999465942383;19.06290054321289;18.351699829101562;18.312299728393555;18.392499923706055;20.702699661254883;17.46739959716797;18.631799697875977;17.535999298095703;18.5762996673584;18.37529945373535;17.557300567626953;18.30570030…	000993295;3;18	914130438929018;18	730914306640624;19	353018941106022;18	42281494140625;92;35;37;20;2	3550791800246302;0	013302826379542396;1	609169543239249;0	13085521885521886;-0	6221046344653978;-1	3218212369509779;O14734;ACOT8;ACOT8_HUMAN;Acyl-coenzyme A thioesterase 8
22.28860092163086;22.30970001220703;21.641799926757812;22.21780014038086;21.53700065612793;21.935400009155273;22.11949920654297;21.679899215698242;22.31209945678711;21.658199310302734;22.147600173950195;22.344100952148438;21.921499252319336;22.039199829101562;22.067399978637695;21.64229965209961;21.800800323486328;22.43939971923828;22.371999740600586;18.986799240112305;18.703699111938477;21.89959…	000801925;2;21	331002048824143;21	76112561907087;20	903935097359323;21	368359661102296;92;35;37;20;1	50582693642198;0	04175055187637969;2	2211707357760355;0	06995833333333333;0	8571905217115479;1	7106559625667526;O14735;CDIPT;CDIPT_HUMAN;CDP-diacylglycerol--inositol 3-phosphatidyltransferase
19.45669937133789;19.463499069213867;19.406299591064453;20.017499923706055;19.466699600219727;19.604900360107422;19.699600219726562;19.466899871826172;19.48590087890625;20.42169952392578;19.752899169921875;19.796600341796875;19.447599411010742;19.7539005279541;19.73870086669922;19.580799102783203;19.499099731445312;19.47640037536621;20.09269905090332;20.49810028076172;20.223800659179688;19.848499…	000313873;4;19	62983156287152;19	706954302106585;19	62925132545265;19	49594020843506;92;35;37;20;0	4203807898078883;0	5892707145253271;0	32912892312482955;0	762823240589198;0	077702976653935;0	25348330172044026;O14737;PDCD5;PDCD5_HUMAN;Programmed cell death protein 5
21.61389923095703;21.158199310302734;21.593700408935547;21.513900756835938;21.54290008544922;21.58209991455078;21.281400680541992;21.78190040588379;21.75659942626953;22.079299926757812;21.638599395751953;21.483299255371094;21.690200805664062;21.308000564575195;21.715599060058594;21.308399200439453;21.425899505615234;21.1112003326416;21.13789939880371;21.276599884033203;21.648500442504883;21.33919…	000313873;9;21	515873888264533;21	49061132158552;21	620562115231074;21	366410160064696;92;35;37;20;2	4224474863400944;0	233739061256961;1	4734675122340386;0	5417907949790794;-0	1299507936455555;-0	49992032385053187;O14744;PRMT5;ANM5_HUMAN;Protein arginine N-methyltransferase 5
21.225799560546875;19.299100875854492;21.347900390625;22.91360092163086;21.220699310302734;22.336999893188477;21.153099060058594;22.188100814819336;17.788000106811523;21.428300857543945;22.55500030517578;20.499500274658203;21.221200942993164;21.011999130249023;22.89620018005371;21.55150032043457;21.785499572753906;20.502899169921875;21.06060028076172;21.149900436401367;20.744400024414062;21.03980…	000313873;4;21	477826056273088;21	24789712088449;21	440394633525127;21	949449825286866;92;35;37;20;1	6095389756223433;0	06377107818088912;0	4478027756639862;0	5626939704209328;-0	19249751264063875;-0	4728373918239483;O14745;SLC9A3R1;NHRF1_HUMAN;Na(+)/H(+) exchange regulatory cofactor NHE-RF1
22.912799835205078;22.784500122070312;22.791000366210938;22.45359992980957;23.57539939880371;23.506000518798828;23.275100708007812;22.71769905090332;22.606700897216797;22.80769920349121;22.526100158691406;22.8927001953125;23.618799209594727;23.31679916381836;22.018600463867188;24.071300506591797;22.98419952392578;22.969999313354492;22.589799880981445;17.912399291992188;22.38279914855957;23.161899…	000313873;5;22	212036941362463;22	800851331438338;22	645564878309095;20	37958507537842;92;35;37;20;8	257726327848637;1	834862385321101E-05;0	23871655811224304;0	6943278985507246;0	15528645312924283;0	3254790321784237;O14773;TPP1;TPP1_HUMAN;Tripeptidyl-peptidase 1
20.878400802612305;20.877199172973633;20.975400924682617;20.92690086364746;21.447999954223633;21.083999633789062;21.353200912475586;21.016599655151367;20.860599517822266;21.056699752807617;20.736299514770508;21.024200439453125;21.056800842285156;20.900299072265625;20.784400939941406;20.769899368286133;21.06170082092285;20.21579933166504;20.371299743652344;20.980300903320312;20.64780044555664;20.6…	000313873;11;20	723391325577445;20	90733724321638;21	014945880786794;19	86211004257202;92;35;37;20;13	220073990663018;1	384083044982699E-05;1	0476016576010614;0	6147747562852746;-0	10760863757041506;-0	40994822257440194;O14776;TCERG1;TCRG1_HUMAN;Transcription elongation regulator 1
20.37310028076172;21.298799514770508;21.079500198364258;20.73259925842285;20.983200073242188;20.7539005279541;21.343000411987305;20.831899642944336;20.359100341796875;20.029699325561523;20.569599151611328;21.322799682617188;21.0580997467041;20.322200775146484;19.71310043334961;20.94770050048828;20.535400390625;20.845800399780273;20.637800216674805;20.86829948425293;20.769100189208984;21.136800765…	000313873;3;20	013942428257156;20	68451717921666;19	81284321965398;19	212470149993898;92;35;37;20;5	280194454028504;0	00013953488372093022;3	050845564777124;0	04748936170212766;0	8716739595626777;1	9416522833392547;O14786;NRP1;NRP1_HUMAN;Neuropilin-1
22.83690071105957;22.199899673461914;22.823299407958984;22.390199661254883;23.030899047851562;22.7716007232666;22.059099197387695;22.482900619506836;22.763999938964844;22.89940071105957;22.40399932861328;22.694700241088867;22.824800491333008;22.379100799560547;22.23110008239746;21.658300399780273;22.40719985961914;22.27589988708496;22.194400787353516;22.456100463867188;22.002099990844727;22.13899…	000313873;4;22	405873962070633;22	412631498064314;22	628867587527715;21	981510066986083;92;35;37;20;3	2606780178501467;0	018742492012779555;2	1669126265883487;0	3549558067831449;-0	21623608946340056;-0	7794441707186605;O14818;PSMA7;PSA7_HUMAN;Proteasome subunit alpha type-7
20.013900756835938;19.164199829101562;19.677900314331055;19.427000045776367;19.991199493408203;20.427900314331055;19.906099319458008;19.405799865722656;19.66360092163086;19.844999313354492;19.273099899291992;18.993799209594727;19.238000869750977;19.116100311279297;19.933799743652344;18.801799774169922;18.82670021057129;19.39299964904785;18.900999069213867;18.546899795532227;19.21489906311035;19.7…	000313873;3;19	19676629356716;19	259551348005022;19	343275791889912;18	81584987640381;92;35;37;20;2	664013008436569;0	044904839586731915;0	2931206810332231;0	7610593080724877;-0	08372444388488987;-0	2566787737056873;O14828;SCAMP3;SCAM3_HUMAN;Secretory carrier-associated membrane protein 3
19.583200454711914;18.881900787353516;19.29520034790039;19.445899963378906;18.67930030822754;19.599199295043945;17.792299270629883;18.48740005493164;18.718599319458008;19.026500701904297;21.032400131225586;19.429500579833984;19.583200454711914;18.025100708007812;20.828100204467773;19.537700653076172;21.112600326538086;18.89780044555664;19.586599349975586;17.33009910583496;18.929500579833984;18.52…	000313873;8;19	173503274502963;19	272165843418666;19	13809183481577;19	066354942321777;92;35;37;20;0	17804105290913802;0	7207632600258732;0	2814775171497285;0	6926969972702457;0	13407400860289442;0	3279180397525889;O14841;OPLAH;OPLA_HUMAN;5-oxoprolinase
20.420799255371094;18.725500106811523;21.07349967956543;20.859399795532227;19.282100677490234;20.946399688720703;21.108600616455078;20.492700576782227;18.40730094909668;18.493999481201172;21.920499801635742;17.288799285888672;20.777700424194336;20.399200439453125;20.992900848388672;20.90519905090332;20.501399993896484;20.27429962158203;20.93090057373047;19.03070068359375;21.228599548339844;20.599…	000557569;2;19	948994615803596;20	25329715183803;19	543691944431615;20	166275119781496;92;35;37;20;1	4889864204505099;0	05153592336349122;1	9188429669012916;0	09785945945945945;0	7096052074064154;1	4934357631670983;O14874;BCKDK;BCKD_HUMAN;[3-methyl-2-oxobutanoate dehydrogenase [lipoamide]] kinase	mitochondrial
18.17799949645996;18.344100952148438;18.228500366210938;18.144800186157227;19.522899627685547;19.345399856567383;18.277700424194336;18.247600555419922;18.40880012512207;19.7721004486084;18.522600173950195;18.747900009155273;17.679000854492188;16.92020034790039;18.063499450683594;18.307899475097656;19.85580062866211;19.140199661254883;17.3341007232666;18.354900360107422;18.55340003967285;18.516899…	000313873;4;18	509095689524774;18	324434280395508;18	89834063761943;18	11215000152588;92;35;37;20;3	062583206638226;0	008820071684587814;2	457766296035355;0	09924;-0	5739063572239225;-1	4731921557690293;O14879;IFIT3;IFIT3_HUMAN;Interferon-induced protein with tetratricopeptide repeats 3
21.054100036621094;18.531400680541992;17.732900619506836;21.262399673461914;18.156200408935547;20.167200088500977;18.821800231933594;18.35810089111328;19.238800048828125;17.83180046081543;19.03619956970215;17.792499542236328;17.339000701904297;17.725900650024414;20.84830093383789;19.409900665283203;18.189899444580078;18.05699920654297;18.30299949645996;19.056800842285156;18.061399459838867;18.702…	000313873;6;19	01409679910411;18	81704008919852;18	767273000768714;19	815570068359374;92;35;37;20;1	9459082123517815;0	01842362002567394;0	06173348827734309;0	9178216604031432;0	049767088429806705;0	10009637570307142;O14908;GIPC1;GIPC1_HUMAN;PDZ domain-containing protein GIPC1
19.062999725341797;17.479999542236328;19.281999588012695;18.814300537109375;19.837900161743164;18.92930030822754;19.446500778198242;19.567100524902344;19.25349998474121;18.426599502563477;18.622900009155273;18.918899536132812;19.0841007232666;18.545400619506836;19.153600692749023;19.343399047851562;18.637399673461914;18.443599700927734;17.863300323486328;17.96769905090332;19.068099975585938;19.14…	000313873;6;18	774228261864703;18	918651471819196;18	88516482791385;18	316254997253417;92;35;37;20;4	304016168864629;0	010109243697478992;0	11651177548757882;0	9108618670341027;0	03348664390534495;0	10753196244809665;O14920;IKBKB;IKKB_HUMAN;Inhibitor of nuclear factor kappa-B kinase subunit beta
21.07360076904297;20.53059959411621;21.481399536132812;20.729400634765625;20.37779998779297;20.457300186157227;20.625200271606445;20.871599197387695;20.746200561523438;20.585899353027344;21.64069938659668;20.862699508666992;21.7460994720459;20.93589973449707;20.704999923706055;20.669099807739258;20.335800170898438;20.15999984741211;20.625499725341797;20.766300201416016;20.977800369262695;21.03070…	000313873;10;20	534706468167514;20	88054280962263;20	781832359932565;19	47230997085571;92;35;37;20;14	636967529016292;0;0	43820125520716136;0	6987313566936207;0	09871044969006348;0	3203183065576577;O14936;CASK;CSKP_HUMAN;Peripheral plasma membrane protein CASK
17.75;18.485599517822266;18.18720054626465;18.777799606323242;17.962099075317383;16.67460060119629;17.77440071105957;18.48780059814453;17.646799087524414;18.129100799560547;17.15290069580078;17.826200485229492;17.70359992980957;17.556400299072266;18.322200775146484;18.10810089111328;17.90519905090332;17.44099998474121;17.99139976501465;19.53619956970215;18.08919906616211;18.583900451660156;19.284…	000993295;3;18	11088700916456;18	09192008972168;18	005594665939743;18	338869953155516;92;35;37;20;0	927580741465711;0	30258644325971057;0	2911119441724074;0	7578872305140961;0	0863254237819362;0	2609709719812327;O14939;PLD2;PLD2_HUMAN;Phospholipase D2
21.11370086669922;20.75819969177246;21.073699951171875;20.662700653076172;20.229900360107422;20.98740005493164;18.102500915527344;20.62019920349121;21.317899703979492;20.926300048828125;22.551599502563477;20.761600494384766;21.07390022277832;20.135799407958984;21.003799438476562;20.802000045776367;21.18600082397461;21.06170082092285;21.163400650024414;17.588600158691406;20.66469955444336;21.30190…	000313873;4;20	804878317791484;20	84927727835519;20	503308167328704;21	285084915161132;92;35;37;20;2	186296372571263;0	02775641791044776;0	9395626297749822;0	3187158836689038;0	3459691110264842;0	8301977532646736;O14949;UQCRQ;QCR8_HUMAN;Cytochrome b-c1 complex subunit 8
22.96980094909668;23.912900924682617;22.194700241088867;23.391399383544922;22.061899185180664;21.930200576782227;22.283000946044922;23;23.846799850463867;23.38719940185547;22.779499053955078;23.66320037841797;22.978900909423828;22.56329917907715;22.0226993560791;22.711000442504883;23.258699417114258;24.14430046081543;24.380199432373047;23.895599365234375;24.268299102783203;23.360200881958008;22.3…	000313873;20;23	008167349773906;22	921391350882395;22	59243784724055;23	929124927520753;92;35;37;20;7	916090408960501;3	1683168316831686E-05;1	1790401637881232;0	2952127139364303;0	32895350364184495;0	8744149010861905;O14974;PPP1R12A;MYPT1_HUMAN;Protein phosphatase 1 regulatory subunit 12A
20.380699157714844;18.501699447631836;20.409500122070312;20.281999588012695;20.085399627685547;20.052099227905273;19.86910057067871;19.89150047302246;19.499399185180664;20.979299545288086;20.148700714111328;19.615299224853516;20.05620002746582;19.87070083618164;21.143199920654297;20.01140022277832;20.261499404907227;18.13319969177246;19.826000213623047;18.73859977722168;19.898500442504883;19.7437…	000313873;5;19	571209783139437;19	765071323939733;19	903924426516973;18	616429996490478;92;35;37;20;7	170391212791132;4	98220640569395E-05;0	3642073152756942;0	6525485272815065;-0	13885310257724015;-0	36952207426485895;O14976;GAK;GAK_HUMAN;Cyclin-G-associated kinase
21.43790054321289;20.79360008239746;21.701900482177734;21.066699981689453;21.694499969482422;21.33340072631836;21.53730010986328;21.79199981689453;21.2987003326416;21.280099868774414;21.065399169921875;21.933700561523438;21.91990089416504;21.830299377441406;22.044700622558594;22.021499633789062;21.721399307250977;20.93120002746582;21.23979949951172;21.067100524902344;21.49650001525879;21.44669914…	000313873;4;21	138548996137537;21	560540063040598;21	306654079540355;20	08907022476196;92;35;37;20;8	91499013924885;1	06951871657754E-05;1	1266474898055527;0	3775024201355276;0	2538859835002434;0	7473966777270673;O14979;HNRNPDL;HNRDL_HUMAN;Heterogeneous nuclear ribonucleoprotein D-like
21.800899505615234;21.48080062866211;21.917400360107422;21.785400390625;21.80620002746582;21.85409927368164;22.223600387573242;21.917299270629883;21.451099395751953;21.76580047607422;21.479799270629883;21.865400314331055;21.75189971923828;21.81450080871582;21.79520034790039;21.86039924621582;22.01219940185547;21.12540054321289;21.615999221801758;21.711999893188477;21.74220085144043;21.57259941101…	000313873;13;21	68709672015646;21	791725703648158;21	811275688377588;21	274264907836915;92;35;37;20;11	105015089438377;0	0016292026897214219;0	12878289251997502;0	9353245208195637;-0	019549984729430037;-0	07534213100172414;O14980;XPO1;XPO1_HUMAN;Exportin-1
19.238000869750977;18.224000930786133;19.00469970703125;20.73979949951172;18.767900466918945;17.76919937133789;19.000099182128906;20.21310043334961;18.081300735473633;17.807600021362305;18.532800674438477;17.224700927734375;18.311199188232422;18.17639923095703;19.4783992767334;18.8843994140625;18.27079963684082;19.107099533081055;16.960399627685547;18.235599517822266;17.843700408935547;18.5034999…	000313873;8;18	817763121231742;18	582911355154856;18	531356914623363;19	758605194091796;92;35;37;20;5	012268060582893;0	0002893401015228426;0	09391786581089326;0	894138125440451;0	051554440531493384;0	12617717471122075;O15020;SPTBN2;SPTN2_HUMAN;Spectrin beta chain	non-erythrocytic 2
21.348499298095703;20.185300827026367;22.297800064086914;20.790800094604492;21.151599884033203;22.358999252319336;21.408199310302734;21.089599609375;21.889299392700195;21.813199996948242;21.55229949951172;20.970199584960938;20.690500259399414;20.966699600219727;21.508499145507812;21.608200073242188;21.662700653076172;20.98590087890625;21.44099998474121;21.33989906311035;20.873300552368164;21.4449…	000313873;14;20	84587059850278;21	23898560660226;21	150459495750635;19	594429874420165;92;35;37;20;12	8708941496417;0;0	39754700113630254;0	7261040860215054;0	08852611085162465;0	29060806453984944;O15027;SEC16A;SC16A_HUMAN;Protein transport protein Sec16A
20.8346004486084;20.33650016784668;19.953699111938477;20.57990074157715;20.62380027770996;20.49810028076172;20.74180030822754;20.744300842285156;20.888399124145508;20.62809944152832;20.69610023498535;20.52560043334961;20.780899047851562;20.676300048828125;20.947599411010742;20.215299606323242;20.03860092163086;20.40920066833496;20.593700408935547;20.587200164794922;20.289499282836914;20.086900711…	000313873;8;20	408423900604248;20	510025678362165;20	441564817686338;20	169310092926025;92;35;37;20;1	481110337980235;0	207902755267423;0	4542811861853553;0	7629154471544715;0	06846086067582746;0	2508149321037217;O15031;PLXNB2;PLXB2_HUMAN;Plexin-B2
24.9148006439209;26.750499725341797;24.533599853515625;25.108999252319336;21.16670036315918;22.853200912475586;23.49810028076172;24.8341007232666;26.478700637817383;25.958900451660156;23.388700485229492;25.552600860595703;24.388500213623047;24.78890037536621;22.09000015258789;25.210500717163086;25.481000900268555;26.651399612426758;26.991199493408203;26.227500915527344;27.08639907836914;26.238000…	000313873;46;24	77929577620133;24	676305988856726;23	717791943936735;26	923309993743896;92;35;37;20;7	890616359398388;2	1276595744680852E-05;1	4545615981111244;0	10036170212765957;0	9585140449199905;1	4843792140289922;O15061;SYNM;SYNEM_HUMAN;Synemin
20.01289939880371;20.080799102783203;20.202499389648438;20.85580062866211;20.632600784301758;20.578399658203125;20.483800888061523;20.246599197387695;20.113300323486328;20.678499221801758;20.167400360107422;20.22010040283203;20.105199813842773;19.952199935913086;20.031299591064453;20.33060073852539;20.253000259399414;20.231000900268555;20.493099212646484;20.583099365234375;20.324800491333008;20.5…	000313873;8;20	25914024270099;20	290905707223075;20	287281191026842;20	15148992538452;92;35;37;20;0	36845060901178245;0	6950744125326371;0	014644964984830006;0	9888511426806671;0	003624516196232719;0	012638146235029998;O15067;PFAS;PUR4_HUMAN;Phosphoribosylformylglycinamidine synthase
18.202600479125977;18.423099517822266;19.116199493408203;18.582599639892578;18.920299530029297;19.087299346923828;19.12820053100586;18.552000045776367;18.645200729370117;18.982900619506836;17.734500885009766;18.521900177001953;19.03350067138672;18.6382999420166;18.99839973449707;18.830400466918945;19.01449966430664;18.104299545288086;18.241100311279297;18.514699935913086;18.60449981689453;18.8300…	000557569;2;18	578530560369078;18	669508743286134;18	66908377570075;18	251795291900635;92;35;37;20;2	799488016644662;0	06370127877237851;0	0014904834580577392;0	9983689676237019;0	00042496758538490553;0	0014232659052035483;O15111;CHUK;IKKA_HUMAN;Inhibitor of nuclear factor kappa-B kinase subunit alpha
20.889400482177734;20.833799362182617;21.375099182128906;21.17289924621582;21.10260009765625;21.10059928894043;21.241500854492188;21.340099334716797;20.694499969482422;21.09779930114746;21.07110023498535;20.78529930114746;20.831600189208984;21.2455997467041;20.738300323486328;21.338699340820312;21.02910041809082;20.442800521850586;21.093299865722656;21.512399673461914;21.526899337768555;21.027299…	000557569;2;20	69068477464759;21	023739896501812;20	605291882076777;20	26581516265869;92;35;37;20;2	1281357057820727;0	030533333333333336;1	4350803586651042;0	21249364791288564;0	4184480144250351;1	0628983604023694;O15116;LSM1;LSM1_HUMAN;U6 snRNA-associated Sm-like protein LSm1
19.365299224853516;17.96269989013672;19.523799896240234;18.928800582885742;20.9335994720459;20.395999908447266;19.611499786376953;18.863399505615234;18.688499450683594;17.92569923400879;18.991100311279297;18.992599487304688;19.80270004272461;17.33799934387207;19.058300018310547;20.190000534057617;19.744600296020508;18.75349998474121;18.75979995727539;18.627899169921875;19.715299606323242;19.46109…	000313873;4;19	000020503997803;19	02901120867048;19	26482427442396;18	459399795532228;92;35;37;20;2	664857956017645;0	016141361256544504;0	5976334764185149;0	48020891364902507;-0	23581306575348293;-0	5833808651219069;O15117;FYB1;FYB1_HUMAN;FYN-binding protein 1
19.041000366210938;19.26259994506836;19.066600799560547;17.69849967956543;19.088899612426758;18.233200073242188;19.273700714111328;18.152599334716797;18.27440071105957;17.93090057373047;19.534500122070312;18.3031005859375;20.93939971923828;20.02720069885254;17.4950008392334;17.981300354003906;17.550199508666992;17.36870002746582;18.14419937133789;17.887399673461914;20.269699096679688;19.623600006…	000313873;5;18	683996718862783;18	65540008544922;18	771618817303633;18	571939945220947;92;35;37;20;0	20115237318633278;0	7101578434556673;0	25910284929099486;0	7219705627705628;-0	11621873185441345;-0	2951441189196867;O15118;NPC1;NPC1_HUMAN;NPC intracellular cholesterol transporter 1
19.558399200439453;17.871200561523438;19.866199493408203;19.822599411010742;17.83289909362793;19.864200592041016;19.343700408935547;20.207799911499023;19.63360023498535;19.23740005493164;19.756399154663086;19.847200393676758;19.510000228881836;19.611400604248047;20.068099975585938;18.732799530029297;20.072900772094727;19.441200256347656;19.35770034790039;19.859100341796875;18.145299911499023;19.6…	000313873;5;19	14690759907598;19	091394315447126;19	215832426741315;19	116544914245605;92;35;37;20;0	08756500190485932;0	8490097331240188;0	26781937886371215;0	7086475011057055;-0	12443811129418947;-0	30960768706331937;O15126;SCAMP1;SCAM1_HUMAN;Secretory carrier-associated membrane protein 1
21.818099975585938;20.755199432373047;21.95240020751953;21.40559959411621;21.36870002746582;21.435300827026367;20.974899291992188;21.273700714111328;20.85740089416504;21.510099411010742;21.128299713134766;20.74139976501465;21.514299392700195;20.877700805664062;21.63010025024414;21.273700714111328;21.90180015563965;20.381999969482422;21.32029914855957;18.343799591064453;21.05229949951172;21.217199…	000313873;3;20	571836865466572;20	994157137189593;20	665526879800332;19	65944986343384;92;35;37;20;3	849024074606322;0	0010404145077720207;0	8388202776785503;0	35668372569089046;0	32863025738926055;0	7771684025152785;O15127;SCAMP2;SCAM2_HUMAN;Secretory carrier-associated membrane protein 2
23.112199783325195;22.368099212646484;22.929000854492188;22.50550079345703;23.7362003326416;23.10070037841797;23.027700424194336;22.684200286865234;22.71809959411621;23.02120018005371;22.4197998046875;23.024700164794922;23.18790054321289;23.386600494384766;23.09119987487793;23.0802001953125;22.940399169921875;22.658899307250977;22.660600662231445;22.209999084472656;22.77739906311035;23.1721992492…	000313873;7;22	691529191058613;22	96515143258231;23	043561935424805;21	561429691314697;92;35;37;20;13	927334056723216;0;0	367123710858646;0	7561611965101787;-0	07841050284249462;-0	2625794090138194;O15143;ARPC1B;ARC1B_HUMAN;Actin-related protein 2/3 complex subunit 1B
23.243900299072266;22.97879981994629;23.70829963684082;23.175500869750977;23.460599899291992;22.7814998626709;22.682100296020508;22.952299118041992;22.885700225830078;22.3799991607666;22.320899963378906;23.14539909362793;22.960899353027344;23.15920066833496;22.549699783325195;23.124900817871094;22.660200119018555;22.636999130249023;22.98710060119629;24.40019989013672;22.959999084472656;23.6795005…	000313873;6;22	9222585843957;22	999779891967773;22	94426474700103;22	745884895324707;92;35;37;20;0	9340802946672664;0	38918042366691014;0	22304454261015033;0	838206689214581;0	055515144966744145;0	18207332219844483;O15144;ARPC2;ARPC2_HUMAN;Actin-related protein 2/3 complex subunit 2
24.013700485229492;22.849300384521484;22.953699111938477;23.689599990844727;24.310800552368164;23.614500045776367;23.869400024414062;22.924299240112305;23.409700393676758;23.802799224853516;23.804899215698242;23.709400177001953;23.601600646972656;23.240400314331055;23.608299255371094;24.067399978637695;23.913000106811523;23.168800354003906;23.653600692749023;22.81730079650879;23.230600357055664;2…	000313873;4;23	058855471403703;23	54085431780134;22	868937930545293;22	566704940795898;92;35;37;20;1	8733348319038703;0	022947756607252612;1	492034324172126;0	1287864406779661;0	6719163872560472;1	336573081590975;O15145;ARPC3;ARPC3_HUMAN;Actin-related protein 2/3 complex subunit 3
20.412700653076172;19.54330062866211;20.018699645996094;20.32469940185547;20.521799087524414;20.13990020751953;20.729400634765625;20.205299377441406;18.073299407958984;20.34000015258789;19.39550018310547;20.154199600219727;20.005800247192383;20.07069969177246;20.468799591064453;20.10300064086914;20.35460090637207;19.68709945678711;17.594499588012695;20.471099853515625;18.529199600219727;19.754899…	000313873;4;19	833453282066014;19	95650852748326;20	214564916249866;18	9130500793457;92;35;37;20;7	946109466237841;3	1067961165048545E-05;1	031906204294638;0	38469943289224956;-0	2580563887666081;-0	7343077549953586;O15160;POLR1C;RPAC1_HUMAN;DNA-directed RNA polymerases I and III subunit RPAC1
21.76609992980957;22.061500549316406;18.955900192260742;21.820899963378906;21.3882999420166;21.744600296020508;19.34950065612793;20.934999465942383;21.942699432373047;21.831600189208984;22.249500274658203;21.454700469970703;21.366899490356445;20.893999099731445;21.563199996948242;18.518400192260742;20.84760093688965;22.114900588989258;21.65329933166504;19.2549991607666;21.70240020751953;21.411300…	000557569;2;21	0261782563251;20	974162782941544;21	055802731900602;21	06240005493164;92;35;37;20;0	020659783354466305;0	9518891966759003;0	10793332001474579;0	8574720473898556;-0	08163994895905802;-0	16624342079684956;O15173;PGRMC2;PGRC2_HUMAN;Membrane-associated progesterone receptor component 2
19.914600372314453;18.679000854492188;20.47260093688965;18.28730010986328;17.903799057006836;18.580400466918945;19.723100662231445;20.376300811767578;18.167400360107422;19.62540054321289;20.639699935913086;17.699199676513672;20.567100524902344;20.8523006439209;20.798500061035156;19.906299591064453;19.141700744628906;18.3533992767334;18.612199783325195;17.90880012512207;18.96470069885254;18.198799…	000313873;8;19	222765321316928;19	441042927333285;19	491273106755436;18	34404010772705;92;35;37;20;3	512966261266724;0	0019720930232558142;0	07002227110494619;0	9118399448085547;-0	05023017942215091;-0	10765394664452702;O15195;VILL;VILL_HUMAN;Villin-like protein
20.979400634765625;17.157899856567383;20.896900177001953;21.987499237060547;21.02720069885254;21.17569923400879;21.277700424194336;21.55069923400879;19.05459976196289;21.841899871826172;20.56879997253418;20.68000030517578;20.704299926757812;20.846399307250977;21.773099899291992;22.043899536132812;21.621599197387695;20.646099090576172;21.347400665283203;21.93630027770996;21.606199264526367;20.8836…	000993295;2;20	08769879133805;20	73523406982422;20	358843159031224;18	452894973754884;92;35;37;20;7	292420180646774;1	3157894736842104E-05;0	5998555910057829;0	3965343092406221;0	37639091079299547;0	716449816762262;O15212;PFDN6;PFD6_HUMAN;Prefoldin subunit 6
19.777000427246094;18.78510093688965;18.32819938659668;18.810199737548828;19.154600143432617;20.590599060058594;18.506000518798828;18.36680030822754;19.415300369262695;19.766399383544922;19.84510040283203;18.88330078125;18.97760009765625;18.281400680541992;19.85610008239746;17.869400024414062;18.406600952148438;17.607500076293945;16.627199172973633;18.11709976196289;18.46969985961914;18.638000488…	000313873;3;18	815279276474662;18	78069430759975;19	06291337915369;18	417679882049562;92;35;37;20;1	9586490655883282;0	05169590643274854;0	9102260016069756;0	38006513409961684;-0	28221907155394277;-0	7414157406654308;O15228;GNPAT;GNPAT_HUMAN;Dihydroxyacetone phosphate acyltransferase
24.961000442504883;25.42729949951172;24.347999572753906;24.298999786376953;23.23819923400879;23.339500427246094;24.888500213623047;24.700300216674805;25.32360076904297;24.0674991607666;24.05660057067871;24.763999938964844;24.787399291992188;24.68400001525879;22.96809959411621;24.799400329589844;25.07360076904297;25.292499542236328;25.609600067138672;24.874300003051758;24.740800857543945;25.651699…	000313873;47;24	270667324895445;24	59734273638044;23	78161894308554;24	603724861145018;92;35;37;20;4	439397361590253;0	0012652652652652653;3	6662847352238517;0	04123076923076923;0	8157237932949002;1	9982951924403989;O15230;LAMA5;LAMA5_HUMAN;Laminin subunit alpha-5
21.866899490356445;19.581300735473633;18.169300079345703;24.039499282836914;21.605899810791016;20.948400497436523;21.035400390625;23.168899536132812;20.776599884033203;21.227800369262695;19.563199996948242;20.49970054626465;19.09469985961914;18.552000045776367;23.132999420166016;21.761499404907227;22.111099243164062;17.9064998626709;20.808900833129883;20.364200592041016;18.044300079345703;18.0905…	000313873;15;20	90267282983531;20	483722850254605;20	213116259188265;22	911514949798583;92;35;37;20;6	554938800829461;1	2738853503184714E-05;0	28712663167282526;0	591471575527883;0	2706065910663398;0	44025657387314937;O15231;ZNF185;ZN185_HUMAN;Zinc finger protein 185
20.530399322509766;17.282400131225586;20.288799285888672;20.927799224853516;21.062299728393555;20.70479965209961;19.972999572753906;20.299100875854492;17.960500717163086;17.97450065612793;20.454299926757812;20.470199584960938;20.874099731445312;17.867700576782227;19.58049964904785;20.29010009765625;20.171600341796875;20.9867000579834;20.551300048828125;19.57360076904297;20.612499237060547;20.5487…	000313873;4;19	585609747015912;19	98412001473563;19	559124199119776;18	937215042114257;92;35;37;20;2	8260448584403104;0	00702621722846442;1	078254537413906;0	2541388478581979;0	42499581561585487;0	9616184641468184;O15247;CLIC2;CLIC2_HUMAN;Chloride intracellular channel protein 2
18.766799926757812;18.654699325561523;18.631099700927734;18.436599731445312;20.566600799560547;21.15519905090332;17.950599670410156;17.668399810791016;18.00909996032715;20.813499450683594;20.072399139404297;20.382400512695312;20.979000091552734;20.506099700927734;20.277999877929688;17.899900436401367;20.380199432373047;18.084999084472656;17.813600540161133;18.496599197387695;18.284900665283203;18…	00157835;2;19	004431455031686;19	23556845528739;19	008410788871146;18	592579936981203;92;35;37;20;1	0413198619531499;0	13981745680106336;0	4172089852419645;0	5462446555819478;0	22715766641624313;0	4953857330955257;O15258;RER1;RER1_HUMAN;Protein RER1
22.69890022277832;22.548500061035156;23.38450050354004;22.802400588989258;21.8518009185791;24.024700164794922;22.421499252319336;22.00119972229004;22.228900909423828;22.605499267578125;17.39150047302246;22.793100357055664;22.767200469970703;22.73069953918457;23.2810001373291;23.371700286865234;23.062599182128906;22.4064998626709;22.837499618530273;21.43720054626465;19.248199462890625;22.425199508…	000993295;2;21	602499982585076;22	310551398141044;21	722191887932855;20	14197998046875;92;35;37;20;4	270965075140331;0	00015494978479196555;0	9296769190859684;0	2251408934707904;0	5883595102081891;1	0301669265245714;O15260;SURF4;SURF4_HUMAN;Surfeit locus protein 4
20.38089942932129;17.451000213623047;19.678499221801758;20.595699310302734;19.962499618530273;19.606000900268555;20.180299758911133;20.013500213623047;17.41200065612793;20.20400047302246;19.70709991455078;18.550800323486328;19.739099502563477;18.276199340820312;20.31170082092285;19.509899139404297;20.052000045776367;17.164100646972656;17.561399459838867;17.867799758911133;18.205699920654297;18.79…	000313873;3;19	163174981656283;19	254179981776645;19	20549459715147;18	925624942779542;92;35;37;20;0	32196215119311955;0	5284362644853443;0	07942487280001884;0	906698611111111;0	048685384625173356;0	11327197035461982;O15264;MAPK13;MK13_HUMAN;Mitogen-activated protein kinase 13
19.819900512695312;17.910400390625;20.26729965209961;17.59079933166504;19.806100845336914;19.926300048828125;20.26490020751953;18.099199295043945;19.911100387573242;20.99139976501465;20.68199920654297;20.406999588012695;17.054800033569336;17.534500122070312;20.30940055847168;21.394100189208984;18.151199340820312;20.27280044555664;17.534500122070312;18.05030059814453;18.990999221801758;18.16029930…	000313873;2;19	302533626556396;19	31441710335868;19	698121509036504;18	549899959564208;92;35;37;20;2	47623905644562;0	008450541516245486;0	7265384331466824;0	35297489539748955;-0	3837044056778254;-0	7857432276717026;O15269;SPTLC1;SPTC1_HUMAN;Serine palmitoyltransferase 1
18.181400299072266;18.973499298095703;18.616600036621094;18.997499465942383;19.33289909362793;18.868000030517578;18.617300033569336;19.6117000579834;17.39419937133789;19.755300521850586;18.3710994720459;17.266000747680664;19.80500030517578;19.188100814819336;19.799999237060547;18.997499465942383;18.204599380493164;18.04509925842285;18.244199752807617;18.191200256347656;17.731000900268555;18.41370…	000313873;4;18	700779313626498;18	677728489467075;18	806270290065456;18	545959949493408;92;35;37;20;0	3847014134023023;0	5447853260869565;0	36056428575308513;0	6685169811320755;-0	12854180059838072;-0	3531416305362152;O15270;SPTLC2;SPTC2_HUMAN;Serine palmitoyltransferase 2
19.258100509643555;19.125699996948242;19.61910057067871;19.566099166870117;19.85140037536621;19.649200439453125;19.740400314331055;19.825899124145508;18.772899627685547;19.55500030517578;19.402000427246094;19.731000900268555;18.83139991760254;19.473600387573242;19.228099822998047;19.234500885009766;19.473899841308594;18.617599487304688;18.289499282836914;18.95400047302246;19.565799713134766;19.16…	000313873;7;19	161560887875766;19	20115716116769;19	364451331061286;18	71692008972168;92;35;37;20;3	3534266393727403;0	01715953307392996;0	624304872657661;0	5529059233449477;-0	16329416989359657;-0	4844958317902162;O15294;OGT;OGT1_HUMAN;UDP-N-acetylglucosamine--peptide N-acetylglucosaminyltransferase 110 kDa subunit
20.99679946899414;18.197999954223633;20.734100341796875;18.337600708007812;20.21419906616211;21.28820037841797;18.439300537109375;18.257400512695312;21.149599075317383;21.494199752807617;20.25469970703125;20.462299346923828;20.86400032043457;20.97249984741211;21.819799423217773;17.68910026550293;20.683700561523438;20.48240089416504;18.35689926147461;18.710800170898438;18.404600143432617;20.226699…	000313873;3;19	760984835417375;20	199871444702147;19	94514614826924;18	652234840393067;92;35;37;20;5	164181240493659;0	00014076246334310852;0	4529453548616734;0	513269800386349;0	2547252964329054;0	5395883047631783;O15305;PMM2;PMM2_HUMAN;Phosphomannomutase 2
19.34600067138672;18.47920036315918;19.662500381469727;18.277999877929688;17.91200065612793;19.585599899291992;19.234800338745117;19.27739906311035;18.446800231933594;19.398700714111328;19.699600219726562;18.671499252319336;19.67449951171875;19.147899627685547;19.622400283813477;19.25040054321289;18.062000274658203;18.059200286865234;17.317399978637695;18.92259979248047;17.760700225830078;18.4771…	0017043;2;18	615195751190186;18	632323019845145;18	826735161446237;18	193875122070313;92;35;37;20;2	0342547744229393;0	05079422768572956;0	5382937749183394;0	5354921020656136;-0	19441214160109155;-0	5087563640057731;O15321;TM9SF1;TM9S1_HUMAN;Transmembrane 9 superfamily member 1
19.64900016784668;19.39579963684082;18.69379997253418;19.016399383544922;19.833999633789062;17.594900131225586;20.34589958190918;19.895200729370117;19.38759994506836;18.879899978637695;18.8164005279541;19.624000549316406;19.158300399780273;19.205699920654297;18.374500274658203;19.89189910888672;19.29490089416504;18.878299713134766;19.928199768066406;20.397499084472656;19.657400131225586;20.199300…	000313873;8;19	04237065107926;19	291388647896902;18	98728638726312;18	70849504470825;92;35;37;20;1	3680931422616731;0	10644206607724523;0	8236103478216796;0	3776660268714011;0	3041022606337833;0	7438185855694788;O15327;INPP4B;INP4B_HUMAN;Inositol polyphosphate 4-phosphatase type II
20.324499130249023;17.859899520874023;20.245500564575195;20.035499572753906;21.055299758911133;20.693700790405273;21.30340003967285;20.475799560546875;20.20039939880371;20.30430030822754;19.76259994506836;20.26959991455078;20.00029945373535;20.25279998779297;20.239999771118164;17.909000396728516;20.68549919128418;18.380599975585938;18.086700439453125;17.5757999420166;20.123300552368164;19.7733001…	000313873;3;19	86309876649276;19	817194148472378;20	399889043859535;18	950369834899902;92;35;37;20;6	856538904170964;3	656307129798903E-05;2	3795106192475455;0	0981871921182266;-0	5826948953871565;-1	4768409327212078;O15355;PPM1G;PPM1G_HUMAN;Protein phosphatase 1G
18.474300384521484;18.823400497436523;18.320499420166016;17.268299102783203;18.449800491333008;18.552600860595703;18.09709930419922;18.036399841308594;18.563199996948242;18.076200485229492;18.211700439453125;18.14900016784668;18.65250015258789;18.467300415039062;19.04640007019043;18.558700561523438;18.35930061340332;17.32469940185547;18.35770034790039;18.649099349975586;18.64299964904785;18.67000…	000313873;4;18	23041750037152;18	34701156616211;18	169324514028187;18	139399909973143;92;35;37;20;0	6610308642787291;0	46356787092248336;1	0730393311345519;0	47646294989414256;0	17768705213392266;0	5893111582502328;O15357;INPPL1;SHIP2_HUMAN;Phosphatidylinositol 3	4	5-trisphosphate 5-phosphatase 2
20.981599807739258;21.147600173950195;21.281299591064453;21.445100784301758;21.129499435424805;21.353900909423828;21.292499542236328;21.118799209594727;21.127700805664062;21.269699096679688;21.330299377441406;21.003000259399414;21.261199951171875;21.216999053955078;21.343900680541992;21.15049934387207;21.02630043029785;21.300500869750977;20.890399932861328;21.273099899291992;21.161100387573242;20…	000313873;6;21	13168262398761;21	143977137974332;21	19775138030181;20	98794002532959;92;35;37;20;0	8110083760484131;0	47701149425287354;0	47395803028449535;0	804555083107847;-0	05377424232747785;-0	21048338133950328;O15371;EIF3D;EIF3D_HUMAN;Eukaryotic translation initiation factor 3 subunit D
20.90839958190918;20.470500946044922;20.37969970703125;21.37849998474121;20.881500244140625;21.28890037536621;20.22319984436035;20.9419002532959;20.873699188232422;21.068500518798828;21.124500274658203;20.655899047851562;20.97480010986328;20.86050033569336;21.15839958190918;20.932199478149414;20.98189926147461;20.54759979248047;20.678800582885742;18.065200805664062;19.897199630737305;20.216699600…	000313873;7;20	451108787370764;20	70063716343471;20	56448390032794;19	804690170288087;92;35;37;20;3	056621023327447;0	007674556213017752;0	41659446946568246;0	6433257312840852;0	13615326310677034;0	3833984425750617;O15372;EIF3H;EIF3H_HUMAN;Eukaryotic translation initiation factor 3 subunit H
19.572500228881836;19.305099487304688;20.274900436401367;20.238300323486328;19.266199111938477;19.876100540161133;19.16629981994629;19.72249984741211;19.971099853515625;19.300899505615234;21.584699630737305;19.521099090576172;19.479299545288086;18.034799575805664;18.917400360107422;19.630199432373047;19.275999069213867;19.28260040283203;20.229400634765625;17.592100143432617;19.940399169921875;19.…	000313873;7;19	651427206785783;19	632614190237863;19	550200075716585;19	871620178222656;92;35;37;20;0	6418738643470114;0	39026506024096386;0	24895556669306032;0	7737661711530736;0	08241411452127778;0	24102846542436235;O15382;BCAT2;BCAT2_HUMAN;Branched-chain-amino-acid aminotransferase	mitochondrial
20.016599655151367;18.589000701904297;19.092899322509766;18.774099349975586;18.458999633789062;18.576799392700195;18.12969970703125;19.20359992980957;18.684999465942383;19.545000076293945;19.62849998474121;18.803600311279297;18.57900047302246;18.67490005493164;19.256200790405273;19.575899124145508;18.80120086669922;18.788000106811523;17.719999313354492;17.115699768066406;18.929800033569336;19.124…	000313873;4;18	701751169951066;18	838622774396622;18	81199475881216;18	25827522277832;92;35;37;20;2	2511728108490305;0	04359496442255063;0	06045489886274919;0	9371569920844328;0	026628015584464038;0	07352414587406562;O15438;ABCC3;MRP3_HUMAN;ATP-binding cassette sub-family C member 3
18.659299850463867;18.122600555419922;19.305500030517578;18.572799682617188;18.753700256347656;18.222999572753906;19.66349983215332;19.32819938659668;17.848600387573242;17.488000869750977;20.682300567626953;18.845699310302734;19.447399139404297;19.178699493408203;19.265600204467773;18.085800170898438;17.876300811767578;18.646699905395508;18.232500076293945;17.484399795532227;18.872600555419922;17…	000557569;2;18	48495866941369;18	72604571751186;18	362810753487253;18	28902997970581;92;35;37;20;1	3611213892712224;0	13195706618962433;1	343348576627514;0	25474926253687313;0	3632349640246062;0	960929655892668;O15439;ABCC4;MRP4_HUMAN;ATP-binding cassette sub-family C member 4
19.63640022277832;20.854700088500977;19.92690086364746;20.076000213623047;20.92099952697754;20.648300170898438;22.03190040588379;20.246299743652344;20.462299346923828;20.67490005493164;20.24679946899414;21.091100692749023;20.098600387573242;21.07360076904297;20.26409912109375;21.06679916381836;19.777799606323242;20.78849983215332;20.246299743652344;21.697200775146484;19.405899047851562;20.1737995…	000313873;4;19	893304368723992;20	38040864127023;20	14073773976919;18	583120155334473;92;35;37;20;10	459216770364053;1	904761904761905E-05;0	5999855564717654;0	4768343904157858;0	23967090150103942;0	5888211470339385;O15460;P4HA2;P4HA2_HUMAN;Prolyl 4-hydroxylase subunit alpha-2
19.609500885009766;19.2726993560791;19.69569969177246;20.188199996948242;18.473100662231445;18.464099884033203;19.597299575805664;20.21299934387207;17.518600463867188;18.90089988708496;20.610200881958008;19.82270050048828;20.587900161743164;18.724000930786133;20.827999114990234;20.319499969482422;20.13010025024414;18.997299194335938;19.809499740600586;19.52389907836914;20.074600219726562;19.85519…	000313873;7;19	522865253946055;19	767385755266464;19	62685404597102;18	90257511138916;92;35;37;20;3	1594308081632123;0	007764359351988218;0	3263304110931158;0	6659933554817276;0	14053170929544478;0	3564982493914197;O15484;CAPN5;CAN5_HUMAN;Calpain-5
21.390600204467773;20.778799057006836;21.425600051879883;21.247100830078125;21.096399307250977;21.206499099731445;21.013099670410156;20.99679946899414;21.058500289916992;21.39240074157715;21.117799758911133;21.177000045776367;20.999000549316406;21.15530014038086;21.46030044555664;20.53860092163086;20.886199951171875;20.819000244140625;20.93709945678711;21.14080047607422;20.83489990234375;20.97680…	000313873;5;20	993859913038172;20	993717302594867;21	056827235866237;20	87761993408203;92;35;37;20;1	2178918742748592;0	4810563674321503;0	531977161573213;0	7699123441897868;-0	06310993327137027;-0	24304859214624402;O15498;YKT6;YKT6_HUMAN;Synaptobrevin homolog YKT6
23.784400939941406;22.705400466918945;20.84119987487793;23.365100860595703;24.065500259399414;23.10379981994629;21.7549991607666;17.98579978942871;23.554899215698242;23.312299728393555;23.55769920349121;23.73080062866211;23.418500900268555;21.917400360107422;23.551300048828125;23.565500259399414;23.983600616455078;23.483999252319336;23.45949935913086;18.205900192260742;23.048099517822266;22.75559…	000313873;4;22	462979378907576;22	948508616856166;22	569402797802073;21	416419887542723;92;35;37;20;2	143691520745299;0	007785294117647059;0	496491456063134;0	43599348534201954;0	379105819054093;0	656486154392421;O15511;ARPC5;ARPC5_HUMAN;Actin-related protein 2/3 complex subunit 5
22.69890022277832;22.445100784301758;23.081899642944336;22.930500030517578;23.42799949645996;24.800800323486328;24.387399673461914;22.94099998474121;22.20549964904785;23.323699951171875;21.892000198364258;23.1210994720459;23.633100509643555;23.58009910583496;23.657699584960938;23.983600616455078;23.7185001373291;22.99449920654297;22.260400772094727;21.84749984741211;23.814300537109375;22.61599922…	000313873;3;22	79791840263035;23	032205636160715;23	09954313329748;21	829909992218017;92;35;37;20;2	1922491411732317;0	008946543121881681;0	06941078089865026;0	8994977264777895;-0	06733749713676573;-0	12022665791383953;O15533;TAPBP;TPSN_HUMAN;Tapasin
22.103599548339844;21.6643009185791;22.385499954223633;22.177099227905273;22.276100158691406;22.297000885009766;22.511499404907227;22.250699996948242;21.923900604248047;22.50429916381836;21.68429946899414;22.32029914855957;22.165800094604492;21.823400497436523;22.45009994506836;22.13290023803711;22.03059959411621;21.40130043029785;21.759700775146484;21.86050033569336;21.913400650024414;22.0139007…	000313873;18;21	919843570045803;22	086520058768137;22	149278434547217;21	2037052154541;92;35;37;20;6	745003288168567;0	0002622107969151671;0	37354237400794305;0	79106282101936;-0	0627583757790795;-0	22584869853083928;O43143;DHX15;DHX15_HUMAN;ATP-dependent RNA helicase DHX15
18.7189998626709;20.028900146484375;18.075199127197266;17.874799728393555;20.904499053955078;20.53700065612793;21.285999298095703;18.447500228881836;18.11720085144043;17.877599716186523;20.26569938659668;20.73870086669922;20.59819984436035;20.48859977722168;21.312599182128906;18.59670066833496;20.8887996673584;18.147899627685547;18.027000427246094;20.993000030517578;17.37179946899414;20.743200302…	000313873;4;19	450479237929635;19	725934273856026;19	75315661043734;18	40847978591919;92;35;37;20;3	3260721546156855;0	0015462512171372932;0	02944774344894343;0	9538959537572255;-0	02722233658131401;-0	05138700691646075;O43148;RNMT;MCES_HUMAN;mRNA cap guanine-N7 methyltransferase
17.88800048828125;18.28420066833496;18.58609962463379;19.27199935913086;18.839799880981445;18.78660011291504;17.747499465942383;17.893800735473633;19.5093994140625;17.4773006439209;19.043100357055664;17.60110092163086;18.892200469970703;18.822599411010742;18.304800033569336;18.301599502563477;18.733200073242188;17.94540023803711;18.739299774169922;18.36870002746582;18.247299194335938;18.830799102…	000313873;4;18	365747887155283;18	356888634817942;18	423756831401104;18	27393503189087;92;35;37;20;0	16280129392042564;0	7883308940502705;0	1836763504942355;0	8278056188306758;-0	06686819658316168;-0	19156235615802147;O43149;ZZEF1;ZZEF1_HUMAN;Zinc finger ZZ-type and EF-hand domain-containing protein 1
19.234399795532227;19.579999923706055;18.829599380493164;19.186599731445312;19.104999542236328;19.374900817871094;19.209800720214844;18.865100860595703;19.42140007019043;19.33370018005371;18.40730094909668;19.150999069213867;18.839500427246094;18.686399459838867;19.029499053955078;17.802799224853516;18.941699981689453;18.11009979248047;18.899099349975586;18.016700744628906;18.522899627685547;17.4…	000313873;6;18	771778272545856;18	819825690133232;18	958654094386745;18	341975021362305;92;35;37;20;2	730483423797368;0	03002820211515864;0	5117016425451674;0	6114477766287487;-0	13882840425351262;-0	4142451239940779;O43172;PRPF4;PRP4_HUMAN;U4/U6 small nuclear ribonucleoprotein Prp4
21.438199996948242;21.158700942993164;22.07509994506836;22.2903995513916;20.94420051574707;21.532899856567383;20.853700637817383;22.184499740600586;21.726600646972656;21.762300491333008;21.795700073242188;21.623300552368164;21.139400482177734;21.31130027770996;21.31209945678711;21.22879981994629;21.581600189208984;21.55340003967285;20.950300216674805;18.40169906616211;17.353500366210938;17.687700…	000313873;5;21	096863062485404;20	76386865888323;21	055462141294736;21	756194972991942;92;35;37;20;1	391120399652631;0	05155484558040469;0	4530122474231473;0	49002859087814843;-0	29159348241150695;-0	5702858372438262;O43175;PHGDH;SERA_HUMAN;D-3-phosphoglycerate dehydrogenase
19.729700088500977;20.359800338745117;20.07040023803711;19.487699508666992;19.751300811767578;19.86720085144043;20.013999938964844;20.18079948425293;20.02429962158203;20.37350082397461;19.948699951171875;20.2101993560791;20.289100646972656;20.600000381469727;19.461700439453125;19.92970085144043;19.718599319458008;20.324800491333008;20.386899948120117;18.541500091552734;20.643999099731445;20.43420…	000313873;6;19	783298990000848;20	05380870274135;19	71729458989324;19	432015132904052;92;35;37;20;2	6229158390999827;0	031471785922047704;2	2366347929200905;0	21241530054644808;0	3365141128481106;1	05887783543379;O43237;DYNC1LI2;DC1L2_HUMAN;Cytoplasmic dynein 1 light intermediate chain 2
21.41320037841797;21.060800552368164;21.065500259399414;21.567399978637695;21.536699295043945;21.61669921875;21.04990005493164;21.076799392700195;21.63479995727539;21.70870018005371;21.350299835205078;21.315200805664062;21.56130027770996;21.54990005493164;21.5393009185791;20.91010093688965;21.491300582885742;21.322500228881836;20.90730094909668;19.86440086364746;20.941999435424805;21.224300384521…	000313873;9;21	27225009254787;21	297283009120395;21	328792056521856;21	123839855194092;92;35;37;20;1	3035427755393343;0	40610990600144614;0	1874947124587886;0	9027308228730823;-0	03150904740146032;-0	11714529235737291;O43242;PSMD3;PSMD3_HUMAN;26S proteasome non-ATPase regulatory subunit 3
20.369300842285156;17.55030059814453;20.877199172973633;20.102500915527344;20.642099380493164;20.72209930419922;20.510400772094727;20.70199966430664;20.728300094604492;20.67970085144043;20.7367000579834;19.59000015258789;20.900800704956055;20.312400817871094;21.625200271606445;19.73430061340332;19.55780029296875;19.589000701904297;19.760299682617188;19.77239990234375;19.54669952392578;20.19779968…	000313873;7;20	069865268209707;20	29187731061663;20	41687284933554;19	039380168914796;92;35;37;20;7	610051041543712;2	4793388429752065E-05;0	3101877383373929;0	6919762989972653;-0	12499553871890967;-0	3291130036950254;O43252;PAPSS1;PAPS1_HUMAN;Bifunctional 3'-phosphoadenosine 5'-phosphosulfate synthase 1
19.431400299072266;18.44219970703125;18.407400131225586;19.20319938659668;19.4768009185791;19.2362003326416;18.557100296020508;19.711000442504883;19.148799896240234;18.94099998474121;18.825199127197266;19.319499969482422;19.11750030517578;18.94809913635254;19.3528995513916;18.997299194335938;19.04159927368164;19.052099227905273;18.56130027770996;18.839000701904297;18.865800857543945;19.1473007202…	000313873;6;18	9443010661913;18	986119951520646;19	16678645159747;18	459520053863525;92;35;37;20;5	491375980781372;0	0033747899159663865;0	9380111748048083;0	48554927636113027;-0	18066650007682483;-0	5766639176343267;O43290;SART1;SNUT1_HUMAN;U4/U6.U5 tri-snRNP-associated protein 1
18.27440071105957;17.998199462890625;19.036800384521484;19.0851993560791;17.26729965209961;20.305700302124023;18.381399154663086;18.44499969482422;19.304800033569336;19.365299224853516;19.26689910888672;19.365800857543945;19.075599670410156;19.528499603271484;19.25589942932129;18.60650062561035;18.124500274658203;18.415800094604492;17.272899627685547;17.880599975585938;17.929000854492188;18.99270…	0017043;2;18	67956194670304;18	708539962768555;18	883918968406885;18	25078992843628;92;35;37;20;1	6578866790152929;0	07103766951280764;0	40349088666796823;0	595424;-0	1753790056383302;-0	43316499484276394;O43291;SPINT2;SPIT2_HUMAN;Kunitz-type protease inhibitor 2
20.278900146484375;21.247699737548828;20.49810028076172;20.686100006103516;19.5226993560791;19.74220085144043;20.879100799560547;20.937000274658203;20.36870002746582;20.712799072265625;19.642200469970703;21.290300369262695;17.789499282836914;20.51140022277832;17.13640022277832;21.114200592041016;20.483600616455078;20.790700912475586;21.493000030517578;21.624399185180664;20.769899368286133;20.7385…	000557569;2;19	898841339608897;20	01900291442871;19	84602974556588;19	786260032653807;92;35;37;20;0	1276071868124499;0	7508444730077121;0	265231083329693;0	6646758686339838;0	17297316886283198;0	3581726761817209;O43293;DAPK3;DAPK3_HUMAN;Death-associated protein kinase 3
24.175899505615234;24.5132999420166;22.656400680541992;23.39310073852539;21.858200073242188;21.94179916381836;23.19339942932129;23.49519920349121;24.369199752807617;22.972200393676758;22.992799758911133;24.174699783325195;22.907899856567383;23.473899841308594;21.98270034790039;22.99250030517578;23.320600509643555;24.06800079345703;24.440900802612305;23.890399932861328;23.70490074157715;24.2099990…	000313873;5;22	95514569075211;23	28021436418806;22	22541901871965;23	736269855499266;92;35;37;20;5	348703368903414;9	3603744149766E-05;3	2647939726361783;0	044941176470588234;1	0547953454684098;2	1618661868349216;O43294;TGFB1I1;TGFI1_HUMAN;Transforming growth factor beta-1-induced transcript 1 protein
18.749099731445312;18.178699493408203;18.5310001373291;18.74720001220703;19.010099411010742;17.84320068359375;19.038999557495117;18.384899139404297;17.683500289916992;18.253999710083008;18.787900924682617;18.733400344848633;18.288400650024414;17.259199142456055;17.162200927734375;19.261899948120117;18.30500030517578;19.071199417114258;19.180599212646484;18.44409942626953;18.081100463867188;18.664…	000313873;3;18	359470616216246;18	37765426635742;18	18835670883591;18	644209957122804;92;35;37;20;1	6782794811636748;0	12073303167420815;0	8367192131661492;0	4855680880330124;0	18929755752150967;0	5760130886487953;O43310;CTIF;CTIF_HUMAN;CBP80/20-dependent translation initiation factor
18.17569923400879;18.737899780273438;18.415800094604492;17.983299255371094;17.979299545288086;18.442699432373047;18.397300720214844;18.436399459838867;18.061399459838867;18.738100051879883;18.37070083618164;17.30109977722168;18.466800689697266;18.669099807739258;18.538799285888672;18.62579917907715;18.725500106811523;18.198999404907227;17.955799102783203;18.700300216674805;18.026199340820312;18.5…	000313873;2;18	24381853186566;18	280114201136996;18	377264950726484;17	93342523574829;92;35;37;20;1	8709262553179158;0	10964684186260949;0	3665326959605241;0	7162481432940149;-0	09715074958948833;-0	30134955513398654;O43314;PPIP5K2;VIP2_HUMAN;Inositol hexakisphosphate and diphosphoinositol-pentakisphosphate kinase 2
21.973800659179688;21.643400192260742;21.955299377441406;21.6387996673584;22.199600219726562;21.70560073852539;22.246700286865234;22.138500213623047;21.826499938964844;21.64539909362793;21.502899169921875;22.0049991607666;22.032800674438477;21.747800827026367;21.382200241088867;21.332399368286133;21.510900497436523;21.584400177001953;21.28529930114746;21.879600524902344;21.897899627685547;21.5748…	000313873;6;21	788143448207688;21	771911403111048;22	024772901792783;21	378785037994383;92;35;37;20;10	150433502094556;0	0009737670514165793;3	7307337180151974;0	25540350877192985;-0	25286149868173524;-0	9576641433793179;O43390;HNRNPR;HNRPR_HUMAN;Heterogeneous nuclear ribonucleoprotein R
20.175199508666992;19.420799255371094;20.16670036315918;19.80109977722168;20.46150016784668;20.205400466918945;20.33449935913086;20.21489906311035;20.46739959716797;20.176599502563477;19.618200302124023;20.092100143432617;19.562299728393555;19.488500595092773;20.170299530029297;19.660499572753906;19.92690086364746;19.194799423217773;18.643199920654297;20.07670021057129;19.167299270629883;19.41519…	000313873;5;19	697463077047598;19	74694562639509;20	113910829698717;18	840440273284912;92;35;37;20;7	600018906789111;5E-05;2	1437622746624054;0	19483064516129034;-0	3669652033036286;-1	1036544152596548;O43395;PRPF3;PRPF3_HUMAN;U4/U6 small nuclear ribonucleoprotein Prp3
22.1737003326416;21.952499389648438;21.8705997467041;22.306699752807617;22.02899932861328;21.755599975585938;21.4552001953125;21.994600296020508;22.475799560546875;21.845600128173828;22.142200469970703;22.1343994140625;21.79360008239746;21.248199462890625;22.341899871826172;17.75320053100586;21.966100692749023;22.132600784301758;17.520299911499023;18.06100082397461;21.634300231933594;21.830900192…	000313873;4;21	413732590882674;21	491894367762974;21	42885940139358;21	248964881896974;92;35;37;20;0	08659488564553935;0	810350854971501;0	07422504176719984;0	8974996496145761;0	06303496636939343;0	12195587486599273;O43396;TXNL1;TXNL1_HUMAN;Thioredoxin-like protein 1
22.48110008239746;18.917200088500977;18.6781005859375;22.424400329589844;17.383800506591797;21.82360076904297;18.599000930786133;22.00950050354004;18.4906005859375;18.30769920349121;22.07349967956543;17.698999404907227;21.64259910583496;17.66819953918457;22.298999786376953;18.552600860595703;21.529300689697266;22.005699157714844;22.259300231933594;18.818500518798828;18.182899475097656;22.01090049…	000313873;3;19	65585107388704;20	015125819614955;19	697375632621146;18	95029983520508;92;35;37;20;0	8953383788900592;0	10957821873557914;0	30359825942343693;0	5586888633754306;0	3177501869938091;0	4775080967280997;O43399;TPD52L2;TPD54_HUMAN;Tumor protein D54
18.442899703979492;18.128799438476562;17.484699249267578;18.41200065612793;18.160400390625;20.02429962158203;17.494600296020508;18.146699905395508;20.57430076599121;20.476699829101562;20.31909942626953;20.002099990844727;18.60409927368164;17.11389923095703;17.85689926147461;18.157400131225586;18.090999603271484;18.135299682617188;18.457799911499023;18.8085994720459;17.73579978942871;18.0685997009…	000993295;2;18	816086934960406;18	568908473423548;19	276310791840423;18	397235107421874;92;35;37;20;2	9423179675012285;0	006435839028094153;2	371774605027271;0	08126153846153847;-0	7074023184168752;-1	6102152507468372;O43402;EMC8;EMC8_HUMAN;ER membrane protein complex subunit 8
18.317399978637695;19.30430030822754;19.4237003326416;18.750699996948242;19.29050064086914;18.982999801635742;18.442800521850586;19.624399185180664;19.229700088500977;19.58049964904785;17.611099243164062;19.2637996673584;19.350299835205078;18.23900032043457;18.6023006439209;18.27549934387207;18.967500686645508;19.187299728393555;17.646499633789062;19.898300170898438;18.53459930419922;19.147499084…	000557569;3;18	78872064922167;18	861925670078822;18	646148681640625;18	92437000274658;92;35;37;20;0	5142330102868362;0	44140375753278976;0	737054249937525;0	47276589595375723;0	21577698843819704;0	5985312575507002;O43414;ERI3;ERI3_HUMAN;ERI1 exoribonuclease 3
19.10449981689453;18.55820083618164;18.370100021362305;19.01609992980957;17.394100189208984;19.15049934387207;18.504600524902344;19.38559913635254;19.63170051574707;19.71299934387207;18.576099395751953;16.57469940185547;17.984899520874023;17.401599884033203;18.717199325561523;18.609100341796875;18.624799728393555;19.66069984436035;18.65369987487793;18.459699630737305;18.175500869750977;19.0916996…	000313873;4;18	710510751475457;18	59752562386649;18	741432189941406;18	85103006362915;92;35;37;20;0	38176706653966935;0	550553710606574;0	422405414220034;0	6268539778449145;-0	14390656607491792;-0	3972990291759517;O43432;EIF4G3;IF4G3_HUMAN;Eukaryotic translation initiation factor 4 gamma 3
19.22279930114746;22.556100845336914;17.516000747680664;23.040800094604492;18.849199295043945;22.71150016784668;22.127899169921875;22.749900817871094;18.02750015258789;22.481300354003906;23.5585994720459;22.864900588989258;23.455299377441406;23.125200271606445;23.36210060119629;23.301599502563477;22.99049949645996;22.966899871826172;23.06209945678711;22.452899932861328;23.068599700927734;23.35790…	000313873;3;21	349999925364617;22	370185688563755;20	61253496118494;20	928985023498534;92;35;37;20;2	875377004208534;0	0012;3	2578595906556744;0	0176;1	7576507273788131;2	5703443419643066;O43488;AKR7A2;ARK72_HUMAN;Aflatoxin B1 aldehyde reductase member 2
22.78230094909668;22.952999114990234;22.904399871826172;22.870100021362305;22.583099365234375;22.59320068359375;22.583599090576172;22.925800323486328;22.490999221801758;22.01959991455078;23.28059959411621;22.999000549316406;23.26140022277832;22.7322998046875;21.720800399780273;22.780899047851562;22.432300567626953;23.055700302124023;23.117399215698242;21.943300247192383;23.0487003326416;23.208400…	000313873;15;22	62412398794423;22	79906005859375;22	530664959469355;22	490885066986085;92;35;37;20;2	431759214501311;0	12277436823104694;2	1526606533554973;0	2795885416666667;0	26839509912439397;0	9053205465766955;O43491;EPB41L2;E41L2_HUMAN;Band 4.1-like protein 2
21.859699249267578;17.7731990814209;21.556900024414062;20.45400047302246;18.050100326538086;21.574399948120117;20.573699951171875;19.4330997467041;21.402700424194336;21.557300567626953;21.418399810791016;20.67799949645996;20.66069984436035;19.768999099731445;21.06570053100586;18.39579963684082;20.844600677490234;20.628400802612305;18.511199951171875;20.935300827026367;20.65329933166504;18.3346004…	000313873;4;19	890724016272504;20	269740077427457;20	261010969007337;18	542415046691893;92;35;37;20;5	873173077814242;3	065134099616858E-05;0	010149655302957394;0	983708617482951;0	008729108420119758;0	017444390502674;O43493;TGOLN2;TGON2_HUMAN;Trans-Golgi network integral membrane protein 2
21.59749984741211;17.718399047851562;21.376699447631836;19.12380027770996;22.2539005279541;21.818500518798828;21.88279914855957;21.526199340820312;17.82740020751953;21.59760093688965;20.856800079345703;21.69860076904297;21.23819923400879;16.231000900268555;20.712499618530273;17.892200469970703;19.44729995727539;21.67060089111328;19.34280014038086;21.818099975585938;22.028600692749023;22.262199401…	000993295;2;20	3673446074776;20	558728572300502;20	968064900991077;18	921090126037598;92;35;37;20;5	486379797580614;3	7950664136622386E-05;0	6283692688311312;0	36889628180039136;-0	4093363286905749;-0	755970180871203;O43516;WIPF1;WIPF1_HUMAN;WAS/WASL-interacting protein family member 1
20.681100845336914;21.62459945678711;17.926300048828125;20.34239959716797;17.8435001373291;18.72920036315918;19.95870018005371;19.582599639892578;20.98889923095703;19.149200439453125;19.731000900268555;21.079200744628906;20.05419921875;19.807899475097656;18.084800720214844;20.463600158691406;20.014999389648438;21.179100036621094;21.01759910583496;20.774099349975586;20.30620002746582;20.0748004913…	000313873;5;19	668659749238387;19	79056282043457;19	108694540487754;20	49126501083374;92;35;37;20;4	229004862071761;0	0004838709677419355;1	8706608407087386;0	10292822966507177;0	6818682799468156;1	4540565305154678;O43556;SGCE;SGCE_HUMAN;Epsilon-sarcoglycan
20.76740074157715;19.981300354003906;21.707000732421875;20.243200302124023;19.973600387573242;20.631200790405273;20.734500885009766;20.239200592041016;21.734899520874023;20.916500091552734;20.02519989013672;18.97010040283203;20.434499740600586;19.756799697875977;20.969999313354492;20.327699661254883;22.091800689697266;18.68079948425293;19.802200317382812;21.105499267578125;20.02560043334961;19.65…	000313873;8;19	70862179217131;20	366914367675783;19	593432555327546;18	769709873199464;92;35;37;20;8	420501128638717;1	0666666666666666E-05;3	988335005268608;0	040600000000000004;0	773481812348237;1	9946387067185982;O43592;XPOT;XPOT_HUMAN;Exportin-T
21.17620086669922;21.09239959716797;21.091999053955078;21.311100006103516;21.050600051879883;21.782499313354492;21.218599319458008;21.25589942932129;21.830400466918945;21.529699325561523;21.666200637817383;21.05190086364746;20.8710994720459;21.321399688720703;21.319700241088867;20.540199279785156;21.108200073242188;20.706199645996094;20.96430015563965;21.168899536132812;21.049400329589844;21.2234…	000313873;7;21	19930652950121;21	1330570765904;21	35463250649942;21	027890014648438;92;35;37;20;1	7697786473395618;0	1744217225286381;2	123126118367911;0	3498925184404636;-0	22157542990902002;-0	7899940774479817;O43615;TIMM44;TIM44_HUMAN;Mitochondrial import inner membrane translocase subunit TIM44
22.072999954223633;21.525400161743164;18.209299087524414;22.66349983215332;22.3262996673584;21.8218994140625;21.274799346923828;21.720800399780273;22.119400024414062;22.020700454711914;21.96489906311035;22.363100051879883;22.215499877929688;18.82029914855957;22.2903995513916;21.448299407958984;22.286800384521484;21.81279945373535;21.962099075317383;21.638399124145508;21.712200164794922;18.7539997…	000313873;4;21	24470857951952;21	572439793178013;21	201897182980098;20	750380039215088;92;35;37;20;0	8898158249473859;0	13611738550466873;0	6151890192189078;0	3941955719557196;0	3705426101979157;0	7203523871985583;O43633;CHMP2A;CHM2A_HUMAN;Charged multivesicular body protein 2a
19.588600158691406;19.185199737548828;18.69070053100586;19.34469985961914;18.73310089111328;18.039899826049805;18.635000228881836;19.222000122070312;19.24720001220703;18.121599197387695;19.638599395751953;19.30030059814453;19.189699172973633;19.041799545288086;18.861099243164062;18.81879997253418;18.91469955444336;19.364900588989258;19.476999282836914;18.39389991760254;19.715299606323242;19.64900…	000313873;4;18	901790183523428;19	043034199305943;18	621156795604808;19	173784923553466;92;35;37;20;4	189930291785054;0	0119698423577793;3	4292997470760396;0	12236298932384342;0	421877403701135;1	3494435635844961;O43639;NCK2;NCK2_HUMAN;Cytoplasmic protein NCK2
21.032400131225586;21.031099319458008;21.658199310302734;20.915300369262695;20.790199279785156;21.579700469970703;20.750999450683594;20.999799728393555;21.228200912475586;21.449899673461914;22.689699172973633;21.278799057006836;21.383699417114258;20.98189926147461;21.146499633789062;20.7716007232666;21.09630012512207;21.323200225830078;21.567800521850586;21.374799728393555;21.326000213623047;21.6…	000313873;3;21	243439135344133;21	303628540039064;21	026178463085277;21	540039920806883;92;35;37;20;1	822132376766585;0	08447605224963715;1	4763934703289792;0	3115162790697675;0	2774500769537873;0	8467658513064272;O43676;NDUFB3;NDUB3_HUMAN;NADH dehydrogenase [ubiquinone] 1 beta subcomplex subunit 3
21.12980079650879;20.775100708007812;22.173900604248047;20.791000366210938;20.924800872802734;21.318300247192383;21.151899337768555;21.228099822998047;20.70639991760254;21.117000579833984;22.661800384521484;20.62809944152832;20.937000274658203;20.65369987487793;20.556299209594727;21.60460090637207;20.840900421142578;20.637100219726562;21.628999710083008;21.379899978637695;21.952299118041992;21.50…	000313873;3;20	79084773685621;21	060128566196987;20	572310679667705;20	723899841308594;92;35;37;20;0	8588655014492811;0	19155721393034827;1	487989026433398;0	17740178571428572;0	4878178865292817;1	153740151698074;O43678;NDUFA2;NDUA2_HUMAN;NADH dehydrogenase [ubiquinone] 1 alpha subcomplex subunit 2
22.6830997467041;22.566200256347656;22.608400344848633;22.835100173950195;22.67770004272461;22.77989959716797;22.68589973449707;22.68670082092285;22.57110023498535;22.72209930419922;22.505300521850586;22.62299919128418;22.582599639892578;22.612499237060547;22.432100296020508;22.664400100708008;22.560199737548828;22.546899795532227;22.815500259399414;22.527799606323242;22.678199768066406;22.797899…	000313873;8;22	648335809293002;22	632677132742746;22	68302159696012;22	611569786071776;92;35;37;20;0	33993712855615543;0	8453044297832233;0	452632841062819;0	818051868802441;-0	05034446421737471;-0	19842401693983747;O43681;GET3;GET3_HUMAN;ATPase GET3
22.122499465942383;21.522199630737305;21.4606990814209;22.05470085144043;22.056299209594727;22.185199737548828;21.664199829101562;21.441200256347656;21.838199615478516;21.844600677490234;21.670000076293945;22.087799072265625;22.071199417114258;21.7322998046875;22.49720001220703;21.373199462890625;22.165300369262695;21.346900939941406;20.90730094909668;17.531400680541992;21.64430046081543;21.44619…	000313873;4;21	19379893593166;21	570360020228794;21	23878643963788;20	451590156555177;92;35;37;20;2	0692614133645617;0	015799868334430547;0	5480016708499146;0	4352924071082391;0	3315735805909128;0	6546990322286217;O43684;BUB3;BUB3_HUMAN;Mitotic checkpoint protein BUB3
24.864900588989258;24.820499420166016;24.337799072265625;25.021499633789062;24.48349952697754;24.118499755859375;24.513999938964844;24.81719970703125;24.802900314331055;24.626399993896484;24.78070068359375;24.881999969482422;24.197900772094727;24.514799118041992;24.515300750732422;24.066099166870117;24.23579978942871;24.936399459838867;24.625499725341797;24.2544002532959;24.234699249267578;24.283…	000313873;23;24	4943032057389;24	511691338675362;24	445370287508577;24	55439987182617;92;35;37;20;0	3665996127284031;0	7608607108549471;0	39771876870439166;0	7752403038784486;0	06632105116678488;0	23826226894669753;O43707;ACTN4;ACTN4_HUMAN;Alpha-actinin-4
20.467500686645508;19.199800491333008;20.597299575805664;17.58839988708496;17.425100326538086;18.13450050354004;18.553199768066406;18.172199249267578;20.1835994720459;17.7007999420166;19.587200164794922;18.41819953918457;19.762300491333008;19.670000076293945;18.1023006439209;19.165300369262695;19.88450050354004;18.713699340820312;17.89579963684082;19.755599975585938;19.22260093688965;17.539100646…	000313873;4;18	961190223693848;19	14299441746303;18	799451260953337;18	942249965667724;92;35;37;20;0	40971045787832333;0	4392594171997157;0	7624955159988039;0	36414371257485034;0	3435431565096927;0	7646964902775297;O43708;GSTZ1;MAAI_HUMAN;Maleylacetoacetate isomerase
18.621700286865234;18.029699325561523;19.070499420166016;18.114200592041016;18.3843994140625;19.231599807739258;18.48430061340332;18.115299224853516;18.408199310302734;18.952299118041992;18.572999954223633;18.35689926147461;16.871000289916992;17.658000946044922;17.801599502563477;16.710100173950195;17.738500595092773;18.892099380493164;18.411800384521484;18.040700912475586;18.45829963684082;18.15…	000993295;2;18	411699937737506;18	293260083879744;18	45933769844674;18	530839824676512;92;35;37;20;0	44699359428271207;0	5222317948717948;0	5853796778003518;0	5566705069124425;-0	1660776145669942;-0	47974741605649845;O43709;BUD23;BUD23_HUMAN;Probable 18S rRNA (guanine-N(7))-methyltransferase
19.58340072631836;19.140899658203125;20.398300170898438;20.221599578857422;20.205299377441406;20.211299896240234;20.29520034790039;20.032400131225586;19.441099166870117;19.649099349975586;19.321300506591797;19.224700927734375;19.371200561523438;19.986499786376953;19.640499114990234;20.542600631713867;19.105600357055664;17.521400451660156;17.969999313354492;17.795400619506836;19.596099853515625;19…	000313873;6;19	27412167839382;19	407511411394392;19	50973505587191;18	604804897308348;92;35;37;20;4	430341504533557;0	002029520295202952;0	2557156836863726;0	7421043771043772;-0	10222364447751886;-0	27454499141076427;O43719;HTATSF1;HTSF1_HUMAN;HIV Tat-specific factor 1
21.94179916381836;21.257299423217773;22.908000946044922;22.08679962158203;22.139799118041992;22.349300384521484;22.365100860595703;22.219999313354492;22.067899703979492;22.220699310302734;22.6476993560791;21.75079917907715;22.516199111938477;22.25749969482422;22.693500518798828;22.158599853515625;22.187999725341797;21.163700103759766;22.0310001373291;22.08690071105957;22.124099731445312;22.067699…	000313873;11;21	9477683979532;22	18580562046596;22	036321536914723;21	36737995147705;92;35;37;20;5	294354343556823;0	0018971000935453695;0	5985951409889754;0	577289966923925;0	14948408355123632;0	45395175119467357;O43747;AP1G1;AP1G1_HUMAN;AP-1 complex subunit gamma-1
23.81410026550293;17.474000930786133;23.813400268554688;23.170400619506836;23.59910011291504;23.472299575805664;18.067699432373047;22.66990089416504;23.522300720214844;18.0531005859375;23.690799713134766;22.872900009155273;23.134000778198242;17.135499954223633;24.385499954223633;18.941099166870117;23.3887996673584;18.061199188232422;22.307199478149414;18.561500549316406;22.704599380493164;23.3173…	000313873;4;21	276372847349748;22	186542837960378;21	710870330398148;18	8797550201416;92;35;37;20;6	502104067263154;1	4760147601476014E-05;0	45400824465312956;0	42454072208228383;0	4756725075622299;0	6726244498255611;O43760;SYNGR2;SNG2_HUMAN;Synaptogyrin-2
20.865999221801758;20.618600845336914;21.71619987487793;21.708099365234375;21.118000030517578;21.547700881958008;21.005199432373047;20.888399124145508;21.21310043334961;21.19529914855957;22.633899688720703;21.110200881958008;21.637800216674805;21.248199462890625;21.84869956970215;21.595699310302734;21.658300399780273;21.186599731445312;21.38010025024414;18.374500274658203;21.775999069213867;21.25…	000313873;4;20	976077287093453;21	224214335850306;20	999829833571976;20	49789524078369;92;35;37;20;1	1086972576849006;0	1115684113865932;0	45550801417460246;0	5342874617737003;0	22438450227832973;0	5115713073081042;O43772;SLC25A20;MCAT_HUMAN;Mitochondrial carnitine/acylcarnitine carrier protein
21.636699676513672;21.764799118041992;22.44070053100586;22.21489906311035;21.813400268554688;22.302900314331055;22.176599502563477;22.25589942932129;22.284000396728516;22.159299850463867;22.671100616455078;21.877199172973633;21.943199157714844;21.67770004272461;22.840900421142578;22.312999725341797;22.20359992980957;21.845800399780273;21.993200302124023;21.986499786376953;22.023000717163086;21.98…	000313873;9;22	115303226139236;22	085611397879465;22	132475620991475;22	135494995117188;92;35;37;20;0	11235428169226312;0	920226625386997;0	2733164296982239;0	8516523031203566;-0	046864223112009995;-0	17055412798459665;O43776;NARS1;SYNC_HUMAN;Asparagine--tRNA ligase	cytoplasmic
20.72130012512207;19.884199142456055;20.932899475097656;20.757699966430664;20.857200622558594;19.778400421142578;20.918399810791016;20.549100875854492;20.79560089111328;20.2992000579834;20.171499252319336;20.879199981689453;20.625;20.805299758911133;20.696800231933594;20.878799438476562;20.036399841308594;20.3085994720459;20.29490089416504;20.90239906311035;20.22949981689453;20.805599212646484;20…	000313873;10;20	119491369827934;20	540694264003207;20	510567639325117;18	658895206451415;92;35;37;20;18	45670955818599;0;0	14887403796404852;0	9108581267217631;0	030126624678089797;0	10735556152111947;O43795;MYO1B;MYO1B_HUMAN;Unconventional myosin-Ib
20.861400604248047;18.412799835205078;20.72279930114746;18.763999938964844;21.086000442504883;20.85099983215332;20.48240089416504;20.534799575805664;20.507299423217773;21.055500030517578;21.15519905090332;20.758699417114258;17.93239974975586;21.145700454711914;21.472900390625;20.67530059814453;21.26729965209961;18.416000366210938;18.933900833129883;18.770099639892578;18.40089988708496;17.30859947…	000313873;4;19	793166202047598;19	94617701939174;20	154926918648385;18	856139945983887;92;35;37;20;3	0128761228995735;0	0028581375108790255;0	2953454374963761;0	6160326364099948;-0	20874989925664522;-0	40718331368972854;O43809;NUDT21;CPSF5_HUMAN;Cleavage and polyadenylation specificity factor subunit 5
19.712299346923828;18.259700775146484;19.883800506591797;20.100000381469727;20.136600494384766;19.561500549316406;19.526199340820312;19.64080047607422;19.454299926757812;19.220699310302734;19.779199600219727;19.76889991760254;20.01759910583496;19.173200607299805;19.889799118041992;19.949800491333008;20.01689910888672;19.743499755859375;19.57509994506836;18.896799087524414;19.00779914855957;19.529…	000313873;4;19	31604990751847;19	492819813319613;19	209551321493613;19	203724956512453;92;35;37;20;0	6434035956990091;0	3553635014836795;0	9441560319514551;0	37271804878048775;0	283268491826;0	7518454038266031;O43815;STRN;STRN_HUMAN;Striatin
20.753400802612305;19.506000518798828;18.17840003967285;20.944700241088867;20.954999923706055;20.44969940185547;17.723100662231445;18.172500610351562;21.554500579833984;20.533199310302734;18.3656005859375;20.75670051574707;20.377500534057617;18.56800079345703;20.919099807739258;18.05459976196289;21.530500411987305;18.54949951171875;18.36280059814453;20.702199935913086;18.65999984741211;19.0440998…	000313873;6;19	528789126354717;19	694882910592217;20	11531623634132;18	153049850463866;92;35;37;20;7	119475529387162;1	0582010582010582E-05;0	8002574414871853;0	3100234192037471;-0	4204333257491051;-0	8495852601531487;O43818;RRP9;U3IP2_HUMAN;U3 small nucleolar RNA-interacting protein 2
18.248600006103516;17.75659942626953;19.506399154663086;18.079099655151367;19.071699142456055;19.39150047302246;18.644699096679688;19.986799240112305;18.892499923706055;17.925800323486328;18.974199295043945;16.992900848388672;19.481800079345703;19.851900100708008;19.709400177001953;20.34760093688965;16.723400115966797;17.764299392700195;17.205400466918945;19.075700759887695;17.82939910888672;17.7…	000313873;5;18	654564131861147;18	611100006103516;18	811102738251556;18	441029930114745;92;35;37;20;0	561701321549954;0	3797261685682738;0	4581417968890905;0	5519557625145518;-0	20000273214803954;-0	48572345970298125;O43823;AKAP8;AKAP8_HUMAN;A-kinase anchor protein 8
21.388700485229492;20.548999786376953;21.13789939880371;20.726499557495117;20.411699295043945;21.252500534057617;20.70560073852539;20.154499053955078;21.552400588989258;20.6658992767334;21.38640022277832;20.680500030517578;20.825599670410156;20.44099998474121;21.055400848388672;21.034900665283203;20.625999450683594;20.509199142456055;20.632200241088867;18.327299118041992;21.0093994140625;20.67510…	000313873;9;20	71317494433859;20	72529705592564;20	615510889001794;20	872639751434328;92;35;37;20;0	7309765382012781;0	4302910260993922;0	4020833011077359;0	6875808823529412;0	1097861669238469;0	3341014249167765;O43837;IDH3B;IDH3B_HUMAN;Isocitrate dehydrogenase [NAD] subunit beta	mitochondrial
19.472200393676758;19.291500091552734;19.653499603271484;19.84819984436035;19.7593994140625;20.08139991760254;19.575599670410156;19.481199264526367;19.740800857543945;20.2362003326416;18.94339942932129;19.420299530029297;19.796899795532227;19.768600463867188;20.218900680541992;19.68720054626465;20.194299697875977;19.04010009765625;18.99449920654297;19.284299850463867;18.171899795532227;19.1821002…	000313873;9;19	36808260627415;19	4807685307094;19	60492974358636;18	732715034484862;92;35;37;20;5	37234932782604;0	001227364185110664;0	48809303683219785;0	6434886475814412;-0	12416121287695958;-0	38172041258866435;O43847;NRDC;NRDC_HUMAN;Nardilysin
23.829200744628906;23.857200622558594;23.810199737548828;22.967599868774414;23.739500045776367;24.181400299072266;23.8700008392334;23.49250030517578;24.27989959716797;24.115800857543945;22.92729949951172;23.976200103759766;22.99340057373047;23.56220054626465;23.214500427246094;22.53380012512207;23.589599609375;24.16029930114746;23.33690071105957;23.22640037536621;23.034400939941406;23.52700042724…	000313873;12;23	267765211022418;23	410851614815847;23	432999842875713;22	711679935455322;92;35;37;20;4	083897991947267;0	005437645236250968;0	07896344538265393;0	9380507413509062;-0	022148228059865716;-0	07259267605516882;O43852;CALU;CALU_HUMAN;Calumenin
17.203899383544922;21.62969970703125;20.651899337768555;17.647600173950195;17.61949920654297;19.806100845336914;18.89459991455078;21.147600173950195;20.689599990844727;21.257699966430664;19.74370002746582;21.3218994140625;20.308500289916992;21.3656005859375;17.40290069580078;18.31060028076172;18.176799774169922;20.50979995727539;17.1924991607666;18.881900787353516;17.371200561523438;20.6588993072…	0011685;2;19	580438074858293;19	59857439313616;19	84742695576436;19	054770088195802;92;35;37;20;0	7366498792042244;0	1796277894736842;0	2941118178553694;0	5963486631016043;-0	24885256262819766;-0	4335187083194053;O43866;CD5L;CD5L_HUMAN;CD5 antigen-like
20.232099533081055;20.16069984436035;20.615299224853516;20.39929962158203;20.128700256347656;20.125;20.82029914855957;20.671199798583984;19.94610023498535;18.069799423217773;19.358299255371094;20.006200790405273;17.92449951171875;19.916500091552734;17.636600494384766;20.2406005859375;19.93269920349121;18.676000595092773;18.28350067138672;18.559799194335938;18.944900512695312;17.482500076293945;19…	000313873;3;19	208250999450684;19	281957026890346;19	564872844799144;18	41951503753662;92;35;37;20;3	5310540489409203;0	002324909747292419;0	6021074975860994;0	4461123244929797;-0	2829158179087976;-0	6373840228119116;O60216;RAD21;RAD21_HUMAN;Double-strand-break repair protein rad21 homolog
21.249399185180664;19.582799911499023;24.83970069885254;22.893800735473633;19.6737003326416;20.22559928894043;24.012500762939453;23.921100616455078;20.766700744628906;22.732500076293945;25.414899826049805;18.881500244140625;24.48390007019043;23.6564998626709;25.33880043029785;24.94339942932129;23.689599990844727;20.69580078125;23.477100372314453;19.75819969177246;20.05620002746582;21.531900405883…	000313873;7;22	46757169391798;22	463391494750976;22	517640397355365;22	382259941101076;92;35;37;20;0	01551327889956923;0	9576339587819133;0	04184278447318185;0	9290830564784053;-0	05424890260438886;-0	0811780996047883;O60218;AKR1B10;AK1BA_HUMAN;Aldo-keto reductase family 1 member B10
18.80030059814453;18.186599731445312;18.782699584960938;18.608600616455078;19.041000366210938;18.798999786376953;19.502899169921875;18.887399673461914;18.773500442504883;18.998199462890625;18.250099182128906;18.694799423217773;18.6781005859375;19.243999481201172;19.290300369262695;18.391599655151367;18.751699447631836;17.77869987487793;18.151599884033203;19.306100845336914;19.10740089416504;18.52…	000313873;4;18	638235859248947;18	72867998395647;18	90364054087046;17	988959980010986;92;35;37;20;6	398416691015644;0	00045794392523364484;0	7235833061339073;0	521052102950408;-0	17496055691398738;-0	5272433322053017;O60231;DHX16;DHX16_HUMAN;Pre-mRNA-splicing factor ATP-dependent RNA helicase DHX16
19.133699417114258;17.26449966430664;18.439599990844727;18.285600662231445;19.349000930786133;18.711299896240234;19.08169937133789;18.15719985961914;18.10650062561035;18.297800064086914;18.425399780273438;17.458799362182617;18.336299896240234;18.080699920654297;17.963699340820312;18.38010025024414;18.145099639892578;18.150999069213867;18.996599197387695;18.732500076293945;18.467899322509766;17.83…	000313873;3;18	399016297381856;18	418745640345982;18	48652442725929;18	202599906921385;92;35;37;20;0	6882732761530412;0	40902054054054054;0	20576620388742548;0	814121513183034;-0	06777878691330841;-0	20107160780468059;O60234;GMFG;GMFG_HUMAN;Glia maturation factor gamma
17.972200393676758;18.548200607299805;21.094200134277344;18.393800735473633;22.036100387573242;18.195100784301758;17.278600692749023;18.803300857543945;17.901100158691406;17.677900314331055;18.142900466918945;17.113000869750977;18.174100875854492;18.56679916381836;18.50659942626953;19.052099227905273;18.954200744628906;17.816200256347656;18.229799270629883;18.71619987487793;18.40169906616211;17.8…	000313873;3;18	91313480294269;18	746500069754465;18	261762103518926;20	409785079956055;92;35;37;20;8	328411417342336;1	5873015873015872E-05;1	4479292048692596;0	18039400428265526;0	48473796623553866;1	1398165384708077;O60240;PLIN1;PLIN1_HUMAN;Perilipin-1
20.403200149536133;19.468700408935547;20.083499908447266;20.744699478149414;20.30069923400879;20.56529998779297;19.683700561523438;19.95359992980957;20.447099685668945;18.674999237060547;20.51180076599121;20.218000411987305;20.817699432373047;19.685100555419922;20.470399856567383;20.285400390625;20.596500396728516;19.64900016784668;20.047800064086914;18.40880012512207;19.662900924682617;19.817100…	000313873;4;19	596078395843506;20	07334017072405;19	52347033732646;18	89519519805908;92;35;37;20;5	765394353456526;0	0002438391699092088;2	907762761281103;0	09432183908045977;0	5498698333975902;1	5159443001996589;O60256;PRPSAP2;KPRB_HUMAN;Phosphoribosyl pyrophosphate synthase-associated protein 2
20.238800048828125;18.812700271606445;18.09830093383789;18.806299209594727;20.55030059814453;20.181900024414062;18.48430061340332;17.914899826049805;20.25589942932129;17.57699966430664;18.5231990814209;20.319299697875977;19.30780029296875;18.0669002532959;20.470199584960938;18.036699295043945;18.905899047851562;17.621000289916992;18.305200576782227;17.66629981994629;17.2632999420166;18.0550003051…	000313873;6;19	05302501761395;18	894048581804547;19	62184323491277;18	278920078277586;92;35;37;20;4	961706951428347;0	000258732212160414;2	31255524363283;0	08152380952380951;-0	7277946531082229;-1	6164173743429162;O60264;SMARCA5;SMCA5_HUMAN;SWI/SNF-related matrix-associated actin-dependent regulator of chromatin subfamily A member 5
20.58530044555664;20.268299102783203;21.243799209594727;20.807300567626953;20.34239959716797;20.55660057067871;21.1200008392334;20.813899993896484;20.670299530029297;20.90530014038086;20.0939998626709;20.54360008239746;20.711000442504883;20.753599166870117;20.90060043334961;20.80299949645996;20.60110092163086;20.264699935913086;21.01259994506836;20.621200561523438;20.764999389648438;20.9552993774…	000313873;9;20	46013587454091;20	666922869001116;20	462970372792835;20	093014812469484;92;35;37;20;2	119659165777354;0	05904564315352698;0	9266376891256334;0	4554422788605697;0	20395249620828082;0	6210851450752313;O60271;SPAG9;JIP4_HUMAN;C-Jun-amino-terminal kinase-interacting protein 4
22.045799255371094;21.577699661254883;22.035999298095703;22.128599166870117;21.791400909423828;21.617300033569336;21.34469985961914;21.493900299072266;21.63610076904297;21.674999237060547;22.4822998046875;21.531999588012695;22.188899993896484;21.534000396728516;21.8927001953125;21.503299713134766;21.64579963684082;21.43000030517578;21.73870086669922;21.465900421142578;22.453699111938477;21.839700…	000313873;15;21	648880398791768;21	789305659702848;21	524213481593776;21	633769989013672;92;35;37;20;2	654866564279233;0	15785905750108087;3	1651632295777494;0	2524172876304024;0	2650921781090716;0	9655016000864938;O60313;OPA1;OPA1_HUMAN;Dynamin-like 120 kDa protein	mitochondrial
19.265100479125977;19.379600524902344;18.949899673461914;18.071500778198242;17.81909942626953;17.97800064086914;17.970600128173828;18.892200469970703;18.739200592041016;18.892799377441406;17.771499633789062;19.286699295043945;18.898700714111328;19.38159942626953;18.592599868774414;19.655099868774414;18.68720054626465;19.222200393676758;19.768400192260742;18.764299392700195;19.498699188232422;19.5…	000313873;4;18	60662723624188;18	61749436514718;18	424727104805612;18	924125003814698;92;35;37;20;1	1269616367493074;0	16751307329618517;0	5751070433712299;0	5292763320941759;0	19276726034156866;0	518310333699582;O60331;PIP5K1C;PI51C_HUMAN;Phosphatidylinositol 4-phosphate 5-kinase type-1 gamma
18.858600616455078;17.792600631713867;19.198699951171875;18.787500381469727;18.350799560546875;18.822399139404297;18.46470069885254;18.635299682617188;19.48200035095215;17.77589988708496;19.754600524902344;18.766199111938477;18.56920051574707;18.10890007019043;19.474899291992188;18.418800354003906;18.68470001220703;18.069499969482422;18.910600662231445;19.286100387573242;18.33329963684082;17.7299…	000313873;5;18	51917074037635;18	6128171648298;18	490302833350928;18	408695125579833;92;35;37;20;0	3502182881540328;0	6182081387591728;0	4272338433510878;0	6592019184652278;0	1225143314788717;0	36365793905037475;O60343;TBC1D4;TBCD4_HUMAN;TBC1 domain family member 4
27.89189910888672;26.394699096679688;18.794300079345703;29.614099502563477;25.749099731445312;26.136899948120117;26.19230079650879;28.563199996948242;26.69499969482422;26.97879981994629;25.348499298095703;26.652999877929688;26.574399948120117;25.715099334716797;28.450300216674805;26.93630027770996;27.711000442504883;26.577299118041992;27.174800872802734;26.493799209594727;26.261999130249023;25.90…	000313873;54;26	973446700883947;26	597225461687362;26	41654344507166;28	662104892730714;92;35;37;20;6	298303356071926;1	015228426395939E-05;0	2060164692852212;0	69911888739345;0	1806820166157017;0	3198478752150048;O60437;PPL;PEPL_HUMAN;Periplakin
19.313800811767578;17.84239959716797;18.609800338745117;18.48040008544922;19.078800201416016;20.250900268554688;18.99020004272461;19.004499435424805;18.714399337768555;18.142900466918945;19.128599166870117;19.111499786376953;19.15730094909668;19.2992000579834;18.97089958190918;18.32469940185547;18.606399536132812;18.623899459838867;19.390899658203125;17.943500518798828;18.73590087890625;18.990100…	000313873;4;18	600039108939793;18	85099994114467;18	477635151631123;18	387304973602294;92;35;37;20;2	079855106264861;0	06972090680100756;2	2538842706054316;0	18297263157894736;0	37336478951354835;1	1296921760784113;O60443;GSDME;GSDME_HUMAN;Gasdermin-E
20.667299270629883;21.563499450683594;17.308900833129883;19.702299118041992;19.94420051574707;19.909900665283203;21.084699630737305;18.766300201416016;21.110000610351562;17.69770050048828;17.960500717163086;21.03529930114746;19.361000061035156;20.846200942993164;18.25779914855957;21.09980010986328;21.177000045776367;20.978300094604492;22.21739959716797;21.66860008239746;21.520599365234375;20.9330…	000313873;6;19	770859739054803;20	07001429966518;19	165189124442435;20	367829895019533;92;35;37;20;2	346341731489799;0	007121732636295743;2	0688675016281968;0	0724040404040404;0	9048251752227436;1	6934734962096945;O60462;NRP2;NRP2_HUMAN;Neuropilin-2
20.24180030822754;18.056100845336914;20.7731990814209;20.57670021057129;20.671899795532227;20.67970085144043;20.270000457763672;20.272899627685547;18.763099670410156;20.771299362182617;20.25160026550293;20.59320068359375;20.058399200439453;20.540800094604492;20.318099975585938;20.722000122070312;20.458099365234375;18.71339988708496;20.25480079650879;18.33650016784668;20.856399536132812;20.4615001…	000313873;4;19	684429417485777;20	198922892979212;19	82272720336914;18	528214931488037;92;35;37;20;7	0161986194444985;1	7278617710583154E-05;1	0228364359341902;0	2872681067344346;0	3761956896100713;0	892034185007306;O60488;ACSL4;ACSL4_HUMAN;Long-chain-fatty-acid--CoA ligase 4
22.3882999420166;22.40719985961914;22.309999465942383;22.799999237060547;22.80500030517578;22.446800231933594;22.991300582885742;22.43470001220703;22.4778995513916;22.504600524902344;22.47879981994629;22.552200317382812;22.728599548339844;22.710599899291992;22.49810028076172;22.715200424194336;22.845199584960938;22.760099411010742;23.016700744628906;22.725299835205078;22.808700561523438;22.778799…	000313873;5;22	458419613216233;22	639859989711216;22	416154139750713;22	219090080261232;92;35;37;20;4	314672222599134;0	043461117196056956;2	1290224876523087;0	347656652360515;0	2237058499605027;0	797929776789346;O60493;SNX3;SNX3_HUMAN;Sorting nexin-3
18.439599990844727;17.57309913635254;18.152599334716797;17.649099349975586;20.363100051879883;20.03730010986328;18.351900100708008;18.439300537109375;18.83880043029785;17.23349952697754;18.138500213623047;18.971099853515625;18.07360076904297;18.54599952697754;17.916799545288086;18.615999221801758;17.45989990234375;18.781600952148438;18.14579963684082;19.396400451660156;18.35580062866211;18.347299…	0011685;2;18	46017599105835;18	508099910191127;18	547313329335804;18	215105056762695;92;35;37;20;0	6014584309373879;0	386240761068423;0	08169130541742718;0	9158847341337908;-0	039213419144676465;-0	1030922753126708;O60496;DOK2;DOK2_HUMAN;Docking protein 2
20.002399444580078;20.00040054321289;20.031700134277344;19.920499801635742;20.686599731445312;20.159500122070312;18.633399963378906;19.930200576782227;19.926799774169922;19.621400833129883;19.344999313354492;20.004899978637695;19.878000259399414;19.92020034790039;19.064599990844727;19.44409942626953;19.931100845336914;19.708999633789062;20.058799743652344;18.877500534057617;19.772199630737305;20.…	000313873;5;19	728288070015285;19	745854350498746;19	958329690469277;19	271970081329346;92;35;37;20;3	1347928915760033;0	01709350649350649;1	0898205185807053;0	43210264900662254;-0	21247533997053125;-0	6637173170090566;O60502;OGA;OGA_HUMAN;Protein O-GlcNAcase
20.556400299072266;20.878700256347656;20.158000946044922;20.852699279785156;19.9158992767334;19.78059959411621;20.54949951171875;21.289100646972656;20.15719985961914;19.775800704956055;20.236099243164062;20.54680061340332;20.790599822998047;20.360000610351562;20.017499923706055;20.588899612426758;20.176300048828125;21.05109977722168;20.814599990844727;20.77669906616211;20.575700759887695;20.86720…	000313873;9;20	391039205634076;20	537762941632952;20	22703248101312;20	437685108184816;92;35;37;20;0	8047657732330833;0	30355234107346785;1	4853243299224226;0	27767101827676244;0	31073046061983334;0	9088077362678051;O60504;SORBS3;VINEX_HUMAN;Vinexin
21.600200653076172;21.783700942993164;22.236099243164062;22.140399932861328;22.051300048828125;21.90169906616211;22.39240074157715;22.27239990234375;21.760400772094727;22.473600387573242;21.976200103759766;22.075300216674805;21.899900436401367;21.981700897216797;22.1205997467041;21.098400115966797;21.211299896240234;21.950000762939453;21.43400001525879;21.527000427246094;21.79520034790039;21.9251…	000313873;7;21	926785883696184;21	832394409179688;22	02300803725784;21	913959980010986;92;35;37;20;0	9124039661098203;0	4373987904660263;1	349149003060041;0	43792166266986415;-0	1906136280781503;-0	649953973227776;O60506;SYNCRIP;HNRPQ_HUMAN;Heterogeneous nuclear ribonucleoprotein Q
23.293699264526367;18.74449920654297;23.260000228881836;23.03580093383789;17.89459991455078;23.627899169921875;22.997299194335938;22.91200065612793;22.827499389648438;23.483800888061523;24.427900314331055;18.561199188232422;23.415300369262695;24.19029998779297;23.71179962158203;24.15049934387207;24.04170036315918;22.59160041809082;23.191999435424805;18.145700454711914;18.454099655151367;23.076400…	000313873;8;21	834916197735332;22	449108505249022;22	69192953367491;19	174604988098146;92;35;37;20;8	736350905962336;0;0	2324295229052128;0	6462300538423886;-0	2428210284258867;-0	3775660509998269;O60547;GMDS;GMDS_HUMAN;GDP-mannose 4	6 dehydratase
22.23200035095215;21.866600036621094;22.576000213623047;23.688100814819336;21.862899780273438;21.938199996948242;22.3705997467041;21.50819969177246;21.869800567626953;21.7460994720459;21.61050033569336;21.874500274658203;21.5;22.12980079650879;21.704200744628906;21.885799407958984;22.240400314331055;21.558700561523438;21.93090057373047;22.31879997253418;21.833599090576172;22.07819938659668;21.366…	000313873;8;21	427506529766582;21	90527436392648;21	884627007149362;19	745739936828613;92;35;37;20;14	051881839992802;0;0	04424856238977694;0	9501348822200709;0	020647356777118375;0	055981919540565285;O60568;PLOD3;PLOD3_HUMAN;Multifunctional procollagen lysine hydroxylase and glycosyltransferase LH3
20.152599334716797;19.496000289916992;20.357200622558594;20.63279914855957;20.88800048828125;20.993499755859375;20.503700256347656;20.217100143432617;18.102100372314453;20.632099151611328;20.890399932861328;20.430999755859375;20.59589958190918;20.361099243164062;20.837200164794922;20.03059959411621;20.692899703979492;19.011899948120117;20.043100357055664;20.771400451660156;20.599000930786133;18.4…	000313873;16;20	326405380083166;20	31894280569894;20	636816179430163;19	765204906463623;92;35;37;20;3	830466931225988;0	004486312399355878;1	7911697251884937;0	25152765321375187;-0	31787337373122426;-0	9693803617240456;O60610;DIAPH1;DIAP1_HUMAN;Protein diaphanous homolog 1
20.298900604248047;19.937999725341797;20.541000366210938;20.624500274658203;20.647199630737305;20.177499771118164;20.810100555419922;20.730300903320312;20.324100494384766;20.54439926147461;20.517900466918945;20.471900939941406;20.49340057373047;20.34760093688965;20.466100692749023;20.47640037536621;20.46500015258789;20.298900604248047;20.44729995727539;20.93239974975586;20.608800888061523;20.3428…	000313873;9;20	39515551276829;20	472748783656527;20	38123517423063;20	285119915008544;92;35;37;20;1	1514016419650068;0	46924046202310116;0	7209542309280358;0	6812888888888889;0	09151360942589903;0	3401238019064384;O60645;EXOC3;EXOC3_HUMAN;Exocyst complex component 3
18.15180015563965;17.86829948425293;17.8439998626709;17.892200469970703;17.1697998046875;17.48390007019043;18.354700088500977;18.005800247192383;18.104299545288086;17.404300689697266;18.024999618530273;17.060400009155273;18.01059913635254;18.343299865722656;18.177200317382812;17.659799575805664;18.357500076293945;17.30620002746582;17.800100326538086;18.60540008544922;18.431699752807617;18.0317001…	000801925;3;18	46958701506905;18	032560076032365;18	203524409113705;19	726599979400635;92;35;37;20;4	840546521933117;0	0001240768094534712;0	7975066145063869;0	5172025477707006;-0	17096433308133996;-0	5339675475875184;O60662;KLHL41;KLH41_HUMAN;Kelch-like protein 41
21.497299194335938;21.859100341796875;21.351299285888672;21.918800354003906;21.60610008239746;21.680700302124023;22.159700393676758;21.825700759887695;21.642099380493164;21.82200050354004;21.297300338745117;21.47960090637207;21.51849937438965;21.513200759887695;21.533199310302734;21.61949920654297;21.607099533081055;21.374300003051758;21.337400436401367;21.73539924621582;21.193199157714844;21.700…	000313873;8;21	481749990712043;21	45856568472726;21	34450541315852;21	776224994659422;92;35;37;20;2	658533103086429;0	07776348342404751;0	5697421223901077;0	6462161369193155;0	11406027156874288;0	37715453953008043;O60664;PLIN3;PLIN3_HUMAN;Perilipin-3
21.351299285888672;22.117399215698242;22.756099700927734;21.93790054321289;22.302400588989258;22.421899795532227;22.889299392700195;22.628299713134766;23.674999237060547;23.443199157714844;22.386199951171875;22.557600021362305;22.653499603271484;22.5585994720459;23.28420066833496;22.23509979248047;22.28660011291504;21.761699676513672;22.47960090637207;21.88610076904297;22.80739974975586;22.511400…	000313873;11;22	360471704731818;22	55921140398298;22	440016205246383;21	86551990509033;92;35;37;20;2	1993394026211632;0	034411899313501144;0	29522251198065386;0	7038698752228164;0	11919519873659823;0	3149407982754313;O60701;UGDH;UGDH_HUMAN;UDP-glucose 6-dehydrogenase
23.027599334716797;21.687599182128906;22.594200134277344;23.04509925842285;22.532699584960938;21.785900115966797;22.13170051574707;22.990999221801758;22.59040069580078;22.58989906311035;23.00349998474121;22.576900482177734;22.548999786376953;22.14699935913086;23.061599731445312;22.426799774169922;22.62179946899414;21.70509910583496;22.196500778198242;22.389299392700195;21.92650032043457;22.088499…	000313873;16;22	42477276014245;22	501536996023997;22	30708380003233;22	508159923553468;92;35;37;20;0	8121830415496484;0	4115052139518159;1	1725506627724593;0	44530624999999996;0	19445319599166666;0	6384023178230513;O60716;CTNND1;CTND1_HUMAN;Catenin delta-1
21.203100204467773;21.749900817871094;21.537200927734375;21.51849937438965;21.61989974975586;21.62380027770996;21.71419906616211;21.47089958190918;21.363100051879883;21.484899520874023;21.606800079345703;21.61359977722168;21.93199920654297;21.694799423217773;21.424400329589844;21.49180030822754;21.70210075378418;21.79960060119629;21.77989959716797;21.358600616455078;21.673799514770508;21.99049949…	000313873;8;21	48240431495335;21	60398848397391;21	501502732972842;21	2342999458313;92;35;37;20;5	215803673114998;0	05624121657052963;1	108059397362251;0	6262482341069626;0	10248575100106905;0	39845450152045736;O60749;SNX2;SNX2_HUMAN;Sorting nexin-2
22.662099838256836;21.822799682617188;22.57830047607422;22.353300094604492;21.70199966430664;22.587900161743164;22.06879997253418;22.08139991760254;22.1382999420166;22.21980094909668;22.438499450683594;22.084699630737305;22.293699264526367;21.925199508666992;22.128799438476562;22.286500930786133;22.487600326538086;21.854799270629883;22.13290023803711;21.38990020751953;21.965599060058594;22.165399…	000313873;4;21	974660852681037;22	123302732195175;21	91309202039564;21	828439903259277;92;35;37;20;0	6735866391583979;0	38260205580029366;0	6887646638647905;0	48536275862068967;0	2102107117995331;0	5787198660551429;O60762;DPM1;DPM1_HUMAN;Dolichol-phosphate mannosyltransferase subunit 1
22.611000061035156;22.206100463867188;23.210899353027344;22.748300552368164;22.592300415039062;23.427600860595703;22.532899856567383;22.317800521850586;22.79759979248047;23.382200241088867;23.187700271606445;22.243200302124023;22.53660011291504;22.498699188232422;23.472700119018555;22.47949981689453;22.30820083618164;22.2814998626709;22.473100662231445;22.05069923400879;22.150100708007812;22.4993…	000313873;11;22	456272913062055;22	592531585693358;22	54027031563424;22	06242504119873;92;35;37;20;6	377066036616936;0	007635555555555555;0	29852995677076904;0	8321620598258236;0	052261270059119624;0	18828233247822382;O60763;USO1;USO1_HUMAN;General vesicular transport factor p115
21.662700653076172;17.8843994140625;18.968799591064453;22.100400924682617;21.838600158691406;21.68589973449707;22.19499969482422;20.974700927734375;20.88960075378418;18.643600463867188;21.61750030517578;21.8927001953125;19.030799865722656;18.080799102783203;21.34079933166504;17.330799102783203;18.842899322509766;21.284799575805664;17.653900146484375;18.663299560546875;18.191699981689453;17.676099…	000313873;4;20	41401643338411;20	01653137207031;20	665403005239124;20	644550132751466;92;35;37;20;0	7501602802422063;0	17065529010238908;1	0740237995437885;0	18029914529914529;-0	6488716331688131;-1	1376699338689098;O60784;TOM1;TOM1_HUMAN;Target of Myb1 membrane trafficking protein
19.649700164794922;17.8262996673584;20.46820068359375;19.25749969482422;18.455400466918945;22.228599548339844;19.32159996032715;19.379199981689453;19.797300338745117;21.27400016784668;20.338899612426758;18.70170021057129;19.8169002532959;19.9778995513916;20.729700088500977;18.683799743652344;20.900299072265625;17.473100662231445;17.837400436401367;18.25040054321289;18.185100555419922;17.413700103…	000313873;5;19	216782673545506;19	238571493966237;19	660681183273727;18	35743999481201;92;35;37;20;3	553622149814085;0	00161003861003861;0	9017778854890104;0	2860716112531969;-0	42210968930749004;-0	8941800031887592;O60825;PFKFB2;F262_HUMAN;6-phosphofructo-2-kinase/fructose-2	6-bisphosphatase 2
20.96739959716797;20.737600326538086;20.826900482177734;20.900800704956055;21.057899475097656;20.75510025024414;20.838899612426758;20.823699951171875;20.835500717163086;20.52199935913086;20.558000564575195;20.757999420166016;20.874300003051758;20.549100875854492;20.868900299072266;20.806299209594727;20.936199188232422;20.275100708007812;20.907499313354492;20.70210075378418;21.013399124145508;21.0…	000313873;10;20	669371646383535;20	79728856767927;20	662588995856208;20	45806493759155;92;35;37;20;4	928325092134983;0	07881889763779527;1	822806287161281;0	5180807061790669;0	13469957182306302;0	5307876618872884;O60826;CCDC22;CCD22_HUMAN;Coiled-coil domain-containing protein 22
17.896400451660156;17.984699249267578;18.247400283813477;18.14080047607422;20.392099380493164;20.24530029296875;20.605100631713867;20.800899505615234;16.68160057067871;18.192899703979492;19.96380043029785;20.683399200439453;20.66349983215332;17.025100708007812;18.425899505615234;17.62380027770996;18.005599975585938;18.712299346923828;18.27680015563965;20.517099380493164;17.927200317382812;20.4200…	000557569;3;19	20659239395805;19	111022894723074;19	63750545398609;18	576649856567382;92;35;37;20;2	2108949778711766;0	013785522788203754;1	1030945754994015;0	21202968460111316;-0	526482559263016;-1	0635208687116264;O60828;PQBP1;PQBP1_HUMAN;Polyglutamine-binding protein 1
21.910200119018555;18.85059928894043;18.80069923400879;20.96310043334961;21.03219985961914;21.414400100708008;20.88479995727539;18.656700134277344;21.970600128173828;20.74410057067871;18.13290023803711;21.16349983215332;17.274900436401367;17.48940086364746;21.36210060119629;17.215900421142578;20.78420066833496;17.026899337768555;21.4153995513916;18.88409996032715;18.159400939941406;17.80599975585…	000801925;2;19	712581655253533;19	236025782993863;19	843373221320075;20	304590034484864;92;35;37;20;1	4030977871556927;0	04401747678864009;0	9993429363025568;0	20685714285714285;-0	6073474383262116;-1	075919344934206;O60831;PRAF2;PRAF2_HUMAN;PRA1 family protein 2
21.6028995513916;21.213300704956055;22.41469955444336;21.68429946899414;21.904499053955078;21.95199966430664;22.490999221801758;21.851299285888672;21.51580047607422;21.50079917907715;21.55299949645996;21.472000122070312;21.940799713134766;21.785600662231445;21.72960090637207;22.243200302124023;21.743099212646484;20.719600677490234;20.944299697875977;21.649999618530273;21.564300537109375;21.364799…	000313873;10;21	408228231512982;21	746865572248186;21	783078425639385;20	12214002609253;92;35;37;20;14	55448170084777;0;0	1336070992970829;0	902054469273743;-0	03621285339119851;-0	11810838291171316;O60832;DKC1;DKC1_HUMAN;H/ACA ribonucleoprotein complex subunit DKC1
21.026399612426758;20.229400634765625;21.210399627685547;21.26140022277832;20.992700576782227;21.591899871826172;21.303600311279297;21.135299682617188;20.87179946899414;21.89310073852539;20.97570037841797;20.787799835205078;20.845399856567383;21.118000030517578;21.167400360107422;20.763500213623047;20.881399154663086;20.516599655151367;20.514699935913086;21.292299270629883;20.622600555419922;20.6…	000313873;10;20	909511918606967;20	92393144880022;21	071048530372412;20	585435009002687;92;35;37;20;2	9365808514113567;0	051437400106553004;1	1635597033591487;0	5221631116687578;-0	1471170815721905;-0	5264254806552695;O60841;EIF5B;IF2P_HUMAN;Eukaryotic translation initiation factor 5B
22.004899978637695;21.902799606323242;18.093900680541992;21.988300323486328;22.091299057006836;22.306400299072266;22.320899963378906;17.866199493408203;21.96489906311035;22.322999954223633;21.766300201416016;22.071500778198242;22.61079978942871;21.589399337768555;22.105899810791016;22.49020004272461;22.002500534057617;21.941999435424805;21.734399795532227;21.88170051574707;18.61050033569336;21.86…	000313873;3;21	6047478136809;21	647722843715123;21	57708369074641;21	580720138549804;92;35;37;20;0	013915770119948653;0	9675884520884521;0	08793348668515225;0	8783336906037871;0	07063915296871315;0	14026415857949853;O60869;EDF1;EDF1_HUMAN;Endothelial differentiation-related factor 1
20.28849983215332;20.59079933166504;19.66119956970215;19.8971004486084;17.01609992980957;19.33609962463379;19.82830047607422;19.95490074157715;20.230499267578125;19.973499298095703;20.040700912475586;19.98539924621582;19.97719955444336;19.689800262451172;19.120800018310547;20.01460075378418;19.821199417114258;20.438499450683594;17.68790054321289;17.962799072265625;17.987899780273438;20.5452003479…	000313873;5;19	59064782184103;19	606759916033063;19	617421639932168;19	512920093536376;92;35;37;20;0	04748142170011601;0	9157544947303162;0	02105563137861162;0	9741754385964911;-0	010661723899104913;-0	02813659272785891;O60879;DIAPH2;DIAP2_HUMAN;Protein diaphanous homolog 2
20.953399658203125;21.650800704956055;21.669200897216797;21.776500701904297;21.2101993560791;21.606599807739258;21.42020034790039;21.115100860595703;18.13759994506836;21.693500518798828;21.8302001953125;18.53529930114746;18.50819969177246;21.836299896240234;21.374099731445312;21.39539909362793;21.565399169921875;21.051000595092773;21.006500244140625;17.9237003326416;22.253000259399414;21.39559936…	000313873;4;20	949620682260264;20	652777099609374;20	924716330863333;21	51517000198364;92;35;37;20;1	1872092604311626;0	08253411306042885;0	3946563279128289;0	5297520249221184;-0	2719392312539597;-0	519789151013436;O60884;DNAJA2;DNJA2_HUMAN;DnaJ homolog subfamily A member 2
18.453800201416016;17.12969970703125;17.94300079345703;18.508899688720703;20.11400032043457;19.486299514770508;18.13159942626953;18.13599967956543;19.111400604248047;18.667400360107422;19.95319938659668;18.120100021362305;17.90130043029785;18.219499588012695;19.888900756835938;17.03689956665039;20.50469970703125;20.125900268554688;18.528400421142578;18.822999954223633;17.799699783325195;18.500200…	000557569;3;18	742323896159295;18	793157141549248;18	91977830835291;18	3250750541687;92;35;37;20;1	205526556408273;0	12204339963833635;0	23598862280382155;0	7220277536860364;-0	12662116680366253;-0	29569462955430414;O60925;PFDN1;PFD1_HUMAN;Prefoldin subunit 1
18.20989990234375;18.67770004272461;18.786800384521484;19.398000717163086;18.62190055847168;19.188800811767578;18.870100021362305;19.09630012512207;18.498199462890625;17.7677001953125;19.50320053100586;17.18160057067871;19.21150016784668;19.034799575805664;18.57229995727539;18.714500427246094;18.708799362182617;18.574800491333008;18.034000396728516;19.028400421142578;18.93079948425293;18.63279914…	000313873;3;18	688064098358154;18	721137237548827;18	747686334558434;18	519884967803954;92;35;37;20;0	4834831935783684;0	5278390726218888;0	08975066187483534;0	9266715669896426;-0	026549097009606726;-0	08509608083813001;O75027;ABCB7;ABCB7_HUMAN;Iron-sulfur clusters transporter ABCB7	mitochondrial
25.385700225830078;25.504100799560547;25.05190086364746;25.36359977722168;24.816200256347656;24.70509910583496;25.33690071105957;24.930500030517578;25.356300354003906;25.367000579833984;25.15250015258789;25.730899810791016;25.091299057006836;25.094200134277344;25.153200149536133;25.52050018310547;24.92729949951172;25.541000366210938;25.642200469970703;25.123699188232422;25.622400283813477;25.5690…	000313873;18;25	15531191618546;25	263494328090122;24	91042693885597;25	419029903411865;92;35;37;20;5	686751118681491;0	009743661971830986;3	8712012645435347;0	15353191489361703;0	3530673892341518;1	2301973585374066;O75083;WDR1;WDR1_HUMAN;WD repeat-containing protein 1
21.2549991607666;20.103200912475586;21.42060089111328;20.631399154663086;19.823400497436523;19.451200485229492;19.837400436401367;20.33530044555664;20.805400848388672;19.98270034790039;22.450000762939453;20.16699981689453;20.586299896240234;20.28580093383789;19.97209930419922;20.26219940185547;20.403799057006836;19.920700073242188;19.882699966430664;20.179899215698242;20.93120002746582;20.0870990…	000313873;5;19	874993490136188;20	43074575151716;19	927910830523516;18	80452995300293;92;35;37;20;10	900022034659559;1	694915254237288E-05;2	2726820642965495;0	12422377622377623;0	5028349209936458;1	3423370881451606;O75110;ATP9A;ATP9A_HUMAN;Probable phospholipid-transporting ATPase IIA
21.149499893188477;22.82830047607422;18.32550048828125;21.965200424194336;19.078699111938477;19.947200775146484;20.100500106811523;21.095199584960938;22.399599075317383;21.44700050354004;21.452499389648438;21.317100524902344;20.61870002746582;20.427799224853516;18.65220069885254;21.393400192260742;22.044200897216797;22.975299835205078;23.39889907836914;21.661300659179688;23.42569923400879;21.8745…	000313873;6;21	254906467769455;21	022188568115233;19	923967516100085;24	124399852752685;92;35;37;20;12	776579045181505;0;2	1213721975806488;0	0571875;1	0982210520151483;1	8354390855449985;O75112;LDB3;LDB3_HUMAN;LIM domain-binding protein 3
20.960100173950195;20.990699768066406;21.162799835205078;21.17770004272461;20.552900314331055;20.116300582885742;20.61389923095703;21.023099899291992;20.637699127197266;20.502099990844727;20.9512996673584;20.841400146484375;21.131999969482422;20.931800842285156;20.548500061035156;20.83209991455078;21.12299919128418;20.681400299072266;21.30769920349121;21.08169937133789;20.96310043334961;21.039800…	000313873;11;20	70672713155332;20	874345670427594;20	536275657447607;20	728729915618896;92;35;37;20;2	528859662220199;0	09927341176470589;2	9519309355833756;0	1830697674418605;0	33807001297998696;1	1326439438226426;O75116;ROCK2;ROCK2_HUMAN;Rho-associated protein kinase 2
19.353200912475586;18.444599151611328;19.672300338745117;17.51180076599121;19.299800872802734;19.541099548339844;18.458999633789062;18.995399475097656;19.58370018005371;18.752899169921875;19.13789939880371;18.8887996673584;19.13170051574707;19.1471004486084;18.77280044555664;19.16950035095215;19.280899047851562;19.00659942626953;18.938400268554688;18.16629981994629;19.199600219726562;19.249799728…	000313873;7;18	943093486454178;18	964399991716657;19	01327030078785;18	77597999572754;92;35;37;20;0	7735879853289515;0	4408085106382979;0	20975141224781196;0	8587227759320782;-0	04887030907119083;-0	1644047064479012;O75122;CLASP2;CLAP2_HUMAN;CLIP-associating protein 2
22.7893009185791;22.680500030517578;23.018999099731445;23.396799087524414;22.859500885009766;22.957799911499023;23.081300735473633;23.589500427246094;22.7189998626709;22.99169921875;22.970399856567383;22.680200576782227;22.78059959411621;22.940799713134766;23.03179931640625;23.174999237060547;23.056299209594727;22.59079933166504;22.974899291992188;22.920299530029297;23.26020050048828;22.898099899…	000313873;8;22	987993406212848;22	997125516619;22	881121558112067;23	169725131988525;92;35;37;20;1	8037719178651699;0	23470536779324055;0	8748355160354154;0	6060177175612298;0	11600395850693346;0	4197631576557431;O75131;CPNE3;CPNE3_HUMAN;Copine-3
20.783599853515625;19.33340072631836;21.658100128173828;20.013700485229492;20.7012996673584;20.212799072265625;19.63990020751953;19.662599563598633;20.81410026550293;20.219200134277344;22.492700576782227;18.439699172973633;20.561899185180664;18.137300491333008;21.26449966430664;20.04960060119629;19.618900299072266;17.84980010986328;18.595800399780273;19.832700729370117;18.7007999420166;19.9447002…	000313873;7;19	834913067195725;20	114297103881835;20	189367603611302;18	69025011062622;92;35;37;20;4	29979060826726;0	00029;0	0973964059966517;0	8691256354393609;-0	07507049972946689;-0	1520137691460246;O75146;HIP1R;HIP1R_HUMAN;Huntingtin-interacting protein 1-related protein
19.279600143432617;18.339000701904297;19.186599731445312;19.17329978942871;19.46150016784668;19.387800216674805;19.532699584960938;19.308300018310547;17.772600173950195;19.654600143432617;17.993200302124023;19.25469970703125;18.866899490356445;19.318199157714844;19.383899688720703;18.403900146484375;19.382099151611328;18.721900939941406;19.28660011291504;18.37929916381836;18.205799102783203;19.44…	000313873;5;18	943986954896346;18	99235714503697;19	129929826066302;18	51534481048584;92;35;37;20;2	2796191326569955;0	04262341946124244;0	3953838785381397;0	6461866404715128;-0	13757268102933295;-0	37871011650764524;O75152;ZC3H11A;ZC11A_HUMAN;Zinc finger CCCH domain-containing protein 11A
20.002099990844727;20.345800399780273;20.308500289916992;21.113399505615234;20.162799835205078;20.89150047302246;20.46809959411621;20.797000885009766;20.676300048828125;20.85930061340332;20.39739990234375;17.915300369262695;18.85070037841797;20.2898006439209;20.724599838256836;20.355899810791016;20.154199600219727;18.469900131225586;18.11549949645996;20.439699172973633;20.34239959716797;20.500499…	000313873;8;20	267627259959344;20	01740586417062;20	321637798000026;20	605595207214357;92;35;37;20;1	0335468973823936;0	15171117877337975;0	6587027710737039;0	4192261392949269;-0	3042319338294064;-0	6829319514327876;O75153;CLUH;CLU_HUMAN;Clustered mitochondria protein homolog
18.45170021057129;19.261499404907227;18.994199752807617;18.587900161743164;18.87220001220703;18.289100646972656;18.127700805664062;17.043699264526367;16.960599899291992;18.52519989013672;18.239900588989258;18.854799270629883;18.19070053100586;18.678800582885742;18.060400009155273;18.16360092163086;18.397199630737305;18.411300659179688;18.61370086669922;17.411399841308594;19.336599349975586;17.646…	000313873;2;18	224194588868514;18	26556865147182;18	184981062605573;18	22433500289917;92;35;37;20;0	07531356861772463;0	9003330226778503;0	24601859695453476;0	7772188498402557;0	08058758886624773;0	23682054027986812;O75157;TSC22D2;T22D2_HUMAN;TSC22 domain family protein 2
20.614999771118164;20.75629997253418;20.63330078125;20.54560089111328;20.96380043029785;20.773799896240234;20.947399139404297;20.95240020751953;20.402299880981445;20.83530044555664;20.52669906616211;20.676000595092773;20.74530029296875;20.753799438476562;20.678800582885742;20.661699295043945;20.76259994506836;20.576000213623047;20.76059913635254;20.49839973449707;20.512399673461914;20.57500076293…	000313873;15;20	565815241440482;20	68117997305734;20	628232595082874;20	24845485687256;92;35;37;20;4	720380696523705;0	03204173913043479;0	4477310541114081;0	8083548387096774;0	05294737797446558;0	20605208055483104;O75165;DNAJC13;DJC13_HUMAN;DnaJ homolog subfamily C member 13
20.184900283813477;20.035200119018555;17.735599517822266;20.528900146484375;20.524200439453125;20.919200897216797;20.57200050354004;18.277999877929688;20.536500930786133;21.00029945373535;20.33880043029785;18.394100189208984;19.971200942993164;19.014299392700195;20.32159996032715;18.85740089416504;20.155099868774414;19.54520034790039;19.7903995513916;18.898099899291992;20.5802001953125;18.4109992…	000313873;4;19	383469540139902;19	5568115234375;19	57950262121252;18	717459869384765;92;35;37;20;1	8530761176994166;0	029132387706855792;0	030414260026288442;0	9563611911623439;-0	022691097775020097;-0	0486513748025168;O75175;CNOT3;CNOT3_HUMAN;CCR4-NOT transcription complex subunit 3
19.764699935913086;18.19300079345703;19.88640022277832;20.146499633789062;19.697799682617188;19.942899703979492;19.564300537109375;19.590499877929688;19.82029914855957;19.561599731445312;19.36829948425293;19.732799530029297;18.11210060119629;19.11669921875;18.707700729370117;18.28459930419922;19.8612003326416;19.876800537109375;17.718399047851562;17.93670082092285;19.49920082092285;19.19569969177…	000313873;4;19	328221715014912;19	140462820870535;19	658970291550094;19	04491491317749;92;35;37;20;1	6601357745549707;0	056696288552012544;1	8443691813110175;0	1412132132132132;-0	5185074706795589;-1	2773366925227847;O75223;GGCT;GGCT_HUMAN;Gamma-glutamylcyclotransferase
20.976499557495117;21.210100173950195;20.971500396728516;20.92959976196289;20.52669906616211;21.563600540161133;18.298999786376953;19.51020050048828;21.456100463867188;20.922800064086914;22.74049949645996;21.246000289916992;21.272499084472656;20.06529998779297;21.202800750732422;17.065799713134766;21.141799926757812;21.46489906311035;20.87849998474121;19.01889991760254;20.896099090576172;20.91460…	000801925;2;20	441935891690463;20	610454232352122;20	29846222336228;20	412455081939697;92;35;37;20;0	27593892151436356;0	548390906006108;0	641631305352243;0	41912908777969016;0	3119920089898436;0	6834370586547431;O75251;NDUFS7;NDUS7_HUMAN;NADH dehydrogenase [ubiquinone] iron-sulfur protein 7	mitochondrial
19.183700561523438;19.342899322509766;18.4060001373291;18.215099334716797;21.239700317382812;18.68939971923828;18.819000244140625;21.00200080871582;18.780500411987305;17.961599349975586;17.837200164794922;20.67180061340332;20.928199768066406;18.055700302124023;18.962499618530273;20.99329948425293;17.51449966430664;17.665300369262695;21.0049991607666;21.26849937438965;18.056400299072266;18.3726005…	000557569;3;19	351168508115023;19	22305428641183;18	593867533915752;20	97637519836426;92;35;37;20;7	2060192849879074;1	324503311258278E-05;1	5721546189646685;0	1316013289036545;0	6291867524960786;1	3176706319825537;O75298;RTN2;RTN2_HUMAN;Reticulon-2
21.204500198364258;21.537399291992188;22.01259994506836;21.277000427246094;20.854299545288086;21.787900924682617;20.92959976196289;21.23310089111328;21.215999603271484;21.156600952148438;22.992399215698242;21.214000701904297;21.483200073242188;21.175399780273438;21.264799118041992;21.306900024414062;21.36319923400879;21.263099670410156;21.62779998779297;18.753299713134766;21.79949951171875;21.573…	000313873;9;21	343244552612305;21	355959919520785;21	157889082625104;21	663900279998778;92;35;37;20;2	5033731642581736;0	05883904465212876;1	0097179618991992;0	45447014361300075;0	19807083689568117;0	6233933584537507;O75306;NDUFS2;NDUS2_HUMAN;NADH dehydrogenase [ubiquinone] iron-sulfur protein 2	mitochondrial
18.271099090576172;18.02199935913086;19.114999771118164;17.59429931640625;19.726499557495117;20.201000213623047;18.206499099731445;17.669200897216797;17.65959930419922;16.53339958190918;19.054800033569336;17.796300888061523;18.4507999420166;17.836000442504883;20.030399322509766;17.967300415039062;18.20509910583496;18.207399368286133;19.015899658203125;18.328100204467773;20.008100509643555;17.8448…	000313873;3;18	782540155493695;18	607782799857002;19	299889023239547;18	131270122528075;92;35;37;20;3	957170486969061;0	001228600201409869;2	20079616029147;0	08905806451612903;-0	6921062233825452;-1	5528483650157376;O75312;ZPR1;ZPR1_HUMAN;Zinc finger protein ZPR1
23.238300323486328;23.53660011291504;23.61479949951172;23.383699417114258;22.81450080871582;23.125;22.912500381469727;23.20789909362793;23.79050064086914;23.223100662231445;24.479900360107422;23.30030059814453;23.693899154663086;23.23539924621582;23.158000946044922;23.355100631713867;22.941600799560547;23.44300079345703;23.600500106811523;22.884000778198242;24.262100219726562;23.72450065612793;23…	000313873;5;23	452738098476242;23	392371586390905;23	28146217964791;23	87523994445801;92;35;37;20;3	6399500540329472;0	01824742268041237;0	47479818125265427;0	6685808580858086;0	11090940674299432;0	3529287559964468;O75323;NIPSNAP2;NIPS2_HUMAN;Protein NipSnap homolog 2
22.969999313354492;22.986900329589844;21.921600341796875;20.68000030517578;21.63559913635254;20.440799713134766;23.349000930786133;22.600400924682617;23.14349937438965;21.2455997467041;18.271499633789062;21.64539909362793;20.28499984741211;22.53059959411621;18.404199600219727;21.860000610351562;22.289199829101562;22.987600326538086;21.401399612426758;22.438400268554688;22.0310001373291;22.0737991…	000313873;10;21	33320317061051;21	22864853995187;20	775832201983476;22	547310066223144;92;35;37;20;2	8197876720737303;0	0019645852749301026;0	5052020263363133;0	403674047829938;0	45281633796839316;0	7019853758879718;O75339;CILP;CILP1_HUMAN;Cartilage intermediate layer protein 1
22.297800064086914;21.860000610351562;22.229799270629883;22.380699157714844;22.02899932861328;21.335399627685547;21.935199737548828;22.183300018310547;22.344600677490234;21.850799560546875;22.375200271606445;22.006999969482422;21.781299591064453;21.8927001953125;22.22559928894043;22.473899841308594;23.140600204467773;22.251100540161133;21.80620002746582;18.443599700927734;21.994800567626953;18.30…	000313873;4;20	99313043511432;21	71367427280971;20	964175714028848;19	78574495315552;92;35;37;20;3	840346850271985;0	0003122676579925651;1	4246505259165834;0	12204347826086956;0	7494985587808607;1	3546301616759573;O75340;PDCD6;PDCD6_HUMAN;Programmed cell death protein 6
21.503400802612305;21.437000274658203;21.141700744628906;21.273000717163086;21.427900314331055;21.547300338745117;21.070100784301758;21.21179962158203;21.266700744628906;21.39080047607422;21.554100036621094;20.800800323486328;21.035999298095703;21.033899307250977;20.89900016784668;20.11389923095703;21.08099937438965;20.995100021362305;20.80150032043457;20.77079963684082;21.12310028076172;21.25370…	000313873;4;21	093369525411855;21	041100093296595;21	048691723797774;21	26749496459961;92;35;37;20;0	8690353867303808;0	41676867816091956;0	026426070176273925;0	9760337078651686;-0	007591630501178059;-0	025129356236092897;O75347;TBCA;TBCA_HUMAN;Tubulin-specific chaperone A
22.172399520874023;22.19099998474121;22.50119972229004;22.894800186157227;22.556900024414062;22.22570037841797;22.528799057006836;22.88159942626953;22.255599975585938;22.357099533081055;22.36720085144043;22.11680030822754;22.049999237060547;22.05120086669922;22.8789005279541;22.473100662231445;22.429000854492188;21.885700225830078;22.447799682617188;22.698999404907227;22.609100341796875;22.349199…	000313873;6;22	38396302513454;22	419634192330495;22	291148623904668;22	493245124816895;92;35;37;20;1	0911428464801811;0	4256191839656407;1	100948251925624;0	562767481523593;0	1284855684258268;0	47225806611748145;O75351;VPS4B;VPS4B_HUMAN;Vacuolar protein sorting-associated protein 4B
19.725900650024414;18.36039924621582;20.65250015258789;19.674699783325195;18.385499954223633;18.23740005493164;18.45560073852539;19.807899475097656;17.952699661254883;19.774700164794922;21.73579978942871;17.80769920349121;20.09239959716797;19.795799255371094;21.50950050354004;21.29599952697754;20.25429916381836;19.180200576782227;20.112199783325195;18.821300506591797;18.266300201416016;19.9281997…	000313873;4;19	029733678568963;19	48519139971052;19	016348658381283;18	25744495391846;92;35;37;20;2	8347910616694625;0	0045472;0	995858119542858;0	24851359516616311;0	46884274132923665;0	9728681515740786;O75363;BCAS1;BCAS1_HUMAN;Breast carcinoma-amplified sequence 1
23.695899963378906;23.15719985961914;23.41160011291504;23.862199783325195;23.733299255371094;23.561199188232422;24.069799423217773;23.728500366210938;23.083900451660156;23.447500228881836;23.677200317382812;23.866600036621094;24.052600860595703;23.585800170898438;23.569799423217773;23.684999465942383;23.797100067138672;23.311500549316406;23.51259994506836;23.552400588989258;23.836200714111328;23.…	000313873;5;23	53799125422602;23	737448501586915;23	605167543565905;23	064664936065675;92;35;37;20;6	260961592076732;0	0028774978279756734;0	7109916072634827;0	5918983783783784;0	1322809580210098;0	439665773689948;O75367;MACROH2A1;H2AY_HUMAN;Core histone macro-H2A.1
22.78569984436035;23.064800262451172;22.01650047302246;22.3927001953125;22.63990020751953;21.765600204467773;21.65290069580078;22.324499130249023;23.3218994140625;22.761199951171875;22.173500061035156;22.394800186157227;21.472299575805664;21.5049991607666;19.871999740600586;21.56760025024414;20.969900131225586;22.20599937438965;22.29829978942871;22.177600860595703;21.823699951171875;22.5251007080…	000313873;5;21	963653336400572;21	86931997026716;21	82888123795793;22	37806510925293;92;35;37;20;1	6126123563128691;0	08480192771084337;0	07835995683319538;0	9154653872515421;0	04043873230923012;0	10282632515473719;O75368;SH3BGRL;SH3L1_HUMAN;Adapter SH3BGRL
23.478700637817383;22.406299591064453;23.28849983215332;23.2189998626709;23.473899841308594;22.713199615478516;23.662399291992188;24.159900665283203;22.994199752807617;23.281099319458008;23.552200317382812;23.394699096679688;23.723400115966797;22.997499465942383;23.535900115966797;23.2539005279541;22.883399963378906;22.56060028076172;22.842500686645508;22.76759910583496;22.685699462890625;22.7844…	000313873;41;23	264018514881965;23	25490286690848;23	71448382815799;22	446610069274904;92;35;37;20;9	777089955964705;9	615384615384616E-06;2	6309700515444203;0	12705479452054794;-0	459580961249511;-1	3349947771184505;O75369;FLNB;FLNB_HUMAN;Filamin-B
24.127199172973633;23.48150062561035;24.569000244140625;24.286100387573242;23.837799072265625;24.201400756835938;23.989200592041016;23.96540069580078;25.583200454711914;23.707399368286133;25.610599517822266;24.220600128173828;24.644699096679688;23.716899871826172;24.597700119018555;24.379499435424805;25.19059944152832;23.84589958190918;24.6289005279541;23.858999252319336;24.535400390625;24.036500…	000313873;7;24	317682639412258;24	44802006312779;24	112629710017025;24	46894006729126;92;35;37;20;1	9867059041757158;0	10304948646125116;2	1964623214702974;0	21317437722419927;0	33539035311076404;1	0528578509158102;O75390;CS;CISY_HUMAN;Citrate synthase	mitochondrial
23.088600158691406;22.791000366210938;24.023300170898438;22.788999557495117;22.806499481201172;23.2947998046875;22.91790008544922;22.93790054321289;23.210800170898438;23.322200775146484;23.06450080871582;23.003999710083008;23.04290008544922;23.178600311279297;23.229700088500977;22.57699966430664;22.855199813842773;23.16790008544922;22.902999877929688;22.6830997467041;22.552900314331055;23.2507991…	000313873;6;22	86366307217142;22	992797197614397;22	89094595006994;22	587205028533937;92;35;37;20;4	613951951570749;0	04712242686890574;0	8760136779630996;0	6430892065056678;0	10185124754445596;0	3814482514226158;O75396;SEC22B;SC22B_HUMAN;Vesicle-trafficking protein SEC22b
19.588699340820312;18.240699768066406;19.38129997253418;19.486299514770508;19.677099227905273;19.707300186157227;18.39419937133789;19.542299270629883;17.80739974975586;19.949600219726562;17.834299087524414;16.971399307250977;17.462499618530273;17.785600662231445;19.7455997467041;18.123300552368164;19.697099685668945;19.300800323486328;18.125699996948242;19.090700149536133;17.381900787353516;18.45…	000313873;4;18	81077061528745;18	574634225027904;19	17446755074166;18	55116996765137;92;35;37;20;2	3347375934868895;0	023167587476979744;2	1625050081723756;0	10311520737327189;-0	5998333257137567;-1	445343796092541;O75400;PRPF40A;PR40A_HUMAN;Pre-mRNA-processing factor 40 homolog A
20.276100158691406;20.28230094909668;20.604799270629883;20.266399383544922;19.73590087890625;20.309499740600586;20.247100830078125;20.461999893188477;20.08329963684082;19.973100662231445;19.851200103759766;20.101299285888672;19.92300033569336;19.932100296020508;19.21649932861328;18.070499420166016;19.95709991455078;20.101699829101562;20.54050064086914;20.93429946899414;20.408599853515625;20.29479…	000313873;4;19	907632558242135;19	96839141845703;19	86861615567594;19	873484897613526;92;35;37;20;0	12123581697000546;0	8405806045340051;0	3606162916885549;0	7133989455184534;0	09977526278109039;0	3048261467374212;O75410;TACC1;TACC1_HUMAN;Transforming acidic coiled-coil-containing protein 1
21.04599952697754;20.662799835205078;21.205699920654297;21.08370018005371;21.317399978637695;21.20800018310547;20.980300903320312;20.86280059814453;20.767099380493164;21.020999908447266;21.296100616455078;21.0802001953125;21.28190040588379;21.17099952697754;21.137800216674805;21.098400115966797;21.197500228881836;21.102500915527344;20.783300399780273;20.09480094909668;20.569799423217773;20.935100…	000313873;7;20	84577827868254;21	0285829271589;20	912132417833483;20	403114986419677;92;35;37;20;4	6151021498298865;0	008874285714285713;0	5131856836213974;0	6509776915615906;0	11645050932541778;0	3722087410202548;O75436;VPS26A;VP26A_HUMAN;Vacuolar protein sorting-associated protein 26A
21.167699813842773;20.701499938964844;21.525100708007812;21.70359992980957;21.010400772094727;21.566999435424805;20.972999572753906;21.172300338745117;21.481300354003906;21.46430015563965;21.886999130249023;20.65130043029785;20.988399505615234;20.766399383544922;21.104700088500977;21.207000732421875;21.39419937133789;20.378000259399414;21.326499938964844;21.624799728393555;21.51110076904297;21.19…	000313873;8;21	274158747299857;21	167797197614398;21	442137950175518;21	149529933929443;92;35;37;20;2	5674065373628965;0	11659772209567199;2	4796707123317;0	26095590327169277;-0	27434075256111967;-0	9455056289160217;O75439;PMPCB;MPPB_HUMAN;Mitochondrial-processing peptidase subunit beta
20.66860008239746;19.922300338745117;20.361900329589844;20.293800354003906;20.694499969482422;20.2992000579834;20.657100677490234;20.594100952148438;19.709999084472656;19.63409996032715;20.184499740600586;20.49139976501465;20.32740020751953;20.0132999420166;19.53820037841797;20.152599334716797;19.727500915527344;19.938400268554688;20.17930030822754;18.95949935913086;20.590299606323242;20.10320091…	000313873;5;20	023813144020412;20	21340299333845;20	14598119581068;19	466020011901854;92;35;37;20;5	354761200573714;0	0023228133453561768;0	27820719681660466;0	7946379647749511;0	06742179752776778;0	22030991834648964;O75475;PSIP1;PSIP1_HUMAN;PC4 and SFRS1-interacting protein
21.760299682617188;21.751300811767578;22.796100616455078;21.634199142456055;21.598400115966797;22.32229995727539;21.90959930419922;22.097900390625;21.81279945373535;21.802799224853516;23.325000762939453;21.635299682617188;21.774099349975586;21.416400909423828;21.871599197387695;22.034500122070312;21.67840003967285;21.86669921875;22.115100860595703;21.540000915527344;22.216100692749023;21.95199966…	000313873;6;21	911860859912373;21	927014323643277;21	76779453174488;22	151865005493164;92;35;37;20;2	314158061711962;0	11689576695493856;1	1366422190640946;0	5012638522427441;0	15921979189839774;0	553933907529566;O75489;NDUFS3;NDUS3_HUMAN;NADH dehydrogenase [ubiquinone] iron-sulfur protein 3	mitochondrial
21.469600677490234;21.15180015563965;21.820199966430664;21.625900268554688;21.863000869750977;21.90839958190918;21.962299346923828;21.9950008392334;21.506500244140625;21.77440071105957;21.52790069580078;21.72439956665039;21.588699340820312;21.68709945678711;21.703100204467773;21.436800003051758;21.637100219726562;20.989999771118164;21.02669906616211;21.456600189208984;21.550800323486328;21.520900…	000313873;20;21	44902175405751;21	562511498587472;21	686808044845993;20	810510063171385;92;35;37;20;15	779806095724053;9	324009324009324E-06;1	2488351107802598;0	5635578231292517;-0	12429654625852038;-0	47074650164979814;O75533;SF3B1;SF3B1_HUMAN;Splicing factor 3B subunit 1
21.341400146484375;21.71579933166504;21.361000061035156;21.653900146484375;21.43829917907715;21.52429962158203;21.50309944152832;21.678199768066406;21.718599319458008;21.849000930786133;21.15730094909668;21.5664005279541;21.279399871826172;21.529800415039062;21.56800079345703;21.034400939941406;21.146400451660156;21.833799362182617;21.434600830078125;21.605499267578125;21.530500411987305;21.30179…	000313873;8;21	501359773718793;21	3912599836077;21	494021544585358;21	70761013031006;92;35;37;20;3	028144387499859;0	1418128861429832;0	8332515192931591;0	6442461841457411;-0	1027615609776582;-0	38056724082397253;O75534;CSDE1;CSDE1_HUMAN;Cold shock domain-containing protein E1
21.53459930419922;20.600799560546875;20.996200561523438;20.86750030517578;21.16069984436035;21.145299911499023;21.197799682617188;21.033700942993164;21.34869956970215;21.364700317382812;21.01740074157715;21.209400177001953;21.097400665283203;21.06279945373535;20.78969955444336;21.07270050048828;20.827299118041992;20.833499908447266;21.00320053100586;20.966800689697266;21.18829917907715;20.9641990…	000313873;6;20	86671845809273;20	985942840576172;20	87914059613202;20	635094833374023;92;35;37;20;4	568596370398284;0	07650695825049703;1	0012383877668942;0	6191499745805795;0	10680224444415032;0	40458710857330926;O75569;PRKRA;PRKRA_HUMAN;Interferon-inducible double-stranded RNA-dependent protein kinase activator A
18.099300384521484;20.475799560546875;17.9512996673584;17.29050064086914;21.72369956970215;17.999399185180664;21.14150047302246;19.890100479125977;18.51300048828125;21.971099853515625;20.961999893188477;18.609600067138672;18.140199661254883;19.984399795532227;21.54829978942871;21.330400466918945;21.556400299072266;18.22719955444336;17.956600189208984;18.102399826049805;18.852500915527344;19.47929…	000557569;2;19	314307648202647;19	50978562491281;19	093786600473766;19	3801851272583;92;35;37;20;0	27335828579365956;0	5043254050327474;0	5300118492577535;0	40547349823321555;0	41599902443904213;0	6999775540485431;O75594;PGLYRP1;PGRP1_HUMAN;Peptidoglycan recognition protein 1
17.899999618530273;20.617900848388672;17.68600082397461;19.822799682617188;20.008399963378906;17.656600952148438;17.573400497436523;17.884599685668945;17.412500381469727;20.36590003967285;20.377099990844727;20.395000457763672;19.582700729370117;20.059900283813477;19.742000579833984;20.6200008392334;20.104799270629883;18.69219970703125;18.03619956970215;18.638700485229492;17.80940055847168;20.4972…	000993295;2;19	062154417452604;19	20396020071847;19	059032440185547;18	819769954681398;92;35;37;20;0	32137073885566625;0	5073684210526316;0	23185826270914905;0	7055642161204606;0	1449277605329229;0	31160768129966143;O75636;FCN3;FCN3_HUMAN;Ficolin-3
21.676000595092773;21.302400588989258;21.70400047302246;21.51810073852539;21.924999237060547;21.785499572753906;21.91710090637207;21.743499755859375;21.725799560546875;21.49139976501465;21.36280059814453;21.79010009765625;21.55820083618164;21.434499740600586;21.626300811767578;21.243900299072266;21.465200424194336;20.897300720214844;21.088300704956055;21.43280029296875;21.335500717163086;21.15069…	000313873;37;21	426994613979172;21	516894476754324;21	668791848260003;20	822344970703124;92;35;37;20;16	72686128800497;1	7977528089887643E-05;2	0977048094014954;0	47305773342836777;-0	1518973715056795;-0	5943150316738169;O75643;SNRNP200;U520_HUMAN;U5 small nuclear ribonucleoprotein 200 kDa helicase
18.175100326538086;19.428800582885742;19.350000381469727;18.807199478149414;19.53420066833496;18.708599090576172;18.72909927368164;17.8789005279541;19.134300231933594;18.931499481201172;18.122499465942383;18.524999618530273;19.525800704956055;18.452999114990234;19.4552001953125;18.15999984741211;19.086000442504883;17.207700729370117;18.663700103759766;17.715099334716797;17.889400482177734;18.4916…	000313873;4;18	652098821557086;18	52036852155413;18	992221471425648;18	25339994430542;92;35;37;20;3	7770978619379716;0	006700828937452902;2	382271121728838;0	13243564356435644;-0	4718529498715185;-1	3136587765047667;O75676;RPS6KA4;KS6A4_HUMAN;Ribosomal protein S6 kinase alpha-4
18.196300506591797;18.5314998626709;17.74679946899414;18.831899642944336;20.598600387573242;20.652299880981445;21.415599822998047;17.949100494384766;18.444400787353516;17.92770004272461;19.8262996673584;18.585800170898438;20.45359992980957;19.653900146484375;20.94809913635254;18.290300369262695;21.00429916381836;19.20829963684082;18.632200241088867;18.458999633789062;19.448699951171875;18.4211006…	000313873;3;18	913526099661123;18	965825653076173;19	14973258972168;18	385019874572755;92;35;37;20;1	3402551302491086;0	07618498259572352;0	2988203570457117;0	6343697813121272;-0	1839069366455064;-0	38892321385636425;O75683;SURF6;SURF6_HUMAN;Surfeit locus protein 6
19.981000900268555;19.970199584960938;17.81049919128418;18.327999114990234;19.973499298095703;20.1112003326416;19.984899520874023;20.092300415039062;19.88920021057129;19.059600830078125;20.56570053100586;18.255699157714844;19.46299934387207;20.100799560546875;18.21540069580078;18.47130012512207;19.82670021057129;20.00979995727539;18.127899169921875;17.984800338745117;18.695999145507812;19.9496002…	000313873;3;18	98592938547549;19	059902790614537;19	152202812401026;18	548870086669922;92;35;37;20;1	2683190920879148;0	10963502304147466;0	17003218222065705;0	7953802816901409;-0	09230002178648888;-0	21979563707315677;O75688;PPM1B;PPM1B_HUMAN;Protein phosphatase 1B
19.481700897216797;17.896499633789062;19.66710090637207;19.427600860595703;19.69059944152832;19.57979965209961;20.30820083618164;19.50790023803711;18.725900650024414;19.218399047851562;17.497699737548828;19.5664005279541;19.66819953918457;19.3533992767334;19.324899673461914;19.402700424194336;19.537599563598633;17.78019905090332;18.255300521850586;19.69700050354004;18.194400787353516;18.442600250…	000313873;5;18	986515211022418;19	035674340384347;19	323427045667493;18	277199840545656;92;35;37;20;5	212793004130209;0	0006037735849056603;0	9681271099183053;0	3640717846460618;-0	2877527052831468;-0	7642050478895708;O75691;UTP20;UTP20_HUMAN;Small subunit processome component 20 homolog
20.390300750732422;20.041200637817383;20.405000686645508;20.422100067138672;20.474300384521484;20.3981990814209;20.761600494384766;20.305400848388672;19.803199768066406;20.12579917907715;20.201099395751953;20.12339973449707;20.44300079345703;20.23889923095703;20.221900939941406;20.422800064086914;20.843900680541992;19.46540069580078;20.011499404907227;20.59779930114746;20.225200653076172;19.99860…	000313873;10;20	124187013377313;20	284280177525112;20	233091972969675;19	642549800872803;92;35;37;20;5	800748285441504;0	0036586578293289146;0	19576694453769852;0	8574937083641747;0	05118820455543727;0	16625012182173024;O75694;NUP155;NU155_HUMAN;Nuclear pore complex protein Nup155
19.51849937438965;20.832399368286133;19.90329933166504;19.78260040283203;20.76569938659668;20.30299949645996;20.472200393676758;20.317800521850586;20.681100845336914;20.201200485229492;17.76889991760254;20.93720054626465;19.6072998046875;20.534700393676758;19.478700637817383;20.283899307250977;19.77400016784668;20.140600204467773;17.506000518798828;18.347299575805664;18.109600067138672;20.2868995…	000313873;4;19	498848852903947;19	751888547624862;19	9035701751709;18	307294940948488;92;35;37;20;8	123034923805044;1	0869565217391303E-05;0	30635049609183845;0	6611959942775394;-0	15168162754603642;-0	3606762159012618;O75718;CRTAP;CRTAP_HUMAN;Cartilage-associated protein
21.2908992767334;21.36359977722168;20.522499084472656;20.95199966430664;20.055599212646484;20.3572998046875;20.846099853515625;21.011600494384766;21.234800338745117;20.649700164794922;20.894899368286133;21.273500442504883;20.56220054626465;20.66230010986328;19.821199417114258;20.544300079345703;20.72209930419922;21.24049949645996;21.420900344848633;21.245800018310547;21.266199111938477;21.2478008…	000313873;9;20	8247565186542;20	812114225115096;20	417613467654668;21	600095176696776;92;35;37;20;9	347441968527267;2	4539877300613496E-05;2	2615748850434074;0	1719906976744186;0	39450075746042756;1	171544349270132;O75746;SLC25A12;S2512_HUMAN;Electrogenic aspartate/glutamate antiporter SLC25A12	mitochondrial
18.587299346923828;17.909700393676758;18.91950035095215;19.605100631713867;20.01609992980957;19.8125;19.607500076293945;19.57539939880371;18.96179962158203;17.967599868774414;17.162399291992188;19.429399490356445;17.773099899291992;18.55299949645996;17.95989990234375;19.822599411010742;17.877599716186523;18.00860023498535;18.319700241088867;19.330400466918945;19.259199142456055;17.688899993896484…	0011685;2;18	523817414822787;18	575577109200612;18	607137886253565;18	279095077514647;92;35;37;20;0	5408428765439721;0	4096593446164926;0	060121047766932195;0	9292789386401327;-0	03156077705295246;-0	08026509352616686;O75792;RNASEH2A;RNH2A_HUMAN;Ribonuclease H2 subunit A
22.135799407958984;21.654300689697266;22.3843994140625;22.393199920654297;22.279699325561523;22.511999130249023;22.21470069885254;22.288799285888672;21.89780044555664;22.154199600219727;22.064199447631836;21.80069923400879;22.542499542236328;22.08340072631836;22.483600616455078;22.504499435424805;22.344999313354492;21.58370018005371;21.770299911499023;21.91029930114746;21.750200271606445;21.37929…	000313873;4;22	028787965359896;22	062851333618163;22	110367542988545;21	81825485229492;92;35;37;20;1	797279884388179;0	22103044871794872;0	23624729220690674;0	8575155555555556;-0	047516209370382256;-0	1664049829168691;O75821;EIF3G;EIF3G_HUMAN;Eukaryotic translation initiation factor 3 subunit G
21.546100616455078;21.327800750732422;21.839599609375;21.976699829101562;21.950899124145508;22.11050033569336;21.739599227905273;21.498199462890625;21.58530044555664;22.400999069213867;22.038000106811523;21.08639907836914;21.322799682617188;20.567399978637695;21.769800186157227;20.767499923706055;21.357500076293945;21.31130027770996;21.319000244140625;21.76449966430664;21.222999572753906;21.11980…	000313873;4;21	518417358398438;21	459174292428152;21	62359454180743;21	427514934539794;92;35;37;20;0	2429465273036475;0	6605977616853193;0	6121730106818615;0	5536023188405798;-0	16442024937927968;-0	4839035953382617;O75822;EIF3J;EIF3J_HUMAN;Eukaryotic translation initiation factor 3 subunit J
21.78969955444336;21.121200561523438;22.782899856567383;22.46500015258789;21.05150032043457;21.10849952697754;18.47089958190918;21.824499130249023;20.87179946899414;17.02899932861328;21.16629981994629;21.923099517822266;21.444599151611328;21.366199493408203;21.418800354003906;21.314599990844727;19.55229949951172;21.2455997467041;22.13319969177246;21.84239959716797;21.711000442504883;21.8274993896…	000313873;3;20	762152112048604;21	174951335362024;20	25663509884396;20	974959945678712;92;35;37;20;1	2901779711686001;0	051906532129580456;1	9862531793579723;0	07292592592592592;0	9183162365180628;1	6754135623200237;O75828;CBR3;CBR3_HUMAN;Carbonyl reductase [NADPH] 3
17.36549949645996;18.82859992980957;20.729700088500977;20.377500534057617;20.055099487304688;20.16349983215332;20.346500396728516;19.658100128173828;17.664899826049805;19.99959945678711;19.857500076293945;17.277000427246094;20.257299423217773;20.170900344848633;19.980100631713867;20.347900390625;20.54450035095215;17.815200805664062;20.255699157714844;19.03179931640625;20.270000457763672;20.289300…	000313873;3;19	630885912024457;19	800848606654576;19	52610814893568;19	527290058135986;92;35;37;20;0	5017187503580596;0	4207977044476327;0	7948200504977091;0	4066654929577465;0	2747404577188952;0	6983639790517602;O75832;PSMD10;PSD10_HUMAN;26S proteasome non-ATPase regulatory subunit 10
19.232500076293945;18.682199478149414;19.236499786376953;18.649999618530273;19.566699981689453;19.108999252319336;18.109699249267578;19.022300720214844;18.079200744628906;18.764400482177734;19.348600387573242;18.83169937133789;18.657499313354492;18.653600692749023;19.738000869750977;19.139699935913086;19.32270050048828;18.05900001525879;19.187599182128906;18.761499404907227;18.19890022277832;18.5…	000313873;5;18	794523819633152;18	996314239501952;18	736343229139173;18	549024677276613;92;35;37;20;1	191344791787482;0	17420976645435243;0	9156897411954328;0	40202181818181815;0	25997101036277925;0	7112084026407047;O75843;AP1G2;AP1G2_HUMAN;AP-1 complex subunit gamma-like 2
21.6742000579834;21.299400329589844;21.858600616455078;21.577800750732422;21.450199127197266;21.811199188232422;21.537799835205078;21.439699172973633;21.738500595092773;22.262399673461914;21.427499771118164;21.330400466918945;21.55660057067871;21.728599548339844;21.51219940185547;21.078399658203125;21.43630027770996;21.218299865722656;21.188199996948242;22.129600524902344;21.28860092163086;21.345…	000313873;4;21	35289465862772;21	456037303379603;21	46840812064506;20	958695125579833;92;35;37;20;2	9966867486662165;0	034948805460750854;0	06325187816378289;0	9590491384811741;-0	012370817265455969;-0	045446389644333715;O75844;ZMPSTE24;FACE1_HUMAN;CAAX prenyl protease 1 homolog
23.94770050048828;21.958599090576172;23.178800582885742;22.706300735473633;23.00860023498535;23.514999389648438;22.453899383544922;22.474599838256836;23.720500946044922;23.651599884033203;23.46809959411621;22.851499557495117;23.409400939941406;22.35110092163086;23.578699111938477;22.584699630737305;23.715999603271484;22.8518009185791;22.634700775146484;22.057899475097656;22.516599655151367;22.774…	000313873;6;22	795425062594205;23	070428684779575;22	96726505176441;21	996264743804932;92;35;37;20;7	178265523672905;0	00012012012012012012;0	2917495002825941;0	7266054100472306;0	10316363301516418;0	28974168823462615;O75874;IDH1;IDHC_HUMAN;Isocitrate dehydrogenase [NADP] cytoplasmic
21.580400466918945;21.246000289916992;22.32110023498535;21.742900848388672;18.01889991760254;22.3125;18.34819984436035;22.02910041809082;22.118799209594727;21.888700485229492;22.885099411010742;21.677200317382812;22.012699127197266;22.31100082397461;22.202199935913086;18.617599487304688;21.6072998046875;21.441699981689453;18.071399688720703;18.06170082092285;21.704299926757812;22.1476993560791;21…	000313873;3;21	105874973794688;21	411928612845283;21	038845887055267;20	694284915924072;92;35;37;20;0	5780077978300409;0	2502521670606777;0	49191059493212363;0	4378306709265176;0	37308272579001667;0	6497868615425071;O75880;SCO1;SCO1_HUMAN;Protein SCO1 homolog	mitochondrial
17.997299194335938;21.5226993560791;21.045299530029297;21.537900924682617;21.094900131225586;21.415700912475586;20.945999145507812;21.604400634765625;21.850099563598633;16.396499633789062;21.51140022277832;18.560199737548828;21.15329933166504;21.275400161743164;18.058500289916992;21.567399978637695;21.867300033569336;21.116100311279297;21.327499389648438;21.027799606323242;21.312400817871094;21.4…	000313873;3;20	50997719557389;20	688188552856445;20	370683824693835;20	45580005645752;92;35;37;20;0	19660580812696346;0	6225778073975341;0	4470802452390635;0	4792106368089573;0	31750472816261066;0	5851892252622747;O75884;RBBP9;RBBP9_HUMAN;Serine hydrolase RBBP9
21.20050048828125;19.8794002532959;19.039499282836914;18.574199676513672;18.480199813842773;18.302799224853516;20.53619956970215;19.686199188232422;20.482999801635742;18.63599967956543;19.521499633789062;20.06089973449707;20.122499465942383;20.769500732421875;18.41629981994629;20.617399215698242;19.930099487304688;20.38290023803711;20.261899948120117;19.510299682617188;17.552099227905273;19.98159…	000313873;3;19	311657594597857;19	684254128592354;19	38098922935692;18	531350135803223;92;35;37;20;3	660702608058686;0	002060717571297148;0	6668415902755103;0	41746804835924006;0	3032648992354332;0	6852620409084029;O75888;TNFSF13;TNF13_HUMAN;Tumor necrosis factor ligand superfamily member 13
21.37339973449707;18.287599563598633;18.453899383544922;17.819499969482422;17.89430046081543;17.597999572753906;18.76889991760254;19.103099822998047;20.351200103759766;18.199899673461914;19.718900680541992;20.19230079650879;19.91900062561035;17.59950065612793;17.115400314331055;17.861099243164062;17.922500610351562;20.651500701904297;17.495500564575195;19.171199798583984;18.968599319458008;20.374…	000313873;3;18	77253486799157;19	005239977155412;18	580256900271856;18	721015167236327;92;35;37;20;0	5770516233885359;0	3111303686811099;0	8542292899230792;0	2945615763546798;0	4249830768835565;0	8771192575626808;O75900;MMP23B;MMP23_HUMAN;Matrix metalloproteinase-23
18.178499221801758;18.338600158691406;20.677799224853516;20.97909927368164;19.984699249267578;20.901100158691406;20.745899200439453;20.50200080871582;17.864599227905273;21.004899978637695;21.293800354003906;20.204299926757812;20.726600646972656;20.782800674438477;21.573299407958984;21.55780029296875;20.759599685668945;20.53580093383789;20.263399124145508;20.56920051574707;20.423799514770508;20.93…	000557569;3;19	885555370994236;20	6231141771589;20	01108911875132;18	362590026855468;92;35;37;20;10	96729544146024;0;1	894341151212091;0	11045669291338582;0	6120250584075819;1	3938838573229675;O75911;DHRS3;DHRS3_HUMAN;Short-chain dehydrogenase/reductase 3
22.66080093383789;22.231000900268555;18.20009994506836;22.162700653076172;22.394399642944336;22.336700439453125;21.886499404907227;20.493200302124023;22.069000244140625;22.240800857543945;22.29330062866211;22.547800064086914;22.872400283813477;18.12660026550293;21.675100326538086;22.100500106811523;21.984699249267578;22.397199630737305;22.686800003051758;21.734600067138672;18.606300354003906;18.4…	000313873;4;21	086703259011973;21	29717723301479;20	73165934794658;21	375205039978027;92;35;37;20;0	5407991277026774;0	25806815511163333;0	7184600579705581;0	2833479948253558;0	5655178850682105;0	8997920200227002;O75915;ARL6IP5;PRAF3_HUMAN;PRA1 family protein 3
19.908599853515625;21.00279998779297;19.861799240112305;20.769500732421875;20.37380027770996;19.864500045776367;20.215999603271484;20.657400131225586;20.814300537109375;20.801300048828125;20.311899185180664;20.44099998474121;20.21190071105957;20.234500885009766;19.235700607299805;20.40530014038086;20.65049934387207;20.57040023803711;20.91510009765625;20.438100814819336;20.705400466918945;21.00629…	000313873;12;20	556473939315133;20	38218585423061;20	349435033024967;21	244500064849852;92;35;37;20;7	228608783011642;0	00024352331606217618;0	09663217847916007;0	9183776032775691;0	03275082120564221;0	09952585171804781;O75923;DYSF;DYSF_HUMAN;Dysferlin
21.058900833129883;21.612499237060547;21.205299377441406;21.18950080871582;20.8612003326416;20.83880043029785;20.679800033569336;20.86590003967285;21.299100875854492;20.881799697875977;21.08530044555664;21.07309913635254;21.026500701904297;21.080900192260742;20.898399353027344;21.026500701904297;21.276199340820312;21.28230094909668;21.54010009765625;18.981800079345703;21.119800567626953;21.457500…	000313873;3;20	744269599085268;21	0273743220738;20	463124352532464;20	768955039978028;92;35;37;20;1	5650654340940608;0	0727779448621554;2	528310399843618;0	10026666666666667;0	5642499695413363;1	4823758466256816;O75935;DCTN3;DCTN3_HUMAN;Dynactin subunit 3
16.659099578857422;21.408599853515625;21.412700653076172;21.238500595092773;21.489299774169922;20.90130043029785;21.570999145507812;21.717100143432617;17.84910011291504;21.36039924621582;21.35700035095215;17.684900283813477;21.25819969177246;18.061100006103516;20.384599685668945;20.649900436401367;20.92340087890625;17.611799240112305;18.597999572753906;18.629899978637695;21.838899612426758;21.431…	000313873;4;20	418636943982996;20	297559956141882;20	852189141350824;19	82845010757446;92;35;37;20;1	3416527624353471;0	0512832;0	9314576819079103;0	2331718494271686;-0	5546291852089418;-1	0097149209159677;O75937;DNAJC8;DNJC8_HUMAN;DnaJ homolog subfamily C member 8
23.42639923095703;18.520099639892578;23.684499740600586;22.695899963378906;22.640199661254883;23.127099990844727;18.972000122070312;22.901599884033203;23.215900421142578;23.202699661254883;24.386499404907227;23.05340003967285;23.22760009765625;17.52039909362793;22.75309944152832;17.74489974975586;23.009700775146484;23.231000900268555;18.3435001373291;18.73819923400879;17.776500701904297;18.962499…	000313873;4;21	937051068181578;21	89488274710519;21	69707844708417;22	45479497909546;92;35;37;20;0	362042305859959;0	3751923360353721;0	15839671340237554;0	7320694915254237;0	19780430002101923;0	2820364615866939;O75947;ATP5PD;ATP5H_HUMAN;ATP synthase subunit d	mitochondrial
22.633399963378906;22.252700805664062;21.705299377441406;21.868200302124023;22.29290008544922;21.397499084472656;22.513500213623047;22.51180076599121;21.967500686645508;22.038799285888672;22.042600631713867;22.081899642944336;21.911100387573242;22.27589988708496;21.76180076599121;21.966800689697266;21.59760093688965;21.97450065612793;21.92569923400879;21.86009979248047;22.244800567626953;22.18470…	000313873;9;22	031063100566033;22	07706015450614;21	98973511360787;22	027025032043458;92;35;37;20;0	3504319976180592;0	7893053435114503;0	679004506454199;0	6943526220614828;0	08732504089826776;0	3247229268081498;O75955;FLOT1;FLOT1_HUMAN;Flotillin-1
17.786100387573242;18.178499221801758;17.806299209594727;17.95639991760254;18.30459976196289;17.467899322509766;18.861099243164062;18.490999221801758;19.783899307250977;17.823699951171875;16.946500778198242;18.398399353027344;17.663799285888672;18.40489959716797;18.021099090576172;18.44260025024414;17.866300582885742;18.165300369262695;18.148399353027344;17.713499069213867;18.272600173950195;18.2…	000313873;4;18	15647498421047;18	2056341443743;18	10625411368705;18	16335506439209;92;35;37;20;0	10915257926481321;0	856778439360702;0	33746756632375347;0	7207139747496736;0	0993800306872501;0	29781891086149687;O75962;TRIO;TRIO_HUMAN;Triple functional domain protein
19.63640022277832;18.584999084472656;22.1648006439209;20.136899948120117;19.58300018310547;20.292999267578125;18.39150047302246;19.53969955444336;21.064800262451172;20.424400329589844;20.456199645996094;18.337400436401367;19.951799392700195;18.544099807739258;20.349899291992188;19.632200241088867;20.449800491333008;18.46649932861328;18.617000579833984;19.624099731445312;19.589000701904297;19.1511…	000313873;7;19	36950760302336;19	682848521641322;19	527624336448877;18	528645038604736;92;35;37;20;4	748563341467472;0	000527872582480091;0	3436129254336796;0	6439940594059406;0	15522418519244496;0	3825083443505919;O75976;CPD;CBPD_HUMAN;Carboxypeptidase D
18.763099670410156;18.50279998779297;19.498899459838867;17.870100021362305;20.902799606323242;20.176300048828125;19.547100067138672;17.692699432373047;18.1112003326416;20.088499069213867;19.26609992980957;18.927000045776367;19.485200881958008;16.63759994506836;18.952600479125977;18.775100708007812;19.239500045776367;18.190500259399414;18.625499725341797;18.190099716186523;19.6560001373291;17.5837…	000313873;3;18	848748829053797;18	945257023402622;19	065743059725374;18	278420162200927;92;35;37;20;2	589180426708052;0	017157689811810515;0	25036329140492136;0	7216371527777778;-0	12048603632275245;-0	2962382318760194;O75995;SASH3;SASH3_HUMAN;SAM and SH3 domain-containing protein 3
19.763099670410156;19.42449951171875;20.036699295043945;20.484500885009766;20.348100662231445;20.413400650024414;20.535999298095703;20.341800689697266;19.910400390625;20.37339973449707;19.683700561523438;19.714799880981445;19.574499130249023;19.935400009155273;20.114200592041016;19.920700073242188;20.403099060058594;19.636499404907227;19.989099502563477;20.67650032043457;20.198299407958984;19.905…	000313873;4;20	092598873635996;19	97175701686314;20	208059465562975;20	090470027923583;92;35;37;20;0	7300609603700058;0	40730057803468206;1	3856377277295773;0	3708973607038123;-0	23630244869983486;-0	7539827751466546;O76003;GLRX3;GLRX3_HUMAN;Glutaredoxin-3
22.09280014038086;21.81599998474121;22.69420051574707;22.47480010986328;22.475099563598633;22.517099380493164;23.292299270629883;22.563899993896484;22.183900833129883;22.22909927368164;18.655399322509766;22.360000610351562;22.641399383544922;22.632999420166016;22.466699600219727;22.692100524902344;23.07939910888672;20.54669952392578;21.524599075317383;23.079999923706055;22.47960090637207;21.79109…	000313873;6;21	735165202099346;22	276085608346122;22	240708067610456;19	853300189971925;92;35;37;20;10	215711919267006;0;0	053765708114840806;0	9295527538155276;0	03537754073566646;0	08029383754166135;O76021;RSL1D1;RL1D1_HUMAN;Ribosomal L1 domain-containing protein 1
20.90880012512207;21.528499603271484;20.134700775146484;20.53339958190918;19.84160041809082;20.5841007232666;20.415000915527344;20.414199829101562;21.09280014038086;20.98259925842285;20.695100784301758;20.668699264526367;21.044200897216797;20.679000854492188;20.345800399780273;20.510900497436523;20.656400680541992;21.373300552368164;21.543100357055664;20.832199096679688;21.27669906616211;21.16710…	000313873;6;20	570981585461162;20	610477338518415;20	22613509925636;21	139830017089842;92;35;37;20;4	739300447391372;0	0018438381937911572;1	6383533622072532;0	21292142857142857;0	3843422392620539;1	05417203005327;O76024;WFS1;WFS1_HUMAN;Wolframin
20.488000869750977;21.19409942626953;18.659900665283203;20.095399856567383;17.92620086669922;19.263999938964844;19.554500579833984;19.54599952697754;21.44879913330078;19.953500747680664;19.619600296020508;20.736799240112305;19.003700256347656;20.32309913635254;18.383699417114258;19.988000869750977;19.79960060119629;21.01759910583496;20.494300842285156;20.761699676513672;20.39929962158203;20.06710…	000313873;9;19	714977160744045;19	83330579485212;19	26999452951792;20	33111991882324;92;35;37;20;3	210433077477803;0	003924775143090761;1	6272369867281524;0	14325222551928785;0	5633112653341996;1	2706023826918755;O76074;PDE5A;PDE5A_HUMAN;cGMP-specific 3'	5'-cyclic phosphodiesterase
21.488500595092773;21.771499633789062;19.29290008544922;18.066999435424805;18.3843994140625;17.716100692749023;17.697799682617188;18.008499145507812;18.242300033569336;17.532899856567383;17.82509994506836;17.60300064086914;17.79199981689453;18.266300201416016;17.470500946044922;18.266399383544922;20.20870018005371;21.616100311279297;18.075199127197266;18.463300704956055;17.623600006103516;19.1608…	0017043;2;18	617110874341883;18	789260046822683;18	376170235711175;18	761590003967285;92;35;37;20;0	517725575738325;0	3308895567242675;0	8210747366406657;0	30787764705882353;0	413089811111508;0	8539231440370052;O76076;CCN5;CCN5_HUMAN;CCN family member 5
21.356599807739258;20.227100372314453;21.19420051574707;20.781600952148438;21.427900314331055;21.927000045776367;20.87339973449707;20.69860076904297;21.361099243164062;21.831600189208984;21.64459991455078;20.998199462890625;21.444599151611328;21.30769920349121;21.93720054626465;20.80590057373047;21.14150047302246;21.20509910583496;20.667699813842773;20.346200942993164;20.86720085144043;20.8962001…	000313873;8;20	84473471019579;21	18043997628348;21	181697226859427;19	6338698387146;92;35;37;20;11	379067824805073;1	941747572815534E-05;0	0037519627381877715;0	9964924961715161;-0	0012572505759465002;-0	003976495091895597;O76094;SRP72;SRP72_HUMAN;Signal recognition particle subunit SRP72
22.108200073242188;18.410900115966797;21.97260093688965;21.19230079650879;20.02090072631836;20.283100128173828;20.316099166870117;21.152000427246094;21.55590057373047;21.49169921875;22.146799087524414;20.17020034790039;21.831300735473633;20.737699508666992;21.54170036315918;21.158199310302734;21.470600128173828;20.239200592041016;21.211299896240234;20.7450008392334;21.667499542236328;21.365800857…	000313873;6;20	874347956284232;21	106631469726562;20	92000559213999;20	383385181427002;92;35;37;20;3	0510214663039936;0	015678100263852243;0	5616247428445789;0	5379263729631865;0	18662587758657168;0	5052669107924653;O94760;DDAH1;DDAH1_HUMAN;N(G)	N(G)-dimethylarginine dimethylaminohydrolase 1
18.043500900268555;18.717899322509766;17.5;19.643800735473633;18.863500595092773;19.779499053955078;19.383699417114258;17.905000686645508;17.82349967956543;17.827899932861328;17.74530029296875;17.427499771118164;19.967599868774414;19.355199813842773;19.123300552368164;19.81170082092285;18.052600860595703;17.268299102783203;18.351499557495117;20.3528995513916;17.76810073852539;19.5841007232666;19.…	00157835;2;18	587934722071108;18	642651421683176;18	72418635600322;18	240114974975587;92;35;37;20;0	8008229260195995;0	23592527821939585;0	14091671316147059;0	8292125805229253;-0	0815349343200431;-0	19004814717312285;O94763;URI1;RMP_HUMAN;Unconventional prefoldin RPB5 interactor 1
20.26140022277832;19.799299240112305;20.566499710083008;20.61669921875;20.804000854492188;20.760299682617188;21.006099700927734;20.61949920654297;20.21619987487793;20.359800338745117;19.923599243164062;20.33009910583496;19.992599487304688;20.102100372314453;20.470500946044922;19.972000122070312;20.271400451660156;19.366899490356445;19.571399688720703;18.177900314331055;20.311899185180664;20.13509…	000313873;10;20	123514051022738;20	177074214390345;20	55298104157319;19	235269832611085;92;35;37;20;11	560356449577998;1	2987012987012988E-05;3	176536015565413;0	1532620320855615;-0	3759068271828454;-1	232195153274383;O94776;MTA2;MTA2_HUMAN;Metastasis-associated protein MTA2
18.3346004486084;17.72249984741211;18.61079978942871;19.012300491333008;19.68720054626465;19.46190071105957;19.02359962463379;18.149999618530273;16.934600830078125;19.252099990844727;18.764299392700195;18.50029945373535;18.964500427246094;18.91230010986328;18.817800521850586;18.911399841308594;18.81679916381836;17.82159996032715;18.82939910888672;17.507299423217773;18.967899322509766;18.817300796…	000313873;10;18	750530367312223;18	693728474208285;19	05740263655379;18	282219982147218;92;35;37;20;5	5302000800469004;0	0021316270566727608;2	267574833008447;0	18992229038854805;-0	36367416234550376;-1	1139969527278644;O94804;STK10;STK10_HUMAN;Serine/threonine-protein kinase 10
21.346099853515625;23.143699645996094;21.211000442504883;17.814300537109375;19.35770034790039;20.82040023803711;20.663400650024414;21.875499725341797;21.586200714111328;22.236799240112305;21.347299575805664;21.76140022277832;21.60409927368164;22.162399291992188;20.787500381469727;22.2367000579834;22.58449935913086;23.279499053955078;24.216699600219727;22.834299087524414;23.880599975585938;23.2287…	000313873;3;21	448819512906283;21	532977131434848;20	3973351040402;23	246789836883544;92;35;37;20;7	090324299620652;1	4925373134328359E-05;2	035193438778171;0	057850746268656716;1	135642027394649;1	8206252809398318;O94811;TPPP;TPPP_HUMAN;Tubulin polymerization-promoting protein
21.101999282836914;20.719600677490234;21.045499801635742;20.774799346923828;20.26799964904785;21.238399505615234;20.767900466918945;20.715900421142578;20.80590057373047;20.931299209594727;21.125699996948242;20.72879981994629;20.936500549316406;21.207399368286133;21.251100540161133;20.680500030517578;20.88450050354004;20.678300857543945;20.914499282836914;20.40760040283203;20.992000579833984;20.47…	000313873;10;20	760867554208506;20	913342939104353;20	634254249366553;20	728270244598388;92;35;37;20;1	0289157347912992;0	2858707692307692;1	545034514354281;0	30381384248210025;0	2790886897378009;0	8620458180050639;O94826;TOMM70;TOM70_HUMAN;Mitochondrial import receptor subunit TOM70
23.030500411987305;22.297300338745117;23.244300842285156;22.099300384521484;22.00429916381836;21.990699768066406;22.34000015258789;22.824800491333008;22.714399337768555;21.56559944152832;22.412700653076172;22.66939926147461;22.695199966430664;22.690900802612305;22.08970069885254;22.146900177001953;21.948400497436523;22.22249984741211;22.411300659179688;22.186899185180664;22.088499069213867;22.880…	000313873;19;22	07419897162396;22	48840571812221;22	199967719413138;21	116664981842042;92;35;37;20;16	055539523394565;0;2	1629015987163593;0	2586954022988506;0	28843799870907105;0	9502640575540804;O94832;MYO1D;MYO1D_HUMAN;Unconventional myosin-Id
20.941999435424805;21.15489959716797;22.17609977722168;20.536300659179688;20.937299728393555;21.8125;21.243900299072266;21.129100799560547;21.65250015258789;21.253000259399414;21.064300537109375;21.051300048828125;20.611299514770508;21.103099822998047;21.549100875854492;21.09239959716797;21.011600494384766;21.184499740600586;20.68869972229004;20.37350082397461;20.461700439453125;21.16720008850097…	000313873;7;20	69413367561672;21	005534362792968;21	038367503398174;19	5123498916626;92;35;37;20;14	247230776067784;0;0	1258936268824256;0	9106947513812155;-0	03283314060520581;-0	1087427014133632;O94855;SEC24D;SC24D_HUMAN;Protein transport protein Sec24D
22.39900016784668;21.766700744628906;22.952600479125977;22.27549934387207;22.35930061340332;22.78030014038086;21.97570037841797;22.404499053955078;22.492799758911133;22.701099395751953;22.659700393676758;22.043899536132812;22.55620002746582;22.36840057373047;22.48740005493164;22.021499633789062;22.034299850463867;22.344100952148438;22.138700485229492;22.2362003326416;22.212400436401367;22.3966007…	000313873;15;22	245494573012643;22	332183020455496;22	29025124214791;22	010989952087403;92;35;37;20;4	203611573182691;0	09324596391263058;0	3272153990975436;0	8600706921944036;0	04193177830758543;0	16264795590934086;O94874;UFL1;UFL1_HUMAN;E3 UFM1-protein ligase 1
20.340200424194336;21.602100372314453;21.0221004486084;21.100500106811523;18.093299865722656;19.743799209594727;20.357099533081055;21.334400177001953;21.17490005493164;20.71649932861328;20.856800079345703;20.048500061035156;21.673500061035156;21.125499725341797;20.489200592041016;21.010700225830078;21.521099090576172;22.257299423217773;21.762500762939453;21.20509910583496;21.28260040283203;21.852…	000313873;13;20	792411949323572;20	966305759974887;20	16978645324707;21	63995494842529;92;35;37;20;7	215293150049045;3	2388663967611336E-05;3	2772221510577397;0	05223529411764706;0	7965193067278165;1	9026228384996744;O94875;SORBS2;SRBS2_HUMAN;Sorbin and SH3 domain-containing protein 2
20.944000244140625;20.479799270629883;20.02899932861328;20.196699142456055;19.62540054321289;19.67609977722168;20.062400817871094;20.62220001220703;20.195600509643555;19.917600631713867;19.725099563598633;20.539899826049805;20.601699829101562;20.447200775146484;19.89699935913086;19.8700008392334;20.302200317382812;20.309499740600586;20.702199935913086;20.194000244140625;19.942899703979492;20.0515…	000313873;8;19	96322611103887;20	1270514351981;19	939945942646748;19	719600105285643;92;35;37;20;1	5813864740862134;0	15572258344169917;0	9741312554407809;0	47338010021474586;0	18710549255135334;0	5953045186896182;O94901;SUN1;SUN1_HUMAN;SUN domain-containing protein 1
18.300600051879883;18.18950080871582;22.047800064086914;21.592599868774414;21.707700729370117;21.77680015563965;21.7810001373291;21.876100540161133;18.909299850463867;18.10759925842285;21.83370018005371;19.066099166870117;21.772300720214844;21.553499221801758;21.402799606323242;21.38920021057129;21.36359977722168;17.796899795532227;21.4330997467041;22.06279945373535;21.383399963378906;21.93700027…	000313873;2;20	446233624997348;20	796942847115652;21	0003567257443;18	807364749908448;92;35;37;20;5	445788083679705;3	2E-05;0	2294230442337424;0	6685687293339632;-0	20341387862864835;-0	3535235214182843;O94903;PLPBP;PLPHP_HUMAN;Pyridoxal phosphate homeostasis protein
20.463600158691406;20.033100128173828;18.752300262451172;18.045499801635742;19.792800903320312;18.40570068359375;18.749500274658203;17.768800735473633;19.962900161743164;20.13719940185547;17.77079963684082;20.66550064086914;20.739999771118164;20.33049964904785;18.74329948425293;18.73590087890625;18.625099182128906;20.423200607299805;18.145299911499023;18.065900802612305;18.760000228881836;20.1177…	000313873;2;19	224258713100266;19	36610014779227;19	298394538260794;18	838884925842287;92;35;37;20;0	7025904851217752;0	24757712031558185;0	0985530273045957;0	8730576368876081;0	06770560953147609;0	1464918767319443;O94905;ERLIN2;ERLN2_HUMAN;Erlin-2
21.5625;21.431800842285156;21.67799949645996;21.477500915527344;21.911500930786133;21.599599838256836;22.1023006439209;21.868799209594727;21.70800018310547;21.224000930786133;21.261899948120117;21.632099151611328;21.52090072631836;21.304899215698242;21.46179962158203;21.879199981689453;21.937700271606445;20.368900299072266;18.5177001953125;21.330400466918945;22.046600341796875;21.34869956970215;2…	000313873;10;20	98849346326745;21	33536567687988;21	647637856973184;19	162049961090087;92;35;37;20;15	126797846233245;0;1	0864350876408777;0	31946488294314385;-0	31227218009330215;-0	8306531813400665;O94906;PRPF6;PRP6_HUMAN;Pre-mRNA-processing factor 6
21.975900650024414;21.779199600219727;21.263200759887695;21.1914005279541;21.548200607299805;21.10930061340332;20.72640037536621;21.554000854492188;21.58650016784668;21.05139923095703;20.913400650024414;21.833200454711914;21.8617000579834;21.659299850463867;22.001399993896484;21.433000564575195;21.24250030517578;21.703800201416016;21.505699157714844;21.46179962158203;20.943300247192383;22.2770004…	000313873;5;21	351298954175867;21	5065858568464;21	176462173461914;21	402994918823243;92;35;37;20;2	3807180026921277;0	10805743399722094;2	82776547274332;0	1947305389221557;0	3301236833844854;1	1015479251650122;O94919;ENDOD1;ENDD1_HUMAN;Endonuclease domain-containing 1 protein
20.526399612426758;20.746999740600586;20.059099197387695;19.874799728393555;20.324800491333008;20.20829963684082;20.40290069580078;19.8341007232666;20.91710090637207;19.792299270629883;19.570499420166016;20.10420036315918;19.7185001373291;20.126300811767578;19.478700637817383;17.259300231933594;19.64109992980957;20.137399673461914;18.33650016784668;20.967599868774414;20.803800582885742;19.4354991…	000313873;3;19	743545718815017;20	011662946428572;20	243667550989098;18	34911518096924;92;35;37;20;14	05877471903652;0;0	7487906681375928;0	45259360730593606;-0	23200460456052596;-0	626007329267616;O94925;GLS;GLSK_HUMAN;Glutaminase kidney isoform	mitochondrial
20.82200050354004;20.732200622558594;20.322999954223633;20.35740089416504;20.779300689697266;20.652099609375;20.78660011291504;20.544300079345703;20.50309944152832;20.69420051574707;20.644500732421875;20.81290054321289;21.015100479125977;21.054000854492188;20.573200225830078;20.910600662231445;20.83530044555664;21.186599731445312;21.10260009765625;21.176799774169922;20.62380027770996;21.211700439…	000313873;7;20	570343556611434;20	85978878566197;20	456710815429688;20	27403497695923;92;35;37;20;2	6779336930370436;0	030340550029256876;2	388649248624144;0	16278481012658227;0	40307797023228176;1	2093327137121868;O94973;AP2A2;AP2A2_HUMAN;AP-2 complex subunit alpha-2
22.98539924621582;22.788400650024414;23.296499252319336;22.65999984741211;22.935400009155273;23.545000076293945;22.717599868774414;22.558700561523438;23.24850082397461;23.483299255371094;22.86199951171875;23.021699905395508;22.91360092163086;23.111099243164062;23.273300170898438;22.881799697875977;23.047100067138672;23.286300659179688;22.861299514770508;22.69230079650879;22.623199462890625;22.860…	000313873;19;22	78830553137738;22	962160055977957;22	94239482364139;22	19899492263794;92;35;37;20;14	87735840566636;3	690036900369004E-05;0	10990787980825292;0	9371249587866798;0	01976523233656735;0	07339110644316955;O94979;SEC31A;SC31A_HUMAN;Protein transport protein Sec31A
20.405799865722656;18.463600158691406;20.37929916381836;19.385400772094727;18.569299697875977;18.24370002746582;18.630699157714844;19.324199676513672;18.87809944152832;20.140399932861328;20.26460075378418;18.822099685668945;20.549100875854492;20.299699783325195;20.728700637817383;19.864299774169922;20.457799911499023;18.05299949645996;17.108600616455078;17.743999481201172;18.694900512695312;17.96…	000313873;5;19	065955348636795;19	433940015520367;18	950286298184782;18	63596992492676;92;35;37;20;2	009938238127621;0	030085630498533723;1	3273515930341773;0	19457370517928288;0	48365371733558504;1	1010872310662791;O95049;TJP3;ZO3_HUMAN;Tight junction protein ZO-3
18.631799697875977;18.20359992980957;18.207799911499023;18.23069953918457;17.978900909423828;18.42530059814453;18.591999053955078;17.95330047607422;18.07979965209961;18.438600540161133;18.381399154663086;17.152299880981445;17.683799743652344;18.45870018005371;18.38450050354004;18.12070083618164;17.977100372314453;18.962099075317383;18.196699142456055;17.924299240112305;18.205799102783203;18.65460…	000313873;3;18	33063148415607;18	286074229649135;18	438699980039853;18	208679962158204;92;35;37;20;0	7508081034119;0	4375385709207252;0	7964799084093365;0	5449774078478002;-0	1526257503907189;-0	4965438663538234;O95071;UBR5;UBR5_HUMAN;E3 ubiquitin-protein ligase UBR5
19.978300094604492;18.382299423217773;20.133499145507812;20.2406005859375;20.558300018310547;20.141700744628906;18.74519920349121;18.375900268554688;17.750999450683594;18.450700759887695;20.484699249267578;17.656999588012695;18.270099639892578;18.545400619506836;18.31529998779297;18.946399688720703;18.232799530029297;17.365100860595703;17.857099533081055;18.574100494384766;17.318199157714844;17.5…	000557569;2;18	72777387370234;18	622679901123046;18	912283716975033;18	57034511566162;92;35;37;20;0	4879213757922648;0	39825345957756736;0	6342761460743004;0	4350530612244898;-0	28960381585198647;-0	6578214172013391;O95104;SCAF4;SCAF4_HUMAN;SR-related and CTD-associated factor 4
21.020999908447266;20.99839973449707;20.74220085144043;20.939599990844727;20.068700790405273;20.762300491333008;18.035499572753906;20.709800720214844;21.072599411010742;20.4375;21.018400192260742;20.759899139404297;20.794700622558594;20.917699813842773;21.044599533081055;20.7637996673584;20.907499313354492;20.76110076904297;20.944499969482422;20.365100860595703;21.299699783325195;20.7542991638183…	000313873;6;20	56759896485702;20	71821141924177;20	312597429430163;20	77578001022339;92;35;37;20;1	924021726404708;0	0707028657616893;2	0279817491279575;0	17773483146067415;0	4056139898116058;1	1538746682600207;O95140;MFN2;MFN2_HUMAN;Mitofusin-2
21.157899856567383;18.186899185180664;23.767799377441406;20.560300827026367;17.896699905395508;22.664100646972656;21.059600830078125;21.254899978637695;18.38450050354004;22.444700241088867;25.043800354003906;18.36210060119629;21.679399490356445;22.578100204467773;23.45240020751953;21.37179946899414;21.993900299072266;18.363399505615234;21.73579978942871;17.976600646972656;20.72010040283203;22.115…	000313873;5;20	500839191934336;21	10145432608468;20	927413528029984;18	660600185394287;92;35;37;20;5	697880590647515;9	302325581395349E-06;0	17617723296163296;0	7271526586620927;0	17404079805469763;0	28916773283523833;O95154;AKR7A3;ARK73_HUMAN;Aflatoxin B1 aldehyde reductase member 3
20.02869987487793;18.351699829101562;20.598499298095703;18.89310073852539;19.96470069885254;20.62540054321289;17.005199432373047;17.095399856567383;18.014699935913086;18.041500091552734;18.61829948425293;18.973600387573242;19.838300704956055;18.385799407958984;20.572399139404297;17.868600845336914;20.618499755859375;18.482099533081055;17.420000076293945;18.78499984741211;18.619699478149414;17.920…	000993295;3;18	9730804692144;18	89986855643136;19	25989733515559;18	570590114593507;92;35;37;20;1	3059010067041825;0	08852606408417026;0	8003606087521398;0	3475935828877005;-0	360028778724228;-0	7961456004572186;O95159;ZFPL1;ZFPL1_HUMAN;Zinc finger protein-like 1
19.08650016784668;18.744600296020508;19.714000701904297;18.229299545288086;19.505199432373047;19.765100479125977;19.09149932861328;19.54360008239746;18.621200561523438;19.610599517822266;18.68589973449707;19.321800231933594;19.422100067138672;19.691499710083008;18.5393009185791;18.61910057067871;19.447099685668945;18.787200927734375;18.04680061340332;18.982999801635742;19.392799377441406;19.17280…	000313873;5;19	041190188864004;19	14434563773019;19	127162160100163;18	701620006561278;92;35;37;20;1	4596571457478942;0	13328214285714285;0	04310066768713947;0	9548910256410257;0	017183477630027255;0	049918421956822896;O95163;ELP1;ELP1_HUMAN;Elongator complex protein 1
21.773399353027344;21.665000915527344;22.009300231933594;21.130800247192383;21.274999618530273;21.54829978942871;17.94260025024414;21.16699981689453;21.4778995513916;21.113399505615234;22.986000061035156;21.02199935913086;21.225099563598633;20.841999053955078;20.962200164794922;21.118200302124023;21.215599060058594;21.63559913635254;21.65719985961914;20.949499130249023;22.010700225830078;21.44680…	000313873;3;21	03903476051662;21	189628437587192;20	809543145669473;21	20005531311035;92;35;37;20;0	6087495421947593;0	2992645259938838;0	9783580628603644;0	2923920595533499;0	38008529191771956;0	8809514043272356;O95168;NDUFB4;NDUB4_HUMAN;NADH dehydrogenase [ubiquinone] 1 beta subcomplex subunit 4
20.049299240112305;18.421899795532227;19.12019920349121;22.36910057067871;17.37350082397461;18.47260093688965;18.653799057006836;19.74370002746582;18.73069953918457;18.85610008239746;17.630300521850586;18.077699661254883;17.954200744628906;18.138700485229492;21.331600189208984;19.29050064086914;20.207199096679688;17.6072998046875;19.083099365234375;19.411100387573242;16.811899185180664;19.5701007…	000313873;7;19	29521301518316;19	092940030779157;18	63890807693069;20	863354873657226;92;35;37;20;7	296438345461924;1	2539184952978056E-05;0	9036749830325663;0	27236363636363636;0	4540319538484674;0	9226345155998316;O95171;SCEL;SCEL_HUMAN;Sciellin
20.874099731445312;18.28529930114746;18.843799591064453;18.960899353027344;18.040300369262695;18.38129997253418;18.79400062561035;17.918699264526367;20.37350082397461;18.1653995513916;22.10140037536621;17.985300064086914;21.23150062561035;19.988300323486328;20.46500015258789;18.715999603271484;19.465900421142578;20.8262996673584;17.489599227905273;18.181299209594727;17.515899658203125;17.39669990…	0011685;2;19	273593467214834;19	383517129080637;19	206632459485853;19	205104923248292;92;35;37;20;0	07159636956584084;0	8376395715185886;0	2259566157759074;0	6880697567691603;0	17688466959478433;0	3333541002713281;O95182;NDUFA7;NDUA7_HUMAN;NADH dehydrogenase [ubiquinone] 1 alpha subcomplex subunit 7
21.931800842285156;22.042800903320312;21.804800033569336;21.875;21.613300323486328;22.1112003326416;22.166400909423828;21.921899795532227;21.900100708007812;22.707300186157227;21.933399200439453;22.427799224853516;22.661800384521484;22.432899475097656;22.63909912109375;21.542200088500977;22.33919906616211;21.95829963684082;22.10300064086914;22.06719970703125;22.19729995727539;22.362199783325195;2…	000313873;3;21	956393407738727;22	129739924839566;21	7462756698196;22	041754817962648;92;35;37;20;1	193010868764873;0	17111300639658847;1	452594140273902;0	2316953642384106;0	38346425501996606;1	0182916824071473;O95197;RTN3;RTN3_HUMAN;Reticulon-3
21.018199920654297;19.756399154663086;21.685800552368164;21.199499130249023;20.623300552368164;21.460100173950195;20.900299072265625;21.184999465942383;20.8533992767334;22.72949981689453;22.510400772094727;20.536399841308594;20.81760025024414;20.206300735473633;21.876300811767578;18.318700790405273;17.622499465942383;20.134000778198242;21.09819984436035;19.09950065612793;21.02989959716797;20.7374…	000313873;5;20	583435784215514;20	790842764718192;20	788799852938265;19	840550041198732;92;35;37;20;2	037297196603369;0	0187247119078105;0	002748854052178455;0	996516247700797;0	0020429117799274366;0	004466323933374004;O95202;LETM1;LETM1_HUMAN;Mitochondrial proton/calcium exchanger protein
20.597000122070312;17.903799057006836;20.057100296020508;18.44300079345703;20.32110023498535;19.736400604248047;20.99799919128418;19.676000595092773;18.206899642944336;19.059099197387695;19.804899215698242;20.04159927368164;20.188800811767578;19.408599853515625;20.11590003967285;19.252899169921875;18.0398006439209;19.750499725341797;19.91939926147461;18.17799949645996;18.126399993896484;18.129800…	000313873;4;19	11456298828125;19	40400276184082;19	250402759861302;18	356739807128907;92;35;37;20;3	7499381415182262;0	00230379746835443;0	304074442835222;0	6605504061156235;0	15360000197951962;0	3616739995787106;O95219;SNX4;SNX4_HUMAN;Sorting nexin-4
20.776599884033203;17.726699829101562;21.49370002746582;18.398500442504883;21.225900650024414;21.398300170898438;21.19569969177246;21.032400131225586;17.914400100708008;18.57110023498535;17.83799934387207;17.824100494384766;17.866899490356445;18.52519989013672;21.687599182128906;19.283199310302734;18.010099411010742;17.79170036315918;17.609800338745117;18.799100875854492;18.409900665283203;17.827…	000313873;4;19	269484872403353;19	310457175118582;19	581197532447607;18	621114921569824;92;35;37;20;1	2892808386446202;0	06196904024767801;0	3542750377372809;0	5491647962197282;-0	270740357329025;-0	49190893384309414;O95232;LUC7L3;LC7L3_HUMAN;Luc7-like protein 3
20.05940055847168;18.543800354003906;20.61359977722168;19.476699829101562;18.34469985961914;20.313600540161133;18.313100814819336;18.341699600219727;20.39889907836914;20.239900588989258;20.2278995513916;19.30660057067871;19.954200744628906;19.690000534057617;20.85700035095215;17.702600479125977;17.882999420166016;18.782400131225586;18.13249969482422;17.88909912109375;18.400800704956055;19.5200004…	000993295;3;18	979872827944547;19	1472658429827;19	04801069723593;18	56087999343872;92;35;37;20;1	278807915228159;0	11383714547118023;0	1833521470238952;0	7785380629732962;0	09925514574677052;0	2354254129855796;O95249;GOSR1;GOSR1_HUMAN;Golgi SNAP receptor complex member 1
17.899499893188477;18.864500045776367;18.396799087524414;22.78459930419922;18.460100173950195;18.735599517822266;19.492700576782227;21.947200775146484;17.56719970703125;18.372600555419922;17.644899368286133;18.429000854492188;18.04360008239746;18.5314998626709;21.293800354003906;18.213899612426758;17.93939971923828;17.98889923095703;18.92300033569336;18.49049949645996;17.881500244140625;17.506500…	000313873;3;19	485823921535324;18	977502877371652;18	498843321929108;22	20129985809326;92;35;37;20;14	027886501832025;0;0	7977011508329028;0	2872908163265306;0	4786595554425439;0	8922084085174726;O95274;LYPD3;LYPD3_HUMAN;Ly6/PLAUR domain-containing protein 3
22.38089942932129;21.79759979248047;22.467100143432617;22.57270050048828;22.110700607299805;22.382099151611328;22.08690071105957;22.24839973449707;22.586000442504883;22.306499481201172;23.398500442504883;22.206199645996094;22.135299682617188;21.973899841308594;23.359500885009766;21.640399932861328;21.69300079345703;22.0939998626709;22.149999618530273;22.327199935913086;21.989500045776367;22.24889…	000313873;4;21	985889082369596;22	115814317975726;22	05898908666662;21	623284912109376;92;35;37;20;0	6876318418764031;0	26477132839890927;0	10497475890440001;0	8788612201212986;0	056825231309105106;0	13936464991350161;O95292;VAPB;VAPB_HUMAN;Vesicle-associated membrane protein-associated protein B/C
18.03569984436035;18.77899932861328;18.048500061035156;18.705400466918945;18.430200576782227;16.780000686645508;18.707199096679688;18.165599822998047;17.845699310302734;18.320999145507812;18.714599609375;18.12779998779297;17.897899627685547;17.426000595092773;19.231599807739258;18.862300872802734;19.368999481201172;17.83919906616211;17.06450080871582;19.027999877929688;18.29560089111328;17.996000…	000313873;3;18	22554347826087;18	17859431675502;18	250386418523014;18	261745071411134;92;35;37;20;0	06085279390650918;0	9091405522804841;0	1904705553884455;0	8137740329375719;-0	07179210176799344;-0	20216346864001225;O95294;RASAL1;RASL1_HUMAN;RasGAP-activating-like protein 1
21.627199172973633;20.919700622558594;21.875099182128906;21.108299255371094;21.173599243164062;21.616899490356445;21.144500732421875;21.0802001953125;21.68779945373535;21.687700271606445;22.777999877929688;21.636499404907227;21.282100677490234;21.047800064086914;21.525999069213867;20.711999893188477;21.53619956970215;21.573999404907227;21.450300216674805;21.135400772094727;21.042299270629883;21.0…	000313873;4;21	12293589633444;21	26866558619908;20	893175743721628;21	29296522140503;92;35;37;20;0	7572921876562636;0	24678515007898894;1	0938165427204312;0	27514210526315785;0	3754898424774531;0	9126470937381824;O95299;NDUFA10;NDUAA_HUMAN;NADH dehydrogenase [ubiquinone] 1 alpha subcomplex subunit 10	mitochondrial
21.99650001525879;22.25670051574707;22.46150016784668;21.893800735473633;22.29439926147461;22.186100006103516;22.762800216674805;22.269399642944336;22.172199249267578;22.411699295043945;21.649099349975586;22.666099548339844;21.762699127197266;22.876100540161133;22.08880043029785;22.331100463867188;21.912900924682617;21.76919937133789;22.298500061035156;22.447599411010742;21.789499282836914;22.082…	000313873;4;21	491657464400582;22	135982785906112;21	968456577610326;19	48200979232788;92;35;37;20;19	246745858227957;0;0	7723064047852708;0	5257403245942572;0	16752620829578646;0	5233729820126538;O95302;FKBP9;FKBP9_HUMAN;Peptidyl-prolyl cis-trans isomerase FKBP9
21.868200302124023;21.54050064086914;21.108999252319336;21.651199340820312;21.889699935913086;21.320199966430664;18.879499435424805;21.63249969482422;21.699100494384766;21.867700576782227;21.506000518798828;21.449800491333008;21.328500747680664;21.58139991760254;21.155899047851562;21.627700805664062;21.706300735473633;21.68000030517578;21.69499969482422;21.449800491333008;21.632200241088867;21.51…	000313873;4;21	18490113382754;21	321357236589705;21	422108212032832;20	507269859313965;92;35;37;20;2	2334472910802803;0	01723655217109527;0	22595924009845106;0	7597830227743272;-0	10075097544312683;-0	2594605415286774;O95336;PGLS;6PGL_HUMAN;6-phosphogluconolactonase
18.979799270629883;19.67609977722168;20.46969985961914;19.332199096679688;19.229999542236328;20.69969940185547;19.264299392700195;19.306100845336914;18.436199188232422;18.968799591064453;18.99720001220703;19.34910011291504;19.87540054321289;19.578500747680664;19.03219985961914;17.685199737548828;19.760299682617188;17.32040023803711;19.22010040283203;18.25469970703125;18.22100067138672;19.83279991…	000313873;5;18	94238801624464;19	078019877842493;19	13832427359916;18	342550182342528;92;35;37;20;2	917027997701479;0	011313103448275862;0	12086843134630318;0	8684741818181818;-0	060304395756666906;-0	15298709856488757;O95340;PAPSS2;PAPS2_HUMAN;Bifunctional 3'-phosphoadenosine 5'-phosphosulfate synthase 2
20.237600326538086;20.25040054321289;20.705400466918945;21.00670051574707;20.54400062561035;20.971900939941406;20.802099227905273;20.468299865722656;19.926300048828125;20.18899917602539;20.396900177001953;20.14780044555664;20.87579917907715;20.86050033569336;20.56800079345703;21.010000228881836;20.796199798583984;20.021499633789062;20.606000900268555;20.18910026550293;20.488800048828125;20.715099…	000313873;9;20	45658366576485;20	54580862862723;20	5376162142367;20	150529766082762;92;35;37;20;2	800180317893542;0	07487792725460886;0	03174252534265409;0	9740895709364235;0	008192414390531866;0	028034483287202597;O95352;ATG7;ATG7_HUMAN;Ubiquitin-like modifier-activating enzyme ATG7
19.014400482177734;18.443599700927734;18.757099151611328;20.127300262451172;18.313199996948242;18.595500946044922;18.39780044555664;19.590599060058594;18.9148006439209;18.927900314331055;18.895200729370117;18.75819969177246;18.031200408935547;18.85580062866211;19.15220069885254;19.148000717163086;19.543100357055664;18.00830078125;19.347200393676758;19.94969940185547;19.720699310302734;19.22859954…	000313873;9;19	113349997478984;18	930500085013254;18	856294631958008;19	908889770507812;92;35;37;20;9	717216392298138;3	1434184675834965E-05;0	24124995162989712;0	792211106734935;0	07420545305524584;0	22398115534878557;O95359;TACC2;TACC2_HUMAN;Transforming acidic coiled-coil-containing protein 2
21.681100845336914;20.53260040283203;21.164199829101562;21.720399856567383;20.915599822998047;21.233699798583984;21.086000442504883;21.404199600219727;20.530799865722656;20.991500854492188;21.197799682617188;20.48270034790039;21.06529998779297;20.649999618530273;21.328500747680664;21.57939910888672;21.395700454711914;20.715299606323242;21.02589988708496;20.820999145507812;21.333099365234375;21.13…	000313873;3;20	68986625256746;21	001751382010323;20	67682962159853;20	16818504333496;92;35;37;20;1	7865701819873154;0	039519553072625696;0	820364888296454;0	36341767068273095;0	32492176041179377;0	7681642038663915;O95372;LYPLA2;LYPA2_HUMAN;Acyl-protein thioesterase 2
20.783899307250977;20.966299057006836;20.952899932861328;21.114299774169922;21.05430030822754;21.55419921875;21.444400787353516;21.000200271606445;21.017099380493164;21.69729995727539;20.876300811767578;21.064800262451172;20.569499969482422;20.73069953918457;20.84670066833496;21.05900001525879;21.02630043029785;20.488000869750977;20.98259925842285;20.736600875854492;21.358800888061523;21.03770065…	000313873;7;21	062821740689486;20	891494315011162;21	083764772157412;21	323900127410887;92;35;37;20;2	3956180353700214;0	08886914995224451;0	9820278010987009;0	4642571219868517;-0	19227045714625035;-0	6071833320275629;O95373;IPO7;IPO7_HUMAN;Importin-7
21.95039939880371;21.36400032043457;22.74169921875;21.584299087524414;21.765399932861328;22.395999908447266;22.38330078125;21.70800018310547;21.770299911499023;22.111400604248047;22.276199340820312;21.696199417114258;22.29560089111328;22.12019920349121;22.888399124145508;21.761699676513672;21.95400047302246;21.63949966430664;21.19540023803711;21.296499252319336;20.911800384521484;21.3801002502441…	000313873;6;21	34655417566714;21	853556987217495;21	644948495400918;19	907269763946534;92;35;37;20;12	74812371998319;0;0	7668394578670394;0	47358;0	2086084918165767;0	5952871100744216;O95394;PGM3;AGM1_HUMAN;Phosphoacetylglucosamine mutase
21.980899810791016;22.829299926757812;21.42569923400879;22.02400016784668;21.45949935913086;20.54560089111328;21.584699630737305;21.988500595092773;22.40169906616211;21.6643009185791;21.122699737548828;22.40570068359375;21.45330047607422;22.01889991760254;20.82550048828125;21.79360008239746;21.483600616455078;22.33609962463379;22.49519920349121;22.260700225830078;22.711200714111328;22.43540000915…	000313873;25;21	75121960432633;21	737260001046316;21	330373093888568;22	55421495437622;92;35;37;20;8	362162100285195;3	802281368821293E-05;2	0128489376133296;0	17775784753363227;0	4068869071577481;1	1525764057472871;O95425;SVIL;SVIL_HUMAN;Supervillin
17.925399780273438;19.150100708007812;18.25779914855957;19.195899963378906;19.047100067138672;17.94379997253418;18.934200286865234;17.783100128173828;17.408700942993164;18.745500564575195;18.418800354003906;19.384899139404297;18.70400047302246;18.43199920654297;18.576799392700195;18.98870086669922;18.341100692749023;17.715599060058594;17.99530029296875;18.478700637817383;18.60070037841797;18.9838…	0011685;2;18	303908700528353;18	41853436061314;18	189175631548906;18	315569972991945;92;35;37;20;0	6755587704887729;0	43097820650232227;1	1389734203588888;0	4032769367764915;0	22935872906423427;0	7039161479498098;O95428;PAPLN;PPN_HUMAN;Papilin
22.129499435424805;21.836599349975586;21.996700286865234;22.229400634765625;22.38610076904297;22.210399627685547;21.9468994140625;21.949899673461914;22.308700561523438;22.202199935913086;21.816200256347656;21.930500030517578;21.848100662231445;22.217199325561523;21.82430076599121;21.761999130249023;21.72599983215332;21.893999099731445;21.676000595092773;22.201200485229492;22.06800079345703;21.828…	000313873;4;21	89441960790883;21	944674355643137;22	079451432099212;21	46416492462158;92;35;37;20;3	632802321891745;0	01661317677756034;1	3070938497842166;0	5381877256317689;-0	13477707645607495;-0	5041430871128295;O95433;AHSA1;AHSA1_HUMAN;Activator of 90 kDa heat shock protein ATPase homolog 1
19.55620002746582;21.008100509643555;17.747800827026367;20.58300018310547;20.640600204467773;18.930400848388672;18.697999954223633;18.463199615478516;20.22170066833496;20.920000076293945;20.96780014038086;20.07990074157715;20.506900787353516;20.3174991607666;19.665599822998047;21.172100067138672;20.31730079650879;20.521299362182617;18.604900360107422;17.398000717163086;18.997600555419922;20.24769…	000993295;2;19	389980461286463;19	773857280186245;19	09424317849649;19	26531000137329;92;35;37;20;1	238128283474754;0	08091809710642472;1	7338563966370657;0	10740248962655602;0	6796141016897543;1	4110145131254395;O95445;APOM;APOM_HUMAN;Apolipoprotein M
18.01259994506836;19.597999572753906;19.51740074157715;19.71419906616211;19.103599548339844;19.132600784301758;18.946699142456055;19.509300231933594;18.138200759887695;17.59119987487793;17.484800338745117;18.712900161743164;18.23189926147461;18.775100708007812;19.367399215698242;19.061399459838867;19.43269920349121;17.2096004486084;20.51219940185547;19.833999633789062;20.533899307250977;18.289699…	000313873;5;18	8507836797963;18	901251220703124;19	086608268119193;18	32618999481201;92;35;37;20;2	8918237144417835;0	01502051621442753;0	5249505278946508;0	5492939787485241;-0	18535704741606907;-0	4918658333446375;O95453;PARN;PARN_HUMAN;Poly(A)-specific ribonuclease PARN
18.787799835205078;19.583200454711914;17.601900100708008;18.73069953918457;18.020200729370117;18.9424991607666;16.94890022277832;18.74650001525879;18.455799102783203;19.708099365234375;18.32979965209961;18.725500106811523;17.418699264526367;18.38599967956543;18.07390022277832;18.737600326538086;17.38949966430664;18.540599822998047;18.238300323486328;18.58340072631836;17.964500427246094;18.3332996…	000993295;2;18	395677172619365;18	352611323765345;18	447459607510954;18	375244903564454;92;35;37;20;0	09629948693203204;0	8672475;0	276660706744684;0	7461702306079665;-0	09484828374560905;-0	27110208058126933;O95456;PSMG1;PSMG1_HUMAN;Proteasome assembly chaperone 1
19.71769905090332;17.06719970703125;18.165700912475586;20.013500213623047;20.827800750732422;20.184099197387695;18.889699935913086;17.61280059814453;19.177200317382812;19.86009979248047;20.08639907836914;19.789100646972656;19.551300048828125;16.885099411010742;19.243799209594727;19.612499237060547;19.650299072265625;19.85930061340332;17.73150062561035;17.704599380493164;19.052499771118164;18.6466…	000313873;8;19	1435661730559;19	11914563860212;19	58939706957018;18	361514949798583;92;35;37;20;5	142824590942503;0	0003333333333333333;1	4791618137091636;0	18263025210084033;-0	47025143096805877;-1	1303738248169555;O95466;FMNL1;FMNL1_HUMAN;Formin-like protein 1
19.86039924621582;18.500099182128906;20.638099670410156;20.596500396728516;21.042600631713867;20.91309928894043;20.929500579833984;20.733400344848633;17.65019989013672;20.347999572753906;19.665800094604492;20.460500717163086;20.43429946899414;18.0216007232666;20.647199630737305;20.91160011291504;20.904600143432617;18.58009910583496;18.95680046081543;20.466800689697266;18.50029945373535;20.6175994…	000313873;8;19	99976740712705;20	020779963902065;20	356678421432907;19	30271005630493;92;35;37;20;2	902142903660162;0	0061192660550458714;0	8338890613731496;0	3540020811654526;-0	3358984575308419;-0	783314281552312;O95470;SGPL1;SGPL1_HUMAN;Sphingosine-1-phosphate lyase 1
20.956499099731445;20.716299057006836;20.864500045776367;21.350299835205078;21.274900436401367;21.18779945373535;21.489599227905273;21.376399993896484;20.882299423217773;20.879199981689453;21.167200088500977;21.720500946044922;21.202499389648438;21.196800231933594;20.89150047302246;21.606399536132812;21.19029998779297;20.801000595092773;21.002099990844727;20.872800827026367;21.44219970703125;21.0…	000313873;12;21	030570610709812;21	209388623918805;21	063416094393343;20	65687494277954;92;35;37;20;6	331818490057927;0	007985358711566618;1	1389025188592299;0	5274389027431422;0	14597252952546214;0	5211820026054905;O95479;H6PD;G6PE_HUMAN;GDH/6PGL endoplasmic bifunctional protein
19.437599182128906;19.40130043029785;19.255199432373047;19.61639976501465;19.307100296020508;19.441699981689453;19.42889976501465;18.402999877929688;19.60110092163086;19.58099937438965;18.22089958190918;19.10930061340332;19.290300369262695;19.27899932861328;20.0669002532959;19.721599578857422;19.3971004486084;17.758499145507812;19.85740089416504;18.15180015563965;18.13409996032715;18.741800308227…	000313873;3;18	80392611545065;19	056765747070312;18	647748792493665;18	65038480758667;92;35;37;20;1	3994145132291211;0	120625;1	8365542503843426;0	18335135135135136;0	40901695457664644;1	1261585715526023;O95487;SEC24B;SC24B_HUMAN;Protein transport protein Sec24B
18.063899993896484;18.957399368286133;18.5310001373291;18.337099075317383;17.49850082397461;19.358600616455078;18.29010009765625;17.725099563598633;18.585800170898438;19.114200592041016;21.255199432373047;17.206199645996094;19.165000915527344;19.599899291992188;18.632600784301758;19.0216007232666;18.553699493408203;16.845699310302734;18.324899673461914;18.753799438476562;19.774799346923828;19.874…	000993295;2;18	53063156293786;18	796765736171178;18	317348737974424;18	459469985961913;92;35;37;20;1	2643952976219373;0	1224939051918736;1	8106577634555145;0	1573963254593176;0	4794169981967542;1	2210437952706517;O95563;MPC2;MPC2_HUMAN;Mitochondrial pyruvate carrier 2
21.250499725341797;18.2908992767334;21.33139991760254;21.502300262451172;21.26580047607422;21.152700424194336;21.20989990234375;21.852500915527344;21.03569984436035;22.09440040588379;21.428499221801758;20.922399520874023;21.33970069885254;21.4822998046875;17.411100387573242;21.16659927368164;21.653900146484375;21.046300888061523;21.508699417114258;21.42620086669922;21.275999069213867;21.831100463…	000313873;5;21	191158771514893;21	245991461617606;21	51075151804331;20	50395498275757;92;35;37;20;1	977975873707737;0	021360902255639098;0	5541501991503687;0	47293795093795093;-0	264760056425704;-0	5979964239938983;O95571;ETHE1;ETHE1_HUMAN;Persulfide dioxygenase ETHE1	mitochondrial
20.209999084472656;20.3887996673584;21.885000228881836;21.26140022277832;20.750900268554688;21.454099655151367;21.201900482177734;21.05389976501465;21.40679931640625;20.83639907836914;21.453500747680664;18.306299209594727;21.109800338745117;20.916200637817383;21.0585994720459;21.20240020751953;21.112300872802734;20.583900451660156;20.984600067138672;18.189599990844727;18.874500274658203;21.030000…	000313873;4;20	435969539310623;20	623071452549524;20	644140501280088;19	723424911499023;92;35;37;20;2	1406561472463013;0	017757105943152454;0	0306291386227469;0	95827072;-0	021069048730563367;-0	0472758737576604;O95573;ACSL3;ACSL3_HUMAN;Fatty acid CoA ligase Acsl3
18.516399383544922;17.226200103759766;18.797000885009766;19.85420036315918;17.382999420166016;19.67919921875;18.689800262451172;18.307100296020508;19.09480094909668;17.784000396728516;18.061800003051758;17.444900512695312;17.781700134277344;17.94580078125;20.517099380493164;17.13279914855957;20.65839958190918;18.84869956970215;17.991600036621094;18.093799591064453;18.475400924682617;18.6042995452…	000313873;3;18	580692270527717;18	550374330793108;18	76641876633103;18	290154647827148;92;35;37;20;0	939492298725105;0	208148987854251;0	5248404960736351;0	5173636938646426;-0	21604443553792052;-0	5317292654381632;O95602;POLR1A;RPA1_HUMAN;DNA-directed RNA polymerase I subunit RPA1
20.823999404907227;18.69700050354004;18.65760040283203;20.722400665283203;20.57859992980957;17.773099899291992;21.177600860595703;20.58049964904785;20.56290054321289;18.23740005493164;18.05900001525879;20.57029914855957;18.862300872802734;20.67840003967285;20.848400115966797;17.184200286865234;20.646900177001953;20.235300064086914;18.30150032043457;18.822999954223633;17.89240074157715;20.10519981…	0011685;2;19	299564195715863;19	62616582598005;19	232291814443226;18	85246524810791;92;35;37;20;1	0822873822749064;0	106465829846583;0	7109512216843554;0	3527722980062959;0	39387401153682333;0	786614346343842;O95630;STAMBP;STABP_HUMAN;STAM-binding protein
17.753400802612305;18.35110092163086;18.4867000579834;21.175100326538086;21.954099655151367;20.414199829101562;20.875600814819336;21.26490020751953;17.692800521850586;20.684900283813477;17.833900451660156;21.819900512695312;21.244800567626953;21.50149917602539;20.747600555419922;21.473400115966797;21.155000686645508;18.36400032043457;21.227699279785156;21.173599243164062;21.33340072631836;21.4997…	000993295;2;20	01075441940971;20	46618870326451;20	19165142162426;18	879084968566893;92;35;37;20;3	697313549902766;0	0006044444444444445;0	394730679304123;0	5269694323144105;0	2745372816402494;0	5216695391460928;O95671;ASMTL;ASML_HUMAN;Probable bifunctional dTTP/UTP pyrophosphatase/methyltransferase protein
21.432300567626953;20.95639991760254;20.94059944152832;21.05389976501465;20.58919906616211;20.92530059814453;21.148799896240234;20.953399658203125;20.799999237060547;21.082199096679688;20.80820083618164;20.75469970703125;19.98859977722168;21.221900939941406;18.009000778198242;20.058300018310547;18.30780029296875;20.478700637817383;20.530000686645508;20.66469955444336;17.65679931640625;20.62730026…	000313873;4;20	458178188489832;20	203139931815013;20	41269451863057;20	988639926910402;92;35;37;20;1	7256735351854662;0	04646070460704607;0	43482945841061443;0	5513966220151427;-0	20955458681555683;-0	4863187430611811;O95674;CDS2;CDS2_HUMAN;Phosphatidate cytidylyltransferase 2
21.428600311279297;18.76460075378418;20.921499252319336;20.665599822998047;20.633499145507812;20.49959945678711;20.58609962463379;19.94729995727539;20.378700256347656;20.446300506591797;20.885000228881836;20.22319984436035;20.80820083618164;20.60849952697754;20.086200714111328;20.34000015258789;19.761199951171875;20.4822998046875;20.73870086669922;21.178699493408203;20.927200317382812;20.51189994…	000313873;6;20	042426088581916;20	254214314052035;20	042124361605257;19	672354888916015;92;35;37;20;1	1907728244920055;0	13192132320071526;0	6027222981248355;0	5016708526107072;0	21208995244677809;0	5542064988089388;O95721;SNAP29;SNP29_HUMAN;Synaptosomal-associated protein 29
18.87529945373535;19.033199310302734;18.808900833129883;18.23900032043457;20.325599670410156;20.256500244140625;18.169300079345703;18.06410026550293;20.500499725341797;20.116300582885742;20.116500854492188;20.40999984741211;18.881099700927734;20.728900909423828;19.864099502563477;19.06909942626953;17.36989974975586;20.7101993560791;18.520700454711914;18.118900299072266;18.56279945373535;18.093500…	000313873;2;18	81032068833061;19	174845777239117;18	625732473424964;18	51388998031616;92;35;37;20;1	5704094191769695;0	05765502866076081;1	4445528081418335;0	16297229219143577;0	5491133038141527;1	2023096572277323;O95747;OXSR1;OXSR1_HUMAN;Serine/threonine-protein kinase OSR1
18.59980010986328;19.490299224853516;19.066099166870117;19.53660011291504;19.301700592041016;19.697500228881836;19.475299835205078;19.561599731445312;18.788799285888672;18.927200317382812;19.84269905090332;18.470600128173828;19.362499237060547;18.440900802612305;19.431400299072266;19.684900283813477;19.381399154663086;18.223600387573242;19.742700576782227;20.165000915527344;19.721900939941406;19.…	000313873;3;19	260504307954207;19	39451986040388;19	124894631875527;19	276854991912842;92;35;37;20;0	6039028112733567;0	40740440910733644;0	993283281164382;0	3777367915465898;0	26962522852835136;0	7439080936080936;O95749;GGPS1;GGPPS_HUMAN;Geranylgeranyl pyrophosphate synthase
19.69659996032715;20.38249969482422;19.28700065612793;20.742399215698242;18.54990005493164;20.126699447631836;18.964500427246094;19.52440071105957;20.984100341796875;20.016700744628906;18.707500457763672;19.500200271606445;20.003000259399414;20.352100372314453;19.827899932861328;20.25510025024414;20.119400024414062;20.101299285888672;19.224300384521484;18.843399047851562;19.44610023498535;20.3663…	000313873;6;19	583097789598547;19	648711449759347;19	28184313387484;20	025594997406007;92;35;37;20;2	091939447466141;0	033159586681974745;1	0886690280613596;0	28332642487046633;0	3668683158845063;0	900209202960588;O95757;HSPA4L;HS74L_HUMAN;Heat shock 70 kDa protein 4L
20.969999313354492;19.118499755859375;21.367300033569336;20.798500061035156;22.07550048828125;21.285900115966797;21.274999618530273;17.95789909362793;21.44770050048828;20.673999786376953;20.69659996032715;20.955799102783203;21.41390037536621;20.94969940185547;21.125499725341797;18.952999114990234;20.573200225830078;20.399499893188477;20.40180015563965;20.85140037536621;20.17490005493164;20.720199…	000313873;3;20	396038096884023;20	773465619768416;20	85830549291662;18	880345249176024;92;35;37;20;11	655969501458875;0;0	17008003517964407;0	8042058027079304;-0	08483987314820496;-0	21098146178398064;O95777;LSM8;LSM8_HUMAN;U6 snRNA-associated Sm-like protein LSm8
20.680500030517578;21.07979965209961;20.710800170898438;21.027099609375;20.940500259399414;20.818199157714844;21.066200256347656;21.064800262451172;20.948200225830078;21.077999114990234;20.67889976501465;21.274900436401367;20.991100311279297;20.908599853515625;20.623199462890625;21.089099884033203;20.770299911499023;21.131999969482422;20.99449920654297;20.826499938964844;21.24880027770996;21.0016…	000313873;9;20	719665091970693;20	933965628487723;20	76157270895468;20	267110061645507;92;35;37;20;4	190591582006008;0	009370056497175141;2	059730107213961;0	43620628525382754;0	17239291953304203;0	6533425494756718;O95782;AP2A1;AP2A1_HUMAN;AP-2 complex subunit alpha-1
19.794200897216797;19.91069984436035;19.618099212646484;19.648399353027344;20.57360076904297;20.318599700927734;19.689599990844727;20.101600646972656;17.756500244140625;20.241100311279297;19.05430030822754;20.49679946899414;19.95050048828125;19.871200561523438;19.157400131225586;20.180999755859375;20.052499771118164;20.149799346923828;18.712299346923828;18.354299545288086;19.649799346923828;19.26…	000313873;7;19	37335329470427;19	633862849644252;19	462410849493903;18	752705097198486;92;35;37;20;3	592189306582428;0	004933962264150943;0	43201437654682295;0	591751216873986;0	17145200015034945;0	43971666116995345;O95786;RIGI;RIGI_HUMAN;Antiviral innate immune response receptor RIG-I
21.284000396728516;18.190200805664062;20.429100036621094;20.813400268554688;20.739599227905273;20.50279998779297;20.462499618530273;20.6382999420166;21.321399688720703;21.04840087890625;20.491600036621094;20.757200241088867;20.55430030822754;20.917299270629883;20.259199142456055;20.313400268554688;17.72909927368164;18.69930076599121;18.22100067138672;20.861900329589844;20.2814998626709;17.8910999…	000313873;6;19	91720328123673;19	90760863167899;20	525356705124313;18	80891008377075;92;35;37;20;5	642790713585239;6	040268456375839E-05;1	640942288182802;0	1287074829931973;-0	6177480734453233;-1	329015004258029;O95793;STAU1;STAU1_HUMAN;Double-stranded RNA-binding protein Staufen homolog 1
22.63360023498535;23.48710060119629;21.971799850463867;22.87929916381836;21.276399612426758;21.930700302124023;18.604299545288086;22.873899459838867;22.7406005859375;22.590700149536133;22.332399368286133;22.740299224853516;22.370399475097656;22.869800567626953;21.68720054626465;22.5851993560791;23.25429916381836;23.175899505615234;23.60420036315918;22.574600219726562;23.510799407958984;22.7546997…	000313873;6;22	38764012378195;22	459234183175223;21	71530800896722;23	506164932250975;92;35;37;20;6	7369970879896215;1	7505470459518598E-05;2	1048617872545874;0	08105960264900662;0	7439261742080028;1	58084078028457;O95810;CAVIN2;CAVN2_HUMAN;Caveolae-associated protein 2
21.54199981689453;22.45509910583496;21.714399337768555;22.020999908447266;20.32040023803711;21.00079917907715;21.319400787353516;21.45009994506836;22.350400924682617;21.983299255371094;21.20989990234375;22.113100051879883;20.70199966430664;20.88680076599121;19.401100158691406;21.28219985961914;20.587799072265625;22.04520034790039;22.082500457763672;21.5093994140625;21.186800003051758;21.751399993…	000313873;6;21	326522847880486;21	090002822875977;21	069175720214844;22	216525077819824;92;35;37;20;3	750087981187068;0	0014691478942213516;0	030644106882696892;0	9581157659098177;0	020827102661133523;0	04704148489366271;O95816;BAG2;BAG2_HUMAN;BAG family molecular chaperone regulator 2
21.70159912109375;22.09280014038086;21.663000106811523;22.307100296020508;21.2721004486084;20.875499725341797;21.4143009185791;22.240100860595703;22.249500274658203;21.701099395751953;21.17289924621582;22.061599731445312;21.31220054626465;21.91699981689453;21.355300903320312;22.0221004486084;21.659700393676758;22.055700302124023;22.35650062561035;22.610599517822266;22.470500946044922;22.486499786…	000313873;14;21	76219898721446;21	757934406825473;21	338456952894056;22	55358476638794;92;35;37;20;9	884324010652902;1	8181818181818182E-05;2	3143087982205506;0	15714882506527414;0	41947745393141744;1	2189234689681303;O95817;BAG3;BAG3_HUMAN;BAG family molecular chaperone regulator 3
18.798799514770508;19.13640022277832;18.536800384521484;19.44499969482422;19.60930061340332;19.020099639892578;20.745399475097656;19.953899383544922;18.909299850463867;19.547199249267578;16.549999237060547;19.36989974975586;19.637399673461914;19.604799270629883;19.313400268554688;19.600299835205078;20.238300323486328;18.855600357055664;19.123899459838867;17.150800704956055;19.071300506591797;19.4…	000313873;6;19	070482523544975;19	18820849827358;19	182778281134528;18	656714916229248;92;35;37;20;1	62825042351016;0	08447775628626693;0	010115014455765202;0	9881658415841584;0	005430217139050342;0	014013772427987113;O95819;MAP4K4;M4K4_HUMAN;Mitogen-activated protein kinase kinase kinase kinase 4
23.28030014038086;22.32080078125;23.81410026550293;23.265100479125977;22.802900314331055;23.530500411987305;22.865800857543945;22.470500946044922;23.354900360107422;23.07740020751953;25.146699905395508;22.679000854492188;23.269699096679688;22.68280029296875;23.262100219726562;22.86050033569336;23.472700119018555;22.86549949645996;23.087499618530273;22.701499938964844;23.165599822998047;23.3689994…	000313873;12;23	10195883460667;23	166954476492744;23	142405587273675;22	91338996887207;92;35;37;20;0	6821869056170005;0	4340842255531763;0	08047090918654591;0	9323166611460748;0	02454888921906928;0	0780654707320604;O95831;AIFM1;AIFM1_HUMAN;Apoptosis-inducing factor 1	mitochondrial
20.621599197387695;20.273300170898438;20.675899505615234;20.923599243164062;19.7278995513916;20.68939971923828;19.08099937438965;20.732200622558594;20.474000930786133;20.785499572753906;20.596799850463867;20.452899932861328;20.82029914855957;20.704999923706055;20.159700393676758;20.436899185180664;20.65850067138672;20.557100296020508;20.306900024414062;17.75469970703125;18.471599578857422;20.7516…	000313873;7;19	877242378566574;20	163371331351144;19	915586574657542;19	305579948425294;92;35;37;20;2	2521037753031137;0	0216975;0	6351412589868383;0	46031176470588236;0	24778475669360134;0	6112834368331591;O95834;EML2;EMAL2_HUMAN;Echinoderm microtubule-associated protein-like 2
20.908000946044922;19.828800201416016;20.184799194335938;20.394100189208984;20.514400482177734;20.337600708007812;20.374799728393555;20.325599670410156;18.22640037536621;20.684200286865234;20.530099868774414;20.14310073852539;18.3523006439209;20.535900115966797;20.488100051879883;20.2637996673584;21.62849998474121;19.809799194335938;19.979299545288086;20.585399627685547;20.52429962158203;20.48360…	000313873;7;20	049788018931512;20	23152858189174;20	309502730498444;19	251269817352295;92;35;37;20;5	0345808546682;0	000524515393386545;0	17433647155462123;0	8104509202453987;-0	07797414860670315;-0	20421410430298795;O95861;BPNT1;BPNT1_HUMAN;3'(2')	5'-bisphosphate nucleotidase 1
22.664499282836914;22.666099548339844;22.142499923706055;22.60219955444336;22.664899826049805;21.859600067138672;22.246400833129883;22.956300735473633;22.437599182128906;22.203699111938477;22.94860076904297;22.635900497436523;22.315200805664062;22.433500289916992;21.720600128173828;22.58300018310547;22.460399627685547;22.659700393676758;22.699399948120117;22.56839942932129;22.821699142456055;22.8…	000313873;4;22	364903263423752;22	528731373378207;22	467767612354177;21	887905025482176;92;35;37;20;5	690918398716579;0	0039869281045751635;0	2327302631518669;0	8210791476407915;0	06096376102403056;0	1959634821836163;O95865;DDAH2;DDAH2_HUMAN;N(G)	N(G)-dimethylarginine dimethylaminohydrolase 2
21.52560043334961;21.426000595092773;21.23780059814453;21.28619956970215;20.989299774169922;21.61210060119629;21.8346004486084;21.52050018310547;20.665000915527344;21.19849967956543;21.42300033569336;20.858800888061523;21.609600067138672;21.744800567626953;21.627199172973633;21.122699737548828;21.885299682617188;17.991300582885742;19.349199295043945;21.66670036315918;17.470600128173828;21.5625;18…	000313873;4;20	4989043318707;20	984643009730746;20	640899812853014;19	38617000579834;92;35;37;20;4	177717504342821;0	0003374083129584352;0	607868831976086;0	40786351706036744;0	3437431968777318;0	6955078901281139;O95870;ABHD16A;ABHGA_HUMAN;Phosphatidylserine lipase ABHD16A
22.844200134277344;23.180999755859375;21.796499252319336;21.85610008239746;21.981300354003906;22.37350082397461;22.58839988708496;21.925500869750977;22.957599639892578;21.65559959411621;22.66659927368164;23.290700912475586;22.616300582885742;23.217100143432617;21.438499450683594;22.723100662231445;21.753999710083008;23.194400787353516;22.948999404907227;18.302200317382812;17.846399307250977;22.42…	000313873;4;21	427444561668064;22	196277182442802;21	867756714691986;19	267409992218017;92;35;37;20;11	089131048752476;0;0	525903788627252;0	4451500392772977;0	3285204677508169;0	6401540362242447;O95967;EFEMP2;FBLN4_HUMAN;EGF-containing fibulin-like extracellular matrix protein 2
25.59480094909668;22.630699157714844;27.603300094604492;26.47209930419922;24.238100051879883;25.606700897216797;23.721599578857422;25.19070053100586;27.668399810791016;27.66790008544922;25.69029998779297;24.811599731445312;26.809900283813477;26.341699600219727;26.821399688720703;26.84589958190918;26.8164005279541;24.074499130249023;27.419099807739258;23.794300079345703;24.89349937438965;25.781799…	000313873;4;24	04632497870404;25	786034175327845;24	74560273660196;19	708170032501222;92;35;37;20;14	476549762310482;0;1	4655485219532265;0	09228571428571429;1	0404314387258857;1	5325306289335838;O95994;AGR2;AGR2_HUMAN;Anterior gradient protein 2 homolog
21.791099548339844;21.761600494384766;22.450899124145508;21.43790054321289;21.486099243164062;22.454099655151367;21.862899780273438;21.71190071105957;21.70210075378418;22.08930015563965;23.282899856567383;21.572399139404297;21.862899780273438;21.809799194335938;21.662500381469727;21.824199676513672;21.798599243164062;21.60689926147461;22.327699661254883;22.22879981994629;22.37779998779297;22.3398…	000313873;5;21	953224887018617;21	952076939174106;21	736543242995804;22	35609483718872;92;35;37;20;2	116198837676736;0	04970016120365395;0	8611131205691407;0	45136536994660564;0	21553369617830143;0	6279594298978837;O96000;NDUFB10;NDUBA_HUMAN;NADH dehydrogenase [ubiquinone] 1 beta subcomplex subunit 10
18.702800750732422;18.452999114990234;18.979700088500977;18.738100051879883;19.617900848388672;20.598800659179688;18.42729949951172;18.12070083618164;18.11549949645996;20.219999313354492;17.399900436401367;19.715700149536133;19.59749984741211;19.76140022277832;19.609600067138672;18.114500045776367;19.549699783325195;18.23069953918457;18.046499252319336;17.826400756835938;18.419300079345703;19.005…	000557569;3;18	790610893912937;18	83474862234933;18	90788645357699;18	49641008377075;92;35;37;20;0	6526035707831263;0	3199152478244419;0	1338855244245881;0	8448905491221517;-0	07313783122765827;-0	17624839473595658;O96005;CLPTM1;CLPT1_HUMAN;Putative lipid scramblase CLPTM1
18.139400482177734;17.953500747680664;20.04010009765625;20.64069938659668;18.093399047851562;20.63640022277832;19.949600219726562;20.155099868774414;18.740400314331055;17.710899353027344;20.388999938964844;20.300800323486328;20.163999557495117;19.97949981689453;20.84239959716797;19.061599731445312;20.54010009765625;17.806800842285156;20.123300552368164;19.84749984741211;20.37579917907715;20.02910…	000313873;2;19	491291315659232;19	597308622087752;19	788981051058382;18	7550350189209;92;35;37;20;2	846787419868328;0	006496969696969697;0	34207537385069936;0	6058880167451596;-0	1916724289706302;-0	42118900351192806;O96008;TOMM40;TOM40_HUMAN;Mitochondrial import receptor subunit TOM40 homolog
21.16710090637207;18.614299774169922;21.455900192260742;20.36829948425293;20.648300170898438;20.659799575805664;21.858999252319336;20.19580078125;18.07710075378418;20.934099197387695;21.194599151611328;19.86240005493164;20.60650062561035;20.80900001525879;21.091999053955078;21.1387996673584;20.967500686645508;17.797300338745117;20.180700302124023;20.752300262451172;20.706499099731445;20.603300094…	000313873;3;20	32417386511098;20	6186343056815;20	569581006024336;19	354864883422852;92;35;37;20;4	453266223639305;0	00042402826855123676;0	0773245663230972;0	9067613439556633;0	04905329965716376;0	11215125154229205;O96011;PEX11B;PX11B_HUMAN;Peroxisomal membrane protein 11B
17.050600051879883;17.818599700927734;17.945199966430664;18.570899963378906;17.8976993560791;17.178800582885742;18.278499603271484;18.26099967956543;18.744699478149414;18.063499450683594;17.79490089416504;17.087200164794922;18.122800827026367;18.562000274658203;18.166400909423828;19.14150047302246;17.162200927734375;18.708099365234375;19.079999923706055;18.55299949645996;17.916799545288086;18.184…	000313873;2;18	136983643407408;18	19302569798061;18	079586389902477;18	14509496688843;92;35;37;20;0	1159755453647516;0	8376466141732284;0	32458980862073034;0	7013542039355992;0	11343930807813152;0	31736938431319595;O96013;PAK4;PAK4_HUMAN;Serine/threonine-protein kinase PAK 4
21.645599365234375;21.0177001953125;21.641399383544922;21.798799514770508;21.907100677490234;21.657100677490234;21.857200622558594;21.839599609375;21.442899703979492;21.86389923095703;21.327299118041992;21.78420066833496;21.672399520874023;21.345199584960938;21.456499099731445;21.473899841308594;21.409700393676758;21.10099983215332;18.029600143432617;18.56839942932129;21.824499130249023;21.385200…	000313873;4;21	030466307764467;21	284057017735073;21	345654049435176;20	003585243225096;92;35;37;20;4	510396008565457;0	00033292533659730724;0	09841866000574451;0	8784303073624017;-0	06159703170010289;-0	14036953954527243;O96019;ACTL6A;ACL6A_HUMAN;Actin-like protein 6A
19.862699508666992;19.997100830078125;18.538299560546875;20.177400588989258;19.678300857543945;18.09589958190918;17.364599227905273;20.13249969482422;18.181800842285156;19.629899978637695;20.718299865722656;17.990400314331055;18.59469985961914;18.712099075317383;20.47170066833496;18.314300537109375;20.154499053955078;18.45240020751953;18.267099380493164;18.210399627685547;18.25909996032715;17.564…	000313873;3;18	954054355621338;19	082059969220843;19	033229776330895;18	58357000350952;92;35;37;20;0	8974362780349219;0	2015665710774273;0	07991583145784367;0	9068956884561892;0	048830192889948165;0	11376518324196869;P00167;CYB5A;CYB5_HUMAN;Cytochrome b5
22.50200080871582;21.99180030822754;22.04680061340332;22.880800247192383;21.628799438476562;20.833900451660156;17.884899139404297;21.871599197387695;21.776899337768555;21.450899124145508;22.29789924621582;17.55620002746582;23.164499282836914;21.029399871826172;20.735599517822266;17.957199096679688;22.030099868774414;23.197399139404297;21.949199676513672;19.181499481201172;21.776399612426758;22.33…	000313873;4;21	323852145153545;21	599297060285295;20	83948918935415;21	737895011901855;92;35;37;20;1	0861051722458728;0	07766303270564916;1	2514845791748042;0	1396172839506173;0	7598078709311444;1	285831643035559;P00325;ADH1B;ADH1B_HUMAN;All-trans-retinol dehydrogenase [NAD(+)] ADH1B
25.903200149536133;26.122499465942383;25.59709930419922;25.733699798583984;25.547300338745117;25.667800903320312;26.65959930419922;25.85260009765625;25.951900482177734;26.761600494384766;25.11520004272461;26.369400024414062;25.97480010986328;26.262100219726562;26.229700088500977;26.32270050048828;26.214599609375;26.1117000579834;26.478500366210938;26.425500869750977;26.153099060058594;26.44319915…	000313873;10;26	137493444525678;26	100248554774694;26	085845947265625;26	298219871520995;92;35;37;20;0	7716616431323509;0	46246175438596493;0	04907599982452565;0	9580204603580563;0	014402607509069298;0	0469391908360861;P00338;LDHA;LDHA_HUMAN;L-lactate dehydrogenase A chain
24.131399154663086;22.487600326538086;24.55699920654297;23.265300750732422;23.132699966430664;24.208799362182617;22.787599563598633;23.633699417114258;24.1112003326416;24.5580997467041;26.589799880981445;22.3843994140625;25.01059913635254;22.99139976501465;23.652799606323242;23.426599502563477;24.496000289916992;23.053800582885742;23.61050033569336;22.14699935913086;24.571500778198242;23.80509948…	000313873;11;23	42149898280268;23	79513419015067;23	41796503840266;22	77417516708374;92;35;37;20;2	410725310377714;0	012367847411444142;0	8615219824216527;0	3151628959276018;0	37716915174801;0	8361559108472477;P00352;ALDH1A1;AL1A1_HUMAN;Aldehyde dehydrogenase 1A1
22.824100494384766;22.57379913330078;22.33009910583496;22.833099365234375;22.39579963684082;22.007400512695312;21.53529930114746;22.086299896240234;22.82830047607422;22.152599334716797;23.397300720214844;22.82379913330078;22.410200119018555;22.033599853515625;21.777999877929688;22.24090003967285;21.987899780273438;22.550399780273438;22.375600814819336;21.668800354003906;22.112499237060547;22.4624…	000313873;5;22	364098797673766;22	42881426130022;22	252280879665065;22	457709884643556;92;35;37;20;0	7769519705008575;0	4350445632798574;0	8946088957680545;0	4938014656895403;0	17653338163515642;0	5614318569447587;P00367;GLUD1;DHE3_HUMAN;Glutamate dehydrogenase 1	mitochondrial
25.315399169921875;25.54210090637207;24.90489959716797;25.422800064086914;24.916799545288086;24.631200790405273;24.932899475097656;25.25029945373535;25.512699127197266;24.812599182128906;25.39900016784668;25.588199615478516;25.483400344848633;25.600799560546875;24.610700607299805;25.263999938964844;25.003400802612305;25.81130027770996;25.85890007019043;25.47249984741211;25.33289909362793;25.65110…	000313873;11;25	17818034213522;25	30754280090332;24	976756637160843;25	32442989349365;92;35;37;20;3	9408981610411717;0	04469972752043597;3	4780294045850497;0	1773658536585366;0	33078616374247716;1	1505342690409002;P00387;CYB5R3;NB5R3_HUMAN;NADH-cytochrome b5 reductase 3
23.659900665283203;22.843799591064453;23.413299560546875;23.270000457763672;23.154199600219727;23.427400588989258;23.257200241088867;23.0935001373291;23.354900360107422;23.490400314331055;24.384599685668945;23.33609962463379;23.594499588012695;23.03619956970215;23.405899047851562;23.219100952148438;23.413700103759766;23.417400360107422;22.949899673461914;22.665700912475586;23.26580047607422;23.38…	000313873;8;23	31456308779509;23	41748286655971;23	321762239610827;23	1211350440979;92;35;37;20;1	5981374781522937;0	2481230283911672;0	525682817073931;0	692;0	09572062694888217;0	32859486595070997;P00390;GSR;GSHR_HUMAN;Glutathione reductase	mitochondrial
24.289400100708008;23.569299697875977;25.1653995513916;23.8572998046875;24.143800735473633;24.45159912109375;23.996400833129883;18.19659996032715;24.79050064086914;24.064300537109375;25.938800811767578;23.604900360107422;24.25309944152832;24.413799285888672;24.269800186157227;23.933700561523438;24.34160041809082;23.889799118041992;24.288700103759766;24.237199783325195;24.861499786376953;24.516599…	000313873;3;23	997917424077574;24	104082924979075;23	953554050342458;23	89420003890991;92;35;37;20;0	0929577583674468;0	8063284717818643;0	237384463595547;0	6984732824427481;0	1505288746366169;0	32030419014695244;P00403;MT-CO2;COX2_HUMAN;Cytochrome c oxidase subunit 2
22.347400665283203;22.254600524902344;21.780500411987305;21.762699127197266;22.332799911499023;21.75659942626953;22.013399124145508;21.80340003967285;22.574899673461914;22.005699157714844;22.181800842285156;22.401500701904297;21.834299087524414;22.047100067138672;22.056100845336914;22.06909942626953;22.053199768066406;22.61199951171875;21.857999801635742;21.776599884033203;21.627500534057617;22.0…	000313873;15;22	069975023684293;22	10442853655134;21	991502710290856;22	154855155944823;92;35;37;20;0	3563726451736602;0	6575483020112101;0	4467022294814058;0	6712229539040452;0	11292582626048286;0	3508616305410835;P00450;CP;CERU_HUMAN;Ceruloplasmin
21.52359962463379;23.32069969177246;23.25200080871582;22.584800720214844;22.40730094909668;23.000499725341797;22.469100952148438;22.772499084472656;22.516700744628906;22.46769905090332;23.070100784301758;21.841800689697266;23.127500534057617;23.47719955444336;21.991199493408203;23.68239974975586;23.314300537109375;23.93470001220703;22.375900268554688;22.569799423217773;22.871299743652344;23.37199…	000313873;9;22	723231585129447;22	910880061558316;22	484216329213734;22	837024974823;92;35;37;20;1	1089354311543265;0	1599965487489215;1	367340468074909;0	21465248226950354;0	42666373234458277;1	0504993715985673;P00488;F13A1;F13A_HUMAN;Coagulation factor XIII A chain
21.733400344848633;21.237699508666992;21.937299728393555;22.187299728393555;22.35379981994629;22.060800552368164;22.17639923095703;21.719200134277344;21.774599075317383;22.480600357055664;22.744600296020508;21.29199981689453;21.755399703979492;21.801599502563477;22.237199783325195;22.1200008392334;22.45949935913086;21.516599655151367;21.172800064086914;21.68400001525879;21.958200454711914;21.5291…	000313873;12;22	02498149871826;21	96955135890416;22	17374054161278;21	846780014038085;92;35;37;20;1	0272335340656056;0	2731078355314197;0	928095217308233;0	4559578630549285;-0	20418918270862108;-0	6209434111854961;P00491;PNP;PNPH_HUMAN;Purine nucleoside phosphorylase
21.249799728393555;21.212299346923828;21.827199935913086;21.633800506591797;21.983299255371094;21.43589973449707;21.693599700927734;21.15559959411621;21.462600708007812;21.53660011291504;21.838199615478516;21.634899139404297;21.43720054626465;21.424400329589844;21.0757999420166;21.481700897216797;21.461599349975586;21.28619956970215;21.376300811767578;21.27869987487793;21.47330093383789;21.087299…	000313873;6;21	36848252752553;21	451177052089147;21	407197230571025;21	15214490890503;92;35;37;20;0	8570197609655049;0	344624208566108;0	12746409263719058;0	8895710740872032;0	0439798215181213;0	13138408860839584;P00492;HPRT1;HPRT_HUMAN;Hypoxanthine-guanine phosphoribosyltransferase
24.384899139404297;23.800600051879883;24.3169002532959;24.019500732421875;23.41819953918457;23.628700256347656;23.665599822998047;23.552000045776367;24.358999252319336;23.840900421142578;25.3351993560791;23.873899459838867;24.11009979248047;23.7947998046875;23.486000061035156;23.93239974975586;24.111299514770508;23.925600051879883;24.566999435424805;23.733800888061523;24.58839988708496;24.2012004…	000313873;15;24	07621083052262;24	099914169311525;23	75761083654455;24	624139976501464;92;35;37;20;3	3932242289362065;0	006654600301659126;1	1966046683082832;0	2850632258064516;0	3423033327669742;0	899771230366628;P00505;GOT2;AATM_HUMAN;Aspartate aminotransferase	mitochondrial
22.04599952697754;21.956600189208984;21.490999221801758;22.282899856567383;21.956100463867188;21.075599670410156;21.68910026550293;21.982900619506836;21.561100006103516;21.56220054626465;21.434499740600586;22.834199905395508;21.72800064086914;21.667400360107422;22.093000411987305;21.866500854492188;22.04949951171875;21.672000885009766;22.456899642944336;22.56570053100586;21.802099227905273;22.040…	000313873;6;21	903957615727965;21	84398580278669;21	83237565530313;22	14133491516113;92;35;37;20;0	42959002828100257;0	4688333333333333;0	01873172596578963;0	973729662077597;0	01161014748355882;0	02777037544866111;P00533;EGFR;EGFR_HUMAN;Epidermal growth factor receptor
25.841100692749023;25.61009979248047;25.453100204467773;25.603500366210938;25.357799530029297;25.916200637817383;26.437299728393555;25.242700576782227;25.654199600219727;26.07659912109375;25.701400756835938;25.616500854492188;25.70319938659668;25.588499069213867;25.89189910888672;25.345699310302734;25.773099899291992;25.88360023498535;26.171300888061523;26.106800079345703;26.18269920349121;25.774…	000313873;10;25	733570700106412;25	736774335588727;25	620543299494564;25	937065029144286;92;35;37;20;3	0609792410367342;0	13792454505104307;0	9955496348202599;0	5984561403508771;0	11623103609416319;0	43062239274709296;P00558;PGK1;PGK1_HUMAN;Phosphoglycerate kinase 1
21.70490074157715;22.699800491333008;21.67490005493164;21.907800674438477;21.141199111938477;21.201400756835938;20.999900817871094;21.649799346923828;21.927900314331055;22.10219955444336;22.36549949645996;21.74169921875;21.674400329589844;21.403799057006836;21.40959930419922;21.704200744628906;22.497499465942383;22.2893009185791;22.358200073242188;21.08289909362793;21.269100189208984;22.034999847…	000313873;7;21	892867420030676;21	805251475742885;21	4870244103509;22	797004890441894;92;35;37;20;7	599495163688416;3	745318352059925E-05;1	2519412025065786;0	29462423500611995;0	31822706539198364;0	8766450106920087;P00568;AK1;KAD1_HUMAN;Adenylate kinase isoenzyme 1
21.259199142456055;22.55769920349121;21.52750015258789;20.953500747680664;21.681900024414062;20.465499877929688;21.609100341796875;21.727100372314453;21.921600341796875;21.72089958190918;21.713600158691406;21.63990020751953;21.130599975585938;21.78190040588379;20.984399795532227;21.958999633789062;21.520299911499023;21.614599227905273;21.714000701904297;21.90060043334961;21.36319923400879;21.6676…	000313873;11;21	523996767790422;21	56373710632324;21	49328118401605;21	511275005340575;92;35;37;20;0	0467434184553772;0	930229913473424;0	18211926567981723;0	8202559025133282;0	07045592230719322;0	196814567486005;P00734;F2;THRB_HUMAN;Prothrombin
21.25779914855957;22.832300186157227;21.51020050048828;21.478900909423828;21.86669921875;21.291000366210938;22.453100204467773;22.078899383544922;21.70240020751953;21.754499435424805;21.59869956970215;22.58930015563965;21.602399826049805;22.715700149536133;21.11520004272461;22.817800521850586;21.584699630737305;22.2185001373291;21.765100479125977;21.603700637817383;21.137399673461914;22.466699600…	000313873;8;21	77160876730214;21	994745799473353;21	851819012616133;21	232730007171632;92;35;37;20;4	2860067677804565;0	0048113654301499605;0	47879552441971746;0	6125690721649485;0	14292678685722038;0	4127550515246988;P00736;C1R;C1R_HUMAN;Complement C1r subcomponent
26.155000686645508;27.096799850463867;26.761499404907227;25.437599182128906;26.107999801635742;25.2810001373291;26.552200317382812;26.55340003967285;26.03339958190918;27.016700744628906;26.485700607299805;26.413299560546875;24.881799697875977;26.971799850463867;24.45789909362793;27.05419921875;26.923500061035156;26.7903995513916;26.401399612426758;26.719999313354492;25.263500213623047;26.72940063…	000313873;10;26	31658253462418;26	352208491734096;26	115129625475085;26	626924991607666;92;35;37;20;0	4237704308795766;0	38671882998171847;0	31471018256624494;0	5918413905486148;0	23707886625901153;0	44196990337898234;P00738;HP;HPT_HUMAN;Haptoglobin
20.986000061035156;21.297300338745117;17.034500122070312;20.763399124145508;20.947999954223633;18.345300674438477;20.12420082092285;20.49920082092285;21.244300842285156;20.939300537109375;21.1875;21.366300582885742;20.432199478149414;20.683500289916992;20.229299545288086;21.072799682617188;20.57939910888672;21.157800674438477;21.443599700927734;20.329999923706055;20.76609992980957;20.587299346923…	000313873;4;20	118651079094928;20	513200051443917;19	984248599490606;19	676834964752196;92;35;37;20;1	3665193461342064;0	06209386281588448;1	1355156721104447;0	20664875239923225;0	5289514519533114;1	078395218208244;P00740;F9;FA9_HUMAN;Coagulation factor IX
18.507600784301758;20.489599227905273;18.55739974975586;19.992700576782227;20.193300247192383;21.287900924682617;18.711999893188477;17.854000091552734;20.123600006103516;20.100000381469727;20.047800064086914;17.90760040283203;17.641199111938477;19.95240020751953;19.256399154663086;20.008499145507812;17.428699493408203;18.722400665283203;18.423999786376953;18.046600341796875;17.585100173950195;20.…	000313873;3;19	070879438649055;19	17866003853934;19	124910818563926;18	782305335998537;92;35;37;20;0	3559873055934103;0	47030430220356767;0	07181277966564145;0	9070544194107453;0	053749219975415485;0	11230017967537048;P00742;F10;FA10_HUMAN;Coagulation factor X
18.903499603271484;20.48870086669922;19.002899169921875;19.66469955444336;20.288700103759766;19.36669921875;20.096399307250977;20.392900466918945;20.45949935913086;18.576099395751953;20.479299545288086;20.484500885009766;19.731399536132812;19.78190040588379;19.03700065612793;19.64579963684082;19.540700912475586;20.83839988708496;20.659500122070312;19.741300582885742;19.37540054321289;19.997400283…	000313873;4;19	8524141518966;19	90751419067383;19	733440656919736;19	976090049743654;92;35;37;20;0	24637199522856248;0	6308770764119601;0	3857384025403734;0	6027450157397692;0	1740735337540933;0	42405393995310514;P00746;CFD;CFAD_HUMAN;Complement factor D
23.668699264526367;24.613000869750977;23.780099868774414;23.85610008239746;24.267900466918945;23.131500244140625;22.861600875854492;23.770000457763672;24.18910026550293;23.52560043334961;23.74679946899414;24.153799057006836;23.42180061340332;24.123199462890625;23.66790008544922;24.197500228881836;24.07110023498535;24.261999130249023;23.551799774169922;23.693199157714844;22.88960075378418;24.01009…	000313873;13;23	8489206770192;23	761757223946706;23	8548864416174;23	990420055389404;92;35;37;20;0	38665952142892007;0	5831251682368774;0	28454677456809485;0	7463755238893546;-0	09312921767069327;-0	27094118038761544;P00747;PLG;PLMN_HUMAN;Plasminogen
21.956600189208984;22.98699951171875;22.530500411987305;21.86039924621582;21.857500076293945;21.775999069213867;22.1028995513916;22.26849937438965;23.047000885009766;22.40049934387207;22.536699295043945;22.756399154663086;21.79319953918457;23.362499237060547;21.422100067138672;21.88010025024414;22.305599212646484;22.75149917602539;22.724199295043945;23.431499481201172;17.916400909423828;22.578800…	000313873;3;21	844777065774668;22	175265611921038;21	660837688961543;21	606709957122803;92;35;37;20;0	7422256631885273;0	1960973597359736;0	9320116236585323;0	24540958268933538;0	514427922959495;0	9818338204124009;P00748;F12;FA12_HUMAN;Coagulation factor XII
22.244600296020508;23.121999740600586;22.591299057006836;21.980199813842773;22.3705997467041;21.58919906616211;22.095399856567383;22.329299926757812;23.226200103759766;22.64739990234375;22.326099395751953;22.710100173950195;22.36400032043457;23.162200927734375;22.37380027770996;22.760799407958984;22.62529945373535;23.168899536132812;22.0531005859375;22.847700119018555;21.76919937133789;22.0480003…	000313873;8;22	409578240436055;22	48088558741978;22	446662232682513;22	216184997558592;92;35;37;20;0	49575702231345914;0	4857033692254255;0	08001286253837579;0	9211135978297729;0	0342233547372679;0	09496676804284068;P00751;CFB;CFAB_HUMAN;Complement factor B
18.986400604248047;17.871299743652344;19.706600189208984;18.859100341796875;19.747299194335938;19.884899139404297;19.167400360107422;18.9468994140625;18.67650032043457;19.041099548339844;21.185199737548828;18.562400817871094;19.21299934387207;18.680999755859375;19.393299102783203;18.458499908447266;18.926700592041016;19.05190086364746;18.549400329589844;19.06290054321289;18.427600860595703;18.944…	000313873;4;18	89948909179024;19	088397107805523;18	892989081305426;18	580925083160402;92;35;37;20;1	1459759875744966;0	16332501076194575;0	6167335950613804;0	5173690932311622;0	1954080265000968;0	5348104313693652;P00813;ADA;ADA_HUMAN;Adenosine deaminase
22.863300323486328;23.103099822998047;23.962200164794922;23.409900665283203;25.059499740600586;23.805999755859375;23.664100646972656;24.687599182128906;23.152599334716797;24.2721004486084;23.417499542236328;23.368200302124023;23.58169937133789;24.02739906311035;24.784400939941406;23.193300247192383;24.78510093688965;25.024200439453125;24.675500869750977;23.926300048828125;23.09630012512207;23.878…	000313873;9;24	525822826053787;24	087668555123464;24	18413512771194;25	924715042114258;92;35;37;20;9	73709088417876;1	8099547511312218E-05;0	17702712428949974;0	7870387965162312;-0	09646657258847569;-0	22862322937022042;P00915;CA1;CAH1_HUMAN;Carbonic anhydrase 1
22.559900283813477;21.498600006103516;25.627300262451172;23.699800491333008;22.647899627685547;23.07900047302246;23.343700408935547;24.57270050048828;24.037099838256836;24.667400360107422;26.94420051574707;21.010499954223633;24.196199417114258;23.786300659179688;24.57270050048828;24.46139907836914;24.327299118041992;22.831199645996094;24.407800674438477;21.266799926757812;23.31369972229004;23.540…	000313873;9;23	731043421703838;23	784245681762695;23	718953983203786;23	660304927825926;92;35;37;20;0	025052938110781815;0	9404932182490752;0	07467808193392578;0	8961743409490335;0	0652916985589087;0	12405952007503891;P00918;CA2;CAH2_HUMAN;Carbonic anhydrase 2
24.797800064086914;22.318899154663086;22.81399917602539;22.212600708007812;22.58370018005371;23.379600524902344;21.47279930114746;23.075000762939453;22.6117000579834;22.992599487304688;22.990400314331055;23.001399993896484;25.024200439453125;22.024799346923828;23.638099670410156;23.198699951171875;24.192399978637695;22.388900756835938;22.241199493408203;22.78860092163086;23.632600784301758;23.326…	000313873;13;22	869424965070642;23	066100038800922;22	962805309811152;22	352489948272705;92;35;37;20;2	2613330856100564;0	029881106533254854;0	20589267043524925;0	7626868109432421;0	10329472898976988;0	25265161580665485;P00966;ASS1;ASSY_HUMAN;Argininosuccinate synthase
17.29829978942871;17.909000396728516;17.521299362182617;17.185300827026367;21.63330078125;21.5;17.083099365234375;18.26420021057129;19.247400283813477;21.348800659179688;20.53190040588379;18.604999542236328;21.02989959716797;18.349700927734375;20.78689956665039;20.484899520874023;21.332199096679688;18.01289939880371;17.301000595092773;18.315900802612305;19.008800506591797;19.265600204467773;18.20…	000801925;2;19	159280403800633;19	32239434378488;19	55608099860114;18	139749908447264;92;35;37;20;2	451869251273189;0	005094310210444271;0	25932906675704553;0	6274710910005027;-0	2336866548162604;-0	3964706407757145;P00973;OAS1;OAS1_HUMAN;2'-5'-oligoadenylate synthase 1
24.35409927368164;24.737600326538086;24.34869956970215;24.193899154663086;24.414100646972656;23.88599967956543;23.98150062561035;24.630399703979492;24.58340072631836;24.92099952697754;25.263500213623047;24.926700592041016;24.541400909423828;24.873199462890625;24.478700637817383;24.459800720214844;24.536500930786133;24.564199447631836;24.425600051879883;24.4414005279541;23.730600357055664;24.24580…	000313873;12;24	441022914388906;24	584588677542552;24	472140595719623;24	132215118408205;92;35;37;20;2	0768904846592;0	09537180700094608;0	4284401458721811;0	6756528231451236;0	11244808182292942;0	34565014765413404;P01008;SERPINC1;ANT3_HUMAN;Antithrombin-III
24.88279914855957;25.684099197387695;25.670000076293945;24.461299896240234;24.916000366210938;24.895700454711914;25.614500045776367;25.393699645996094;25.25320053100586;25.52829933166504;25.977699279785156;25.854799270629883;25.288999557495117;25.902700424194336;25.129100799560547;24.83049964904785;25.52280044555664;26.513200759887695;25.36669921875;25.38920021057129;25.126300811767578;25.6326999…	000313873;12;25	360240252121635;25	501108605521065;25	318200034064215;25	19149503707886;92;35;37;20;0	6282355691596287;0	39841630276564777;0	545440180048329;0	5468374851720048;0	18290857145684924;0	49504989602289023;P01009;SERPINA1;A1AT_HUMAN;Alpha-1-antitrypsin
24.84980010986328;25.753299713134766;24.86479949951172;23.831899642944336;24.80820083618164;23.907699584960938;24.546300888061523;25.020700454711914;24.888200759887695;24.804000854492188;26.038299560546875;25.088899612426758;25.615699768066406;25.404399871826172;24.864700317382812;24.53849983215332;25.428199768066406;25.81920051574707;24.720300674438477;24.82859992980957;25.278799057006836;24.653…	000313873;4;24	92203262577886;25	073382840837752;25	010794613812422;24	492960071563722;92;35;37;20;1	8975694145192703;0	06214212152420186;0	13797693480157402;0	8579977835241965;0	06258822702532996;0	1651071769410031;P01011;SERPINA3;AACT_HUMAN;Alpha-1-antichymotrypsin
20.2893009185791;21.37969970703125;20.74839973449707;17.42460060119629;17.892799377441406;20.073400497436523;20.441299438476562;20.681299209594727;20.769699096679688;20.73069953918457;21.283300399780273;20.900699615478516;20.53339958190918;21.551599502563477;21.086700439453125;21.352699279785156;21.39299964904785;20.889999389648438;21.574600219726562;19.631399154663086;20.161100387573242;20.72369…	000801925;2;20	028506465580154;20	5272342136928;19	84098645803091;19	50264492034912;92;35;37;20;2	1822798731229383;0	013955793703951775;1	723529348924649;0	10717991631799163;0	686247755661892;1	4135321663542935;P01019;AGT;ANGT_HUMAN;Angiotensinogen
24.823200225830078;26.141599655151367;24.484100341796875;24.356800079345703;24.776599884033203;24.96139907836914;25.019100189208984;24.86479949951172;24.804100036621094;25.33769989013672;24.838600158691406;25.073400497436523;25.18320083618164;25.01449966430664;24.07830047607422;25.609699249267578;25.451000213623047;25.718000411987305;24.974300384521484;25.114200592041016;23.73080062866211;25.7215…	000313873;27;25	118848966515582;25	232094301496232;24	949724352037585;25	23355016708374;92;35;37;20;0	6048644967146192;0	36950904392764855;0	8465444208046328;0	3919332715477294;0	2823699494586478;0	723645270745874;P01023;A2M;A2MG_HUMAN;Alpha-2-macroglobulin
25.116199493408203;26.38610076904297;25.535400390625;25.511600494384766;25.478500366210938;24.945100784301758;25.317399978637695;25.641700744628906;25.744800567626953;25.813199996948242;25.792999267578125;25.851699829101562;25.309900283813477;26.201499938964844;25.254100799560547;26.266300201416016;25.51740074157715;26.12470054626465;25.395700454711914;25.657800674438477;24.86639976501465;25.8416…	000313873;43;25	63277829211691;25	64051159449986;25	56076750884185;25	752464962005615;92;35;37;20;0	2720128139677761;0	680503606557377;0	21420513332124344;0	791963779527559;0	07974408565801028;0	22416403532254187;P01024;C3;CO3_HUMAN;Complement C3
21.574899673461914;22.59440040588379;21.337099075317383;21.49799919128418;21.545499801635742;20.459400177001953;21.446500778198242;21.456100463867188;21.88249969482422;22.022199630737305;21.700899124145508;22.180299758911133;21.34320068359375;22.207599639892578;21.470699310302734;22.016700744628906;21.626300811767578;22.306499481201172;21.333799362182617;22.102699279785156;20.636600494384766;21.7…	000313873;21;21	720357563184656;21	70725702558245;21	68774058367755;21	80362491607666;92;35;37;20;0	10768772118365169;0	8564213166144201;0	04666301858580363;0	9507161290322581;0	019516441904901427;0	05547105931715603;P01031;C5;CO5_HUMAN;Complement C5
22.193500518798828;18.91699981689453;19.040700912475586;24.74329948425293;20.292499542236328;20.106800079345703;18.62350082397461;23.61280059814453;21.349599838256836;22.058000564575195;18.65519905090332;20.661500930786133;17.77630043029785;18.384000778198242;23.62220001220703;19.266799926757812;22.583999633789062;20.473100662231445;21.86359977722168;18.316499710083008;17.753799438476562;18.29780…	000313873;7;20	840948892676312;20	27543999808175;19	991924234338708;23	401285076141356;92;35;37;20;7	4475359216395365;2	0618556701030927E-05;0	24569273437468953;0	6153476482617587;0	28351576374304344;0	40846142915066697;P01040;CSTA;CYTA_HUMAN;Cystatin-A
22.503799438476562;23.779600143432617;23.012300491333008;23.036800384521484;23.301799774169922;22.794700622558594;22.863300323486328;23.234800338745117;23.707000732421875;23.620800018310547;23.268800735473633;23.928600311279297;23.279699325561523;23.969600677490234;22.985200881958008;23.193700790405273;23.653099060058594;23.4950008392334;23.631799697875977;23.73310089111328;22.530500411987305;23.…	000313873;8;23	2079294660817;23	356471633911134;23	2321297413594;22	903210163116455;92;35;37;20;1	4624613385693592;0	14401232394366198;0	38174347961744387;0	6683286118980171;0	12434189255173322;0	35365625586637134;P01042;KNG1;KNG1_HUMAN;Kininogen-1
18.412599563598633;17.947200775146484;18.152299880981445;19.075599670410156;17.91819953918457;20.226900100708008;21.70829963684082;18.06529998779297;19.16659927368164;18.121299743652344;20.724199295043945;18.34510040283203;18.5492000579834;18.152799606323242;20.97599983215332;18.362699508666992;21.976699829101562;18.21619987487793;18.608699798583984;18.98270034790039;17.14349937438965;17.42930030…	000313873;2;18	901497737221096;18	92721699305943;19	193813530174463;18	315704822540283;92;35;37;20;0	8780685358559361;0	13094623655913978;0	2956475476469204;0	5882864953526518;-0	2665965371150314;-0	4452191626190904;P01116;KRAS;RASK_HUMAN;GTPase KRas
18.739299774169922;21.520599365234375;20.693199157714844;21.053300857543945;20.540700912475586;22.256799697875977;21.865699768066406;22.17919921875;21.087499618530273;18.972999572753906;20.857999801635742;21.043399810791016;22.606199264526367;21.208499908447266;20.4689998626709;21.336000442504883;21.547300338745117;21.88479995727539;18.560699462890625;21.158300399780273;20.007200241088867;21.5492…	000801925;2;20	894558678502623;21	002297047206334;20	984043224437816;20	540470123291016;92;35;37;20;0	39794364447209846;0	4088868060562365;0	020992127226825155;0	9669428481212504;0	018253822768517836;0	035981762904219707;P01714;IGLV3-19;LV319_HUMAN;Immunoglobulin lambda variable 3-19
18.44700050354004;18.404800415039062;21.42180061340332;21.791200637817383;22.320999145507812;22.333900451660156;18.397300720214844;21.805999755859375;18.029699325561523;21.96419906616211;21.347700119018555;17.39229965209961;23.108800888061523;22.84709930419922;21.16320037841797;22.1564998626709;23.085100173950195;23.900100708007812;21.472999572753906;21.01959991455078;21.76569938659668;22.8411998…	000313873;2;20	908275044482686;21	50701724461147;20	60470813029521;20	42207498550415;92;35;37;20;1	2437792724667964;0	04966183574879227;1	3678113412338737;0	10668907563025211;0	9023091143162567;1	4154848018566475;P01780;IGHV3-7;HV307_HUMAN;Immunoglobulin heavy variable 3-7
21.16320037841797;18.84119987487793;21.821399688720703;19.15250015258789;18.422000885009766;18.248899459838867;18.318700790405273;19.96940040588379;21.013200759887695;21.640399932861328;19.72100067138672;18.478900909423828;24.50309944152832;21.187700271606445;22.925199508666992;21.10260009765625;22.950899124145508;19.49340057373047;22.185400009155273;18.10849952697754;23.777799606323242;22.844400…	000313873;5;20	30748813048653;20	69316302708217;20	637359464490736;19	02229509353638;92;35;37;20;2	5020719683779418;0	003164535379369139;0	04159933658938562;0	9286859421734796;0	05580356259143571;0	08151064169193678;P01833;PIGR;PIGR_HUMAN;Polymeric immunoglobulin receptor
20.498899459838867;17.863500595092773;18.781700134277344;18.301000595092773;22.07659912109375;17.12350082397461;18.39889907836914;18.33810043334961;17.719900131225586;21.431699752807617;18.595800399780273;18.6294002532959;17.75659942626953;18.67919921875;18.95800018310547;18.95680046081543;18.496400833129883;22.57229995727539;18.76409912109375;17.938400268554688;18.093700408935547;17.337400436401…	000993295;2;19	39431963796201;18	992620032174248;19	650789363964183;19	622824954986573;92;35;37;20;0	5816161772253096;0	2288127744510978;0	9474384936413579;0	20718762088974857;-0	6581693317899351;-1	0793105926225925;P01834;IGKC;IGKC_HUMAN;Immunoglobulin kappa constant
21.944400787353516;22.16670036315918;22.147600173950195;22.507200241088867;22.302900314331055;24.356300354003906;22.263999938964844;22.11870002746582;23.308900833129883;22.511699676513672;23.080400466918945;23.319400787353516;22.87849998474121;22.81410026550293;22.52750015258789;21.9468994140625;22.640100479125977;24.2189998626709;22.086000442504883;22.172000885009766;21.14550018310547;22.5851001…	000313873;7;22	645454448202383;22	624980163574218;22	59511086747453;22	774420070648194;92;35;37;20;0	10601268249030953;0	8109506329113924;0	04482833153793165;0	9418997707173272;0	029869296099686693;0	06765545046276175;P01857;IGHG1;IGHG1_HUMAN;Immunoglobulin heavy constant gamma 1
17.822099685668945;22.738300323486328;18.245399475097656;19.23080062866211;17.55500030517578;22.167299270629883;18.117000579833984;22.119600296020508;21.881200790405273;18.087499618530273;21.67609977722168;21.807100296020508;22.272499084472656;22.85140037536621;18.447799682617188;18.178300857543945;17.7893009185791;23.10650062561035;18.8966007232666;19.117399215698242;18.055200576782227;22.273700…	000313873;4;20	36542500620303;20	170022909981864;20	499751322978252;20	45887498855591;92;35;37;20;0	10739233816791452;0	735850611719253;0	2874361946375428;0	5652552112676057;-0	32972841299638844;-0	4677659291467128;P01859;IGHG2;IGHG2_HUMAN;Immunoglobulin heavy constant gamma 2
22.175500869750977;21.552099227905273;21.315399169921875;21.356199264526367;20.045400619506836;22.071199417114258;22.088499069213867;22.010400772094727;22.570499420166016;21.489500045776367;21.395999908447266;19.746000289916992;23.57939910888672;21.53190040588379;19.712200164794922;21.73900032043457;21.98710060119629;23.220399856567383;21.807600021362305;21.64150047302246;20.863500595092773;20.69…	000313873;4;21	94471842309703;21	669359970092774;22	08209718240274;22	172445011138915;92;35;37;20;0	6623041213599152;0	25073858267716537;0	7937528855669427;0	3154804597701149;-0	41273721230996685;-0	840508468844421;P01860;IGHG3;IGHG3_HUMAN;Immunoglobulin heavy constant gamma 3
17.771499633789062;24.680400848388672;21.689599990844727;23.0216007232666;21.930500030517578;21.24020004272461;22.265300750732422;19.035499572753906;23.88319969177246;24.677900314331055;23.434099197387695;23.118200302124023;23.104299545288086;23.552600860595703;23.688100814819336;22.41830062866211;24.46139907836914;24.19580078125;23.012399673461914;17.880800247192383;18.28619956970215;23.71719932…	000313873;3;22	531328263490096;22	62234573364258;22	41974856402423;22	578470134735106;92;35;37;20;0	05146436152844963;0	8666883401062833;0	19492388235667163;0	6981434370771312;0	2025971696183504;0	321998841739508;P01861;IGHG4;IGHG4_HUMAN;Immunoglobulin heavy constant gamma 4
23.63909912109375;24.08340072631836;23.77359962463379;22.645299911499023;22.543500900268555;22.903400421142578;22.18779945373535;23.81399917602539;23.216400146484375;25.12380027770996;22.31920051574707;24.369600296020508;25.069700241088867;24.111900329589844;23.31279945373535;23.13909912109375;23.92020034790039;22.953899383544922;22.974899291992188;23.606800079345703;22.753999710083008;24.4393005…	000313873;5;23	538690173107646;23	748159953526088;23	542943181218327;23	164249992370607;92;35;37;20;0	7323211029633838;0	22689093088294046;0	328678798999385;0	6017702845100106;0	20521677230776092;0	42588309958751536;P01871;IGHM;IGHM_HUMAN;Immunoglobulin heavy constant mu
21.256399154663086;23.560100555419922;22.621000289916992;23.0044002532959;21.42919921875;23.72330093383789;23.318599700927734;22.678499221801758;21.899799346923828;21.95479965209961;22.728599548339844;21.746000289916992;25.093299865722656;23.459999084472656;22.88050079345703;23.037399291992188;23.579500198364258;25.973499298095703;22.635099411010742;22.525999069213867;18.034000396728516;24.452499…	000313873;3;22	731379280919615;22	8358884538923;22	479029629681563;23	015335083007812;92;35;37;20;0	33629778622238227;0	4307176554681915;0	405611652068245;0	4829403606102635;0	356858824210736;0	5801038527450182;P01876;IGHA1;IGHA1_HUMAN;Immunoglobulin heavy constant alpha 1
18.449399948120117;17.967100143432617;18.653200149536133;22.29990005493164;17.927499771118164;23.543399810791016;23.3882999420166;19.423999786376953;17.901899337768555;22.023000717163086;17.934999465942383;17.952699661254883;17.388599395751953;21.631000518798828;22.322399139404297;17.77239990234375;22.329200744628906;17.811899185180664;18.243999481201172;18.2677001953125;18.38360023498535;18.8540…	000557569;3;19	913301156914752;19	796154294695175;20	39872442709433;19	220275115966796;92;35;37;20;0	8577268024249356;0	10736764024107556;0	5908813506994801;0	31925892857142857;-0	6025701323991548;-0	829223414154663;P01889;HLA-B;HLAB_HUMAN;HLA class I histocompatibility antigen	B alpha chain
21.41790008544922;20.69890022277832;20.88409996032715;20.896099090576172;22.050100326538086;22.229900360107422;21.497100830078125;20.57979965209961;20.511499404907227;21.412399291992188;20.996999740600586;20.854400634765625;22.22559928894043;20.954299926757812;21.12420082092285;21.10540008544922;21.298599243164062;21.92329978942871;21.30699920654297;20.36389923095703;21.760799407958984;21.3623008…	000313873;4;21	129264105921205;21	173954282488143;21	469016204009186;20	42251491546631;92;35;37;20;5	588906318558179;0	0004444444444444444;1	1756689576805779;0	32399114064230344;-0	29506192152104305;-0	8232295943813924;P01903;HLA-DRA;DRA_HUMAN;HLA class II histocompatibility antigen	DR alpha chain
20.872900009155273;18.38789939880371;20.219600677490234;20.563800811767578;20.8169002532959;21.188100814819336;21.028099060058594;18.788999557495117;19.537399291992188;18.7283992767334;19.95479965209961;20.05340003967285;21.083799362182617;18.746299743652344;20.35849952697754;20.921100616455078;20.91950035095215;17.95840072631836;19.48150062561035;19.62660026550293;21.72209930419922;20.6221008300…	000313873;3;19	653826112332553;19	868725749424527;20	142537812928897;18	37363510131836;92;35;37;20;9	369587816134937;1	5503875968992248E-05;0	6226525152849548;0	44625505443234836;-0	27381206350436926;-0	6367361639373127;P01920;HLA-DQB1;DQB1_HUMAN;HLA class II histocompatibility antigen	DQ beta 1 chain
18.180599212646484;22.63159942626953;22.65049934387207;22.84269905090332;24.045299530029297;22.864700317382812;22.484100341796875;23.999900817871094;18.384199142456055;22.812299728393555;23.477100372314453;17.803800582885742;22.044599533081055;23.135499954223633;23.340599060058594;22.65410041809082;23.968700408935547;24.03660011291504;23.540599822998047;21.698699951171875;22.438800811767578;22.59…	000313873;4;22	963777210401453;22	298108509608678;22	714302784687764;24	59022512435913;92;35;37;20;4	374495921125;9	20245398773006E-05;0	4332497722103344;0	44967434715821814;-0	4161942750790857;-0	6307272973852851;P02042;HBD;HBD_HUMAN;Hemoglobin subunit delta
17.637300491333008;18.662599563598633;18.70330047607422;18.610200881958008;20.388900756835938;18.566499710083008;18.16830062866211;17.627099990844727;20.92919921875;17.86949920654297;18.781400680541992;18.75790023803711;18.488300323486328;17.812999725341797;17.912799835205078;18.384700775146484;18.63640022277832;17.43090057373047;22.983999252319336;21.51110076904297;17.4906005859375;18.3239002227…	000313873;5;20	25458812713623;18	688123103550502;19	077162149790173;25	174139976501465;92;35;37;20;19	96803072631908;0;0	5406165671621754;0	41245217391304345;-0	3890390462396702;-0	6908140859271017;P02144;MB;MYG_HUMAN;Myoglobin
31.326099395751953;33.108699798583984;31.53030014038086;31.62190055847168;31.385799407958984;30.52829933166504;31.31290054321289;31.874799728393555;31.602500915527344;31.32110023498535;31.672800064086914;32.172298431396484;30.943099975585938;31.73240089416504;30.079700469970703;31.23699951171875;31.247900009155273;32.749298095703125;31.76490020751953;31.561599731445312;31.08139991760254;32.411201…	000313873;23;31	592959818632707;31	619677080426897;31	31463519946949;32	06110515594482;92;35;37;20;1	9449014572342407;0	039649357900614184;0	7493972427342853;0	39452205882352936;0	3050418809574076;0	7192462478496319;P02452;COL1A1;CO1A1_HUMAN;Collagen alpha-1(I) chain
29.1968994140625;30.720600128173828;28.71769905090332;29.451200485229492;28.74020004272461;28.0575008392334;28.57990074157715;29.320999145507812;28.997600555419922;28.582199096679688;28.91230010986328;29.816999435424805;28.90019989013672;29.316999435424805;27.394800186157227;28.14389991760254;28.467599868774414;29.866300582885742;29.635700225830078;29.219999313354492;28.293399810791016;29.4330005…	000313873;9;28	964782611183498;29	06204561505999;28	822529818560625;29	057740020751954;92;35;37;20;0	32020725328363153;0	5475546503733877;0	5288349059631589;0	4948715901530273;0	23951579649936505;0	5605458486483939;P02461;COL3A1;CO3A1_HUMAN;Collagen alpha-1(III) chain
21.527999877929688;22.420799255371094;21.672300338745117;21.66469955444336;21.756900787353516;20.51959991455078;21.112499237060547;21.752300262451172;22.6697998046875;22.353300094604492;21.5580997467041;23.016000747680664;22.18000030517578;21.50279998779297;21.017000198364258;21.2101993560791;22.15060043334961;23.05500030517578;22.552499771118164;21.90999984741211;22.144100189208984;22.1487007141…	000313873;3;21	981244626252547;21	947588566371373;21	75732179590174;22	454399967193602;92;35;37;20;2	201073172719704;0	03509494030699261;0	47172991180749735;0	556634847613571;0	19026677046963414;0	47933806724315553;P02462;COL4A1;CO4A1_HUMAN;Collagen alpha-1(IV) chain
21.262100219726562;22.448299407958984;19.485000610351562;21.991300582885742;18.678499221801758;18.458499908447266;20.634899139404297;19.51729965209961;22.59779930114746;20.689899444580078;18.48979949951172;20.846799850463867;18.229700088500977;18.28849983215332;20.328899383544922;21.429100036621094;17.92729949951172;22.3533992767334;22.127399444580078;21.3031005859375;21.779499053955078;22.176399…	000313873;3;20	383922701296598;20	230708367483956;19	259243217674463;22	732704830169677;92;35;37;20;9	68045756853175;0;1	7691276047947493;0	07947967479674797;0	9714651498094931;1	6263328200453875;P02511;CRYAB;CRYAB_HUMAN;Alpha-crystallin B chain
23.89900016784668;24.882600784301758;18.066699981689453;26.456899642944336;21.7106990814209;24.875099182128906;17.930099487304688;25.25040054321289;26.49049949645996;26.062000274658203;17.70800018310547;24.971900939941406;17.962099075317383;17.91819953918457;25.060699462890625;25.98310089111328;23.881900787353516;22.33300018310547;23.347400665283203;25.562000274658203;18.430099487304688;20.455799…	000313873;8;23	134481554446012;22	423831394740514;23	218856863073402;24	222025012969972;92;35;37;20;1	258035378660442;0	03445397369925672;0	6562814715044976;0	26136530324400564;-0	7950254683328879;-0	9439887087720075;P02533;KRT14;K1C14_HUMAN;Keratin	type I cytoskeletal 14
24.68670082092285;18.022499084472656;18.240100860595703;23.978200912475586;23.136199951171875;24.209299087524414;17.736799240112305;26.482200622558594;22.94420051574707;22.0846004486084;18.497299194335938;18.62380027770996;18.465900421142578;19.67449951171875;23.028099060058594;22.299400329589844;22.181100845336914;18.023000717163086;18.109100341796875;18.856599807739258;19.080799102783203;18.502…	000313873;2;20	691699981689453;20	41746281215123;19	934389269029772;22	572639846801756;92;35;37;20;2	3854053817304024;0	0020661764705882353;0	3520373333133235;0	4803428571428572;0	48307354312145634;0	5831950542243698;P02538;KRT6A;K2C6A_HUMAN;Keratin	type II cytoskeletal 6A
27.943300247192383;27.651500701904297;26.550600051879883;27.098899841308594;26.472400665283203;26.464799880981445;27.236600875854492;27.344200134277344;27.345399856567383;26.514999389648438;26.779199600219727;27.58799934387207;27.164899826049805;27.03969955444336;26.17930030822754;26.541200637817383;26.54129981994629;27.280000686645508;27.188100814819336;26.944400787353516;26.259199142456055;27.0…	000313873;39;26	839003272678543;26	92053140912737;26	803902651812578;26	761265182495116;92;35;37;20;0	5685164526630304;0	5937380234505863;0	611691493929414;0	633820895522388;0	11662875731479261;0	38959853091449065;P02545;LMNA;LMNA_HUMAN;Prelamin-A/C
17.731599807739258;19.220699310302734;19.554800033569336;19.38949966430664;21.05500030517578;19.632099151611328;19.128000259399414;20.5585994720459;18.098899841308594;19.492399215698242;19.419300079345703;18.58609962463379;18.245500564575195;19.19879913330078;19.887300491333008;18.281400680541992;19.918500900268555;20.492900848388672;20.080799102783203;18.949399948120117;17.32859992980957;19.2168…	000313873;32;19	990333681521207;19	39774567740304;19	660351315060176;21	63783006668091;92;35;37;20;11	545793192203996;0;0	5607009050967979;0	4729226319595083;-0	26260563765713485;-0	5986833587305929;P02549;SPTA1;SPTA1_HUMAN;Spectrin alpha chain	erythrocytic 1
26.674400329589844;27.687599182128906;26.530000686645508;27.269399642944336;27.553499221801758;26.138500213623047;26.372499465942383;27.084699630737305;27.465299606323242;27.911300659179688;27.472400665283203;27.23780059814453;27.831499099731445;27.1914005279541;26.439199447631836;27.336299896240234;27.37660026550293;27.696800231933594;27.14699935913086;27.09779930114746;25.681699752807617;27.412…	000313873;14;26	945030502651047;27	052948597499302;26	89986497002679;26	839730072021485;92;35;37;20;0	21068001012259358;0	6844793713163064;0	33395350962162806;0	6477658536585366;0	1530836274725118;0	37567013088735984;P02647;APOA1;APOA1_HUMAN;Apolipoprotein A-I
24.165700912475586;24.125699996948242;23.1919002532959;23.365100860595703;23.996200561523438;23.651399612426758;23.28260040283203;23.595300674438477;23.67169952392578;23.865699768066406;24.07469940185547;23.917600631713867;24.097900390625;23.752199172973633;22.24650001525879;23.738500595092773;23.57069969177246;24.149200439453125;23.89240074157715;23.763200759887695;23.3612003326416;23.8195991516…	000313873;9;23	716506564098857;23	77458861214774;23	85317565299369;23	36202516555786;92;35;37;20;1	6841325357336707;0	10189237248479176;0	20965750479886516;0	7947517619420517;-0	07858704084595303;-0	2205277789740836;P02649;APOE;APOE_HUMAN;Apolipoprotein E
24.624300003051758;27.30069923400879;25.08690071105957;25.363800048828125;26.212200164794922;24.54960060119629;24.938600540161133;25.175399780273438;25.453500747680664;26.41670036315918;25.46030044555664;25.378999710083008;24.71980094909668;26.26959991455078;24.524099349975586;26.16360092163086;25.184099197387695;26.116600036621094;24.832000732421875;25.896299362182617;25.040000915527344;25.53160…	000313873;29;25	69279023875361;25	47017435346331;25	616383836076068;26	22371988296509;92;35;37;20;1	9518748124683096;0	03767640449438202;0	32037242096342927;0	6609961832061069;-0	14620948261275757;-0	3610019529465091;P02671;FGA;FIBA_HUMAN;Fibrinogen alpha chain
24.868600845336914;27.79290008544922;25.48349952697754;25.26919937133789;26.74850082397461;24.953899383544922;25.01930046081543;25.180999755859375;25.77120018005371;26.964000701904297;25.688600540161133;25.59440040588379;24.711299896240234;26.460500717163086;25.003599166870117;26.098499298095703;25.633699417114258;26.280799865722656;24.535600662231445;26.162099838256836;25.011499404907227;25.3943…	000313873;12;25	942908680957295;25	731694248744418;25	946972872759844;26	30501518249512;92;35;37;20;0	82874288622772;0	20268408163265306;0	43008506367768046;0	5498530276308053;-0	21527862401542563;-0	49006830901782517;P02675;FGB;FIBB_HUMAN;Fibrinogen beta chain
23.627300262451172;26.728700637817383;24.101699829101562;24.02280044555664;25.236900329589844;23.6427001953125;23.803699493408203;23.843000411987305;24.060699462890625;25.526500701904297;24.468299865722656;24.202800750732422;23.34239959716797;24.916099548339844;23.94300079345703;25.078699111938477;24.093000411987305;25.189800262451172;23.435300827026367;23.97640037536621;23.497600555419922;24.214…	000313873;17;24	72321302994438;24	414625821794782;24	72046743856894;25	26831998825073;92;35;37;20;1	7227608850396554;0	04100277315585136;0	6698872036736568;0	4137986111111111;-0	3058416167741562;-0	6893673498592254;P02679;FGG;FIBG_HUMAN;Fibrinogen gamma chain
20.17060089111328;20.903400421142578;20.71649932861328;20.880300521850586;22.62190055847168;21.164400100708008;20.687599182128906;21.649499893188477;20.39940071105957;20.824399948120117;20.975099563598633;20.214599609375;19.91830062866211;20.64419937133789;21.716999053955078;20.49250030517578;21.684099197387695;22.408199310302734;21.611299514770508;20.159099578857422;19.969100952148438;20.4263992…	000313873;9;21	506788025731627;21	107619912283763;21	03416216051256;23	079690074920656;92;35;37;20;9	60011029017882;2	1164021164021164E-05;0	11429271144610374;0	8588809436048654;0	07345775177120117;0	1637429785858598;P02730;SLC4A1;B3AT_HUMAN;Band 3 anion transport protein
18.149999618530273;17.82309913635254;17.985700607299805;18.406999588012695;18.582599639892578;17.89310073852539;17.572999954223633;18.994699478149414;17.965900421142578;17.868799209594727;19.053199768066406;18.49049949645996;19.24799919128418;21.381200790405273;18.041099548339844;17.74570083618164;18.474000930786133;21.639799118041992;17.836299896240234;18.557300567626953;20.364200592041016;18.22…	000313873;3;18	87100317167199;18	857771355765205;18	966732334446263;18	717059898376466;92;35;37;20;0	09547099862541779;0	7947857596948507;0	12474478233476237;0	8144208110175976;-0	1089609786810577;-0	20139981022686712;P02741;CRP;CRP_HUMAN;C-reactive protein
27.415700912475586;26.5841007232666;24.243499755859375;23.887300491333008;24.32270050048828;22.546199798583984;25.570100784301758;24.84079933166504;26.024999618530273;23.729900360107422;24.652000427246094;25.629600524902344;25.744600296020508;25.389799118041992;23.021799087524414;25.423500061035156;25.05769920349121;26.6112003326416;24.178800582885742;24.690500259399414;24.07939910888672;25.91270…	000313873;3;24	67874342462291;24	83940854753767;24	37298094259726;24	96324005126953;92;35;37;20;0	9699078057517124;0	14370409511228532;0	9222733210950551;0	2628860759493671;0	46642760494041013;0	9404847727286321;P02743;APCS;SAMP_HUMAN;Serum amyloid P-component
20.081300735473633;21.343299865722656;18.614599227905273;20.630699157714844;20.473800659179688;20.863100051879883;17.905099868774414;18.176300048828125;20.312599182128906;20.48900032043457;21.017200469970703;20.727800369262695;17.863300323486328;18.284299850463867;19.526100158691406;21.510400772094727;21.36590003967285;20.382699966430664;20.811800003051758;19.093700408935547;19.107200622558594;17…	000313873;3;19	899571791939113;19	769160188947406;19	97197841953587;19	993839836120607;92;35;37;20;0	14339283968210284;0	7246899224806201;0	3092641306126273;0	6137857878475799;-0	2028182305884627;-0	41167785290927494;P02746;C1QB;C1QB_HUMAN;Complement C1q subcomponent subunit B
24.121000289916992;24.861499786376953;24.03499984741211;22.898300170898438;23.22260093688965;23.15369987487793;23.738000869750977;23.90999984741211;24.034000396728516;23.420900344848633;24.166000366210938;24.722200393676758;23.50480079650879;24.242900848388672;23.376399993896484;23.229000091552734;23.82379913330078;24.31279945373535;23.257200241088867;23.202299118041992;23.742900848388672;23.7439…	000313873;9;23	762185905290686;23	83885726928711;23	77859997104954;23	597644996643066;92;35;37;20;0	3345240825000552;0	593680965147453;0	13593777183810485;0	8615027543150936;0	060257298237569756;0	16083815574834082;P02748;C9;CO9_HUMAN;Complement component C9
18.60689926147461;21.355300903320312;18.484100341796875;18.025299072265625;20.57069969177246;18.47330093383789;21.130800247192383;21.242700576782227;18.48579978942871;21.238500595092773;20.72410011291504;18.417800903320312;17.43790054321289;18.043800354003906;18.486900329589844;19.19099998474121;17.809099197387695;17.542699813842773;18.456899642944336;18.88360023498535;17.844600677490234;21.14329…	0011685;2;19	083203315734863;18	855011531284877;19	03900553729083;19	5643048286438;92;35;37;20;0	5795891264679653;0	2525168892380204;0	22374832962384636;0	6847483870967742;-0	18399400600595328;-0	33651897756338106;P02749;APOH;APOH_HUMAN;Beta-2-glycoprotein 1
22.243799209594727;23.40049934387207;23.175500869750977;21.41010093688965;22.016799926757812;21.795299530029297;22.736799240112305;22.278499603271484;22.3966007232666;21.80190086364746;23.219999313354492;22.210599899291992;22.301599502563477;23.353099822998047;22.38279914855957;22.424299240112305;22.818300247192383;23.458200454711914;22.219499588012695;22.63319969177246;23.123899459838867;21.8794…	000313873;7;22	29353369837222;22	568962805611747;22	335562267818965;21	733779907226562;92;35;37;20;2	7044078934264797;0	01438774150566289;0	7402962264835119;0	45278174904942964;0	23340053779278236;0	6257246354488599;P02750;LRG1;A2GL_HUMAN;Leucine-rich alpha-2-glycoprotein
24.396499633789062;26.150100708007812;24.718599319458008;25.083099365234375;26.004199981689453;24.519399642944336;26.27549934387207;25.077800750732422;26.040199279785156;25.62700080871582;24.48859977722168;25.819499969482422;24.230300903320312;25.81450080871582;24.442899703979492;25.805099487304688;24.842100143432617;25.993900299072266;25.52090072631836;26.038999557495117;24.847400665283203;25.56…	000313873;50;25	213347766710363;25	223631395612443;25	116237743480784;25	375004959106445;92;35;37;20;0	2489831999694402;0	6353242615333554;0	20032025433692505;0	7620819672131148;0	10739365213165897;0	254366589770894;P02751;FN1;FINC_HUMAN;Fibronectin
20.742000579833984;21.020700454711914;20.13479995727539;20.65880012512207;20.438400268554688;19.82939910888672;20.912900924682617;20.572900772094727;20.86840057373047;20.800199508666992;21.595600128173828;21.52440071105957;20.78420066833496;20.781400680541992;20.482099533081055;21.49410057067871;21.018400192260742;20.68939971923828;20.31599998474121;18.34939956665039;18.763099670410156;21.2625007…	000313873;5;20	27116414775019;20	583591515677316;20	39118648219753;19	502374935150147;92;35;37;20;2	5495843957749047;0	008444444444444445;0	3633169031974329;0	5958782701548319;0	19240503347978688;0	43327360253710256;P02753;RBP4;RET4_HUMAN;Retinol-binding protein 4
23.71419906616211;24.289499282836914;22.893400192260742;22.491500854492188;22.532100677490234;22.117599487304688;23.21419906616211;23.5408992767334;23.25819969177246;22.168899536132812;22.76729965209961;22.7101993560791;22.710899353027344;23.41119956970215;21.965700149536133;22.891199111938477;23.131399154663086;24.027799606323242;23.367300033569336;23.288000106811523;22.921899795532227;23.820199…	000313873;5;23	12544235975846;23	069699914114818;22	907678397926123;23	625854969024658;92;35;37;20;2	452985704974995;0	02546004842615012;0	3882053866828891;0	6149055441478439;0	16202151618869465;0	41032089436838726;P02760;AMBP;AMBP_HUMAN;Protein AMBP
21.033700942993164;18.572500228881836;19.009700775146484;20.417699813842773;20.505599975585938;20.276599884033203;18.819599151611328;17.588600158691406;21.5310001373291;18.753599166870117;21.13249969482422;22.672100067138672;18.730300903320312;18.422700881958008;20.83799934387207;18.076799392700195;21.333499908447266;21.26180076599121;20.839399337768555;19.09980010986328;18.85460090637207;19.2168…	000313873;3;19	48724244988483;19	57148006984166;19	50899732435072;19	299580097198486;92;35;37;20;0	08791358261414775;0	7992518259765006;0	0622774788675619;0	9096295784381478;0	06248274549093935;0	10960635384443372;P02763;ORM1;A1AG1_HUMAN;Alpha-1-acid glycoprotein 1
18.708900451660156;22.745500564575195;18.576200485229492;21.607799530029297;21.683900833129883;17.449399948120117;20.44529914855957;21.237699508666992;22.371700286865234;22.382099151611328;22.216899871826172;22.851600646972656;22.12700080871582;22.787700653076172;21.193099975585938;22.524499893188477;22.981300354003906;22.83769989013672;22.136499404907227;21.753000259399414;20.943599700927734;22.…	000313873;2;20	836559731027354;21	357354300362722;20	361799961811787;20	803474807739256;92;35;37;20;1	2165193245310029;0	05622222222222222;1	7076293550361505;0	081125;0	9955543385509351;1	6142899431423372;P02765;AHSG;FETUA_HUMAN;Alpha-2-HS-glycoprotein
22.473800659179688;22.905399322509766;22.01490020751953;22.01689910888672;22.63629913330078;20.962499618530273;22.048599243164062;22.691600799560547;23.179500579833984;23.195999145507812;22.944000244140625;23.469100952148438;22.05500030517578;22.53230094909668;22.12339973449707;22.440200805664062;22.719499588012695;22.68400001525879;22.742000579833984;22.271799087524414;22.138500213623047;22.8584…	000313873;3;22	30851639872012;22	506708635602678;22	13272981385927;22	28688516616821;92;35;37;20;1	0942236958755154;0	19844444444444445;1	4570471217562124;0	23625641025641025;0	3739788217434068;1	00136944753215;P02766;TTR;TTHY_HUMAN;Transthyretin
29.898099899291992;30.45680046081543;29.939800262451172;29.989599227905273;30.04520034790039;29.500699996948242;29.76180076599121;30.298200607299805;30.230100631713867;30.5221004486084;30.7273006439209;30.63170051574707;30.268299102783203;30.33679962158203;29.256200790405273;30.207500457763672;30.464599609375;30.52039909362793;30.505300521850586;30.121200561523438;29.475000381469727;30.3822002410…	000313873;40;30	11471298466558;30	18604006086077;29	982245780326224;30	234954929351808;92;35;37;20;0	6675303019795504;0	4089563649477101;0	7512042801442087;0	4800027835768963;0	20379428053454518;0	5833723959491962;P02768;ALB;ALBU_HUMAN;Albumin
22.750200271606445;23.31679916381836;22.966100692749023;22.614599227905273;22.62809944152832;22.348600387573242;22.187599182128906;22.85580062866211;23.21380043029785;23.248199462890625;23.154499053955078;23.131500244140625;22.555200576782227;23.357500076293945;22.37019920349121;22.6648006439209;23.100900650024414;23.366300582885742;23.110599517822266;22.774799346923828;22.140300750732422;22.9801…	000313873;11;22	86767165557198;22	93083425249372;22	872859336234427;22	747539901733397;92;35;37;20;0	22491936305893487;0	7178031088082901;0	14470431610498335;0	8606524614254225;0	05797491625929396;0	16151925681196455;P02774;GC;VTDB_HUMAN;Vitamin D-binding protein
18.08099937438965;19.45800018310547;20.7406005859375;19.681800842285156;21.52829933166504;20.92569923400879;20.625099182128906;20.013700485229492;19.946199417114258;20.38990020751953;20.00830078125;19.401199340820312;19.594100952148438;20.113100051879883;21.286399841308594;20.31060028076172;20.148399353027344;18.356599807739258;19.812700271606445;19.67889976501465;19.82159996032715;19.26600074768…	000313873;8;19	62610209506491;19	902471378871372;19	871762043720967;18	687984943389893;92;35;37;20;4	928580551712587;0	0003031055900621118;0	04961203350657048;0	9384901185770751;0	03070933515040508;0	07217942327789942;P02786;TFRC;TFR1_HUMAN;Transferrin receptor protein 1
25.139999389648438;25.8843994140625;25.77869987487793;25.567100524902344;25.73150062561035;25.693700790405273;25.296899795532227;25.91320037841797;26.622900009155273;26.401899337768555;26.06209945678711;26.243600845336914;25.982200622558594;26.09239959716797;26.190099716186523;26.309799194335938;25.908199310302734;26.52630043029785;26.308799743652344;25.768999099731445;25.016199111938477;26.37150…	000313873;24;25	938131477521814;26	06897702898298;25	88232705399797;25	812389945983888;92;35;37;20;0	41753907109157395;0	513007204116638;0	5468501543705776;0	5412543387193298;0	1866499749850128;0	5007841026502717;P02787;TF;TRFE_HUMAN;Serotransferrin
23.385499954223633;24.441099166870117;22.76059913635254;22.31290054321289;25.68199920654297;22.80900001525879;24.31760025024414;23.548500061035156;21.912500381469727;25.667600631713867;24.06570053100586;22.176799774169922;24.022199630737305;23.2539005279541;25.14299964904785;24.162599563598633;25.1072998046875;23.107500076293945;22.193599700927734;21.632200241088867;21.680400848388672;23.16360092…	000313873;20;23	753035814865775;23	452159936087472;23	93724317808409;23	938784980773924;92;35;37;20;0	6409083529244676;0	24579059660213354;0	8642805750853249;0	2680877914951989;-0	485083241996616;-0	9289982265518487;P02788;LTF;TRFL_HUMAN;Lactotransferrin
25.742900848388672;27.11840057373047;26.404300689697266;26.058000564575195;25.968700408935547;25.586999893188477;25.909700393676758;26.3705997467041;26.4153995513916;26.608999252319336;26.59760093688965;26.65880012512207;25.94499969482422;26.667299270629883;25.781600952148438;26.72570037841797;26.476600646972656;26.70560073852539;26.451900482177734;25.9424991607666;25.799800872802734;26.611099243…	000313873;9;26	17886966207753;26	350711604527064;26	04080818794869;26	1335599899292;92;35;37;20;0	743269607990403;0	32242296072507554;1	0384976259826162;0	3322494529540481;0	30990341657837206;0	8147414619490269;P02790;HPX;HEMO_HUMAN;Hemopexin
23.289499282836914;23.609800338745117;22.733999252319336;22.82069969177246;23.6072998046875;23.393299102783203;25.382299423217773;23.28230094909668;23.40730094909668;25.177400588989258;24.157699584960938;24.971500396728516;22.98419952392578;24.392900466918945;22.218599319458008;23.76110076904297;24.10540008544922;24.1343994140625;24.61370086669922;24.22559928894043;23.25790023803711;24.3918991088…	000313873;8;23	493485865385637;23	729368591308592;24	109408095076276;21	941234970092772;92;35;37;20;10	319202109498104;0;1	0981896935573099;0	2734818791946309;-0	3800395037676836;-0	918703723074718;P02792;FTL;FRIL_HUMAN;Ferritin light chain
23.147600173950195;23.859399795532227;22.2632999420166;22.737600326538086;23.084299087524414;23.083599090576172;25.127899169921875;23.065399169921875;22.969999313354492;24.32029914855957;24.46489906311035;24.118999481201172;23.599700927734375;23.575700759887695;22.435400009155273;24.259700775146484;23.562599182128906;23.9906005859375;24.107099533081055;24.004600524902344;22.752599716186523;23.931…	000313873;7;23	38709242447563;23	567339924403598;23	510989318022858;22	842450046539305;92;35;37;20;3	2529978166330653;0	011193370165745856;0	13113018568660056;0	8681424418604652;0	05635060638073952;0	15283002748604269;P02794;FTH1;FRIH_HUMAN;Ferritin heavy chain
20.91659927368164;18.085399627685547;17.930400848388672;21.783000946044922;21.10099983215332;20.034799575805664;18.261199951171875;19.255399703979492;21.10449981689453;21.685100555419922;21.263900756835938;21.449100494384766;21.01020050048828;18.32509994506836;21.128299713134766;22.282800674438477;21.205400466918945;21.163000106811523;21.44029998779297;22.2677001953125;20.526399612426758;17.34029…	000313873;4;20	739217385001805;20	54020004272461;21	0144080600223;20	578394985198976;92;35;37;20;0	5282485642770254;0	3019588414634146;0	8537753129526967;0	2731792828685259;-0	47420801729769124;-0	9166503470390701;P03952;KLKB1;KLKB1_HUMAN;Plasma kallikrein
18.52549934387207;18.17840003967285;21.379499435424805;18.192399978637695;17.952800750732422;17.563499450683594;18.162200927734375;18.062000274658203;17.596900939941406;18.45549964904785;17.609100341796875;20.002199172973633;17.831499099731445;21.127099990844727;20.25860023498535;17.754899978637695;17.29170036315918;19.026100158691406;21.04450035095215;17.414899826049805;19.050199508666992;21.189…	000313873;5;18	899895626565684;19	075791440691265;18	888813431198532;18	612580013275146;92;35;37;20;0	34200603158555404;0	4603371970495258;0	23371485054883945;0	6749028037383178;0	18697800949273358;0	34642681902910893;P03956;MMP1;MMP1_HUMAN;Interstitial collagenase
20.645999908447266;22.042800903320312;20.91550064086914;20.86639976501465;21.511699676513672;19.703100204467773;21.463699340820312;17.128299713134766;21.432600021362305;21.448200225830078;21.95870018005371;21.512300491333008;20.531700134277344;21.810800552368164;21.459999084472656;22.313800811767578;21.905899047851562;21.90839958190918;21.332799911499023;21.657499313354492;20.30590057373047;20.77…	000313873;6;21	588189062864885;21	385974284580776;21	683353888021934;21	766009998321532;92;35;37;20;0	496065097446051;0	38237385236871096;0	5902058893041794;0	43861818181818185;-0	29737960344115777;-0	6462694112316313;P04003;C4BPA;C4BPA_HUMAN;C4b-binding protein alpha chain
26.39889907836914;25.543899536132812;24.322399139404297;24.431699752807617;24.930599212646484;24.17009925842285;24.8302001953125;24.08489990234375;25.563199996948242;24.7367000579834;25.229000091552734;25.308500289916992;25.103200912475586;25.01930046081543;24.20709991455078;25.694499969482422;24.738300323486328;25.855899810791016;24.347299575805664;24.62070083618164;24.289100646972656;25.2217998…	000313873;7;24	841579354327656;24	961254228864398;24	824505419344515;24	663735103607177;92;35;37;20;0	5108123010960856;0	45991276820260285;0	35525942865542415;0	659563009103977;0	136748809519883;0	3631365546359003;P04004;VTN;VTNC_HUMAN;Vitronectin
23.131500244140625;23.21269989013672;23.42620086669922;23.352100372314453;24.2101993560791;23.498300552368164;23.253700256347656;23.850099563598633;23.407899856567383;24.190500259399414;24.30820083618164;23.16189956665039;23.53059959411621;23.261600494384766;24.17690086364746;23.61050033569336;24.107799530029297;24.16080093383789;23.486000061035156;23.331499099731445;23.741300582885742;23.7052993…	000313873;14;24	06705547415692;23	796151569911412;24	001156729620856;24	663049983978272;92;35;37;20;5	755025519800029;0	0011289340101522842;0	9639929443816178;0	4508431522570773;-0	20500515970944377;-0	6286630873420389;P04040;CAT;CATA_HUMAN;Catalase
17.15679931640625;18.084800720214844;21.26609992980957;18.87190055847168;21.32270050048828;21.736400604248047;21.715599060058594;21.239299774169922;18.616199493408203;20.37459945678711;22.740699768066406;17.972999572753906;21.116500854492188;18.40530014038086;21.540199279785156;21.533599853515625;21.453899383544922;18.492799758911133;20.442699432373047;21.74209976196289;18.80769920349121;17.71759…	000313873;4;19	84493688915087;20	101114109584262;20	33322705449285;18	493289947509766;92;35;37;20;4	5643836539734295;0	00013973799126637554;0	27624254523213915;0	6151434426229508;-0	23211294490858592;-0	4092670873939574;P04062;GBA1;GBA1_HUMAN;Lysosomal acid glucosylceramidase
22.1737003326416;19.934200286865234;18.090099334716797;21.36870002746582;21.665599822998047;21.819700241088867;19.25119972229004;18.750099182128906;21.14310073852539;18.389699935913086;21.655799865722656;20.491899490356445;22.91469955444336;18.041099548339844;22.243499755859375;21.97640037536621;22.184600830078125;20.050899505615234;22.011199951171875;18.319900512695312;19.006200790405273;18.5100…	000557569;3;19	92399777536807;20	572442844935825;19	848980980950433;18	92799997329712;92;35;37;20;2	931001510857796;0	0019870009285051066;1	1835179008847587;0	15368648648648647;0	723461863985392;1	233150959000296;P04066;FUCA1;FUCO_HUMAN;Tissue alpha-L-fucosidase
26.337400436401367;26.49690055847168;25.760700225830078;26.082700729370117;25.68000030517578;26.393199920654297;26.427400588989258;25.733200073242188;26.439199447631836;26.7539005279541;25.85420036315918;25.986900329589844;25.74370002746582;26.26919937133789;26.55590057373047;25.973100662231445;26.290700912475586;26.74049949645996;26.373899459838867;26.308700561523438;26.70509910583496;26.2402000…	000313873;11;26	23792610997739;26	156637246268136;25	924324293394346;26	960344982147216;92;35;37;20;9	61139660502856;5	026929982046679E-05;1	42196650100343;0	3737859922178988;0	23231295287379083;0	7506272062079352;P04075;ALDOA;ALDOA_HUMAN;Fructose-bisphosphate aldolase A
24.109399795532227;22.999099731445312;22.60689926147461;26.305099487304688;23.149700164794922;23.465099334716797;23.30030059814453;24.599899291992188;23.65019989013672;24.21739959716797;23.354999542236328;23.62019920349121;23.301700592041016;23.50749969482422;25.646699905395508;24.27669906616211;24.838699340820312;22.99570083618164;23.36590003967285;23.600799560546875;22.763999938964844;23.193500…	000313873;4;23	945597669352654;23	752722712925504;23	577329532520192;24	964424896240235;92;35;37;20;5	63130814105854;0	00011904761904761905;0	3764723339118378;0	6061235602094242;0	1753931804053117;0	4213940957331868;P04080;CSTB;CYTB_HUMAN;Cystatin-B
26.672800064086914;26.019500732421875;24.7007999420166;28.903400421142578;25.86910057067871;25.854400634765625;25.41900062561035;27.717500686645508;26.275299072265625;26.62019920349121;24.952899932861328;26.52669906616211;25.830400466918945;25.53569984436035;27.880399703979492;26.550100326538086;27.132600784301758;25.971200942993164;26.737199783325195;26.225200653076172;25.51959991455078;25.51560…	000313873;17;26	612718499225117;26	265902982439314;26	178394472276842;28	02314510345459;92;35;37;20;7	756082266911855;1	2084592145015106E-05;0	1378260150470962;0	822966957842765;0	08750851016247196;0	19417599150686518;P04083;ANXA1;ANXA1_HUMAN;Annexin A1
22.788999557495117;24.711000442504883;22.897499084472656;23.713899612426758;23.273000717163086;21.80069923400879;22.17770004272461;23.709299087524414;22.95479965209961;24.071199417114258;23.5044002532959;23.475000381469727;22.334699630737305;23.965200424194336;22.803800582885742;24.20599937438965;23.029800415039062;23.863500595092773;23.08690071105957;23.83970069885254;22.29640007019043;23.133399…	000313873;57;23	35269780780958;23	231942803519114;23	26944062516496;23	71804485321045;92;35;37;20;1	0608135543563106;0	17295659574468084;0	06656780825238114;0	9228916638542018;-0	037497821645846585;-0	09176495852198796;P04114;APOB;APOB_HUMAN;Apolipoprotein B-100
20.439599990844727;21.02899932861328;20.160600662231445;20.42840003967285;19.833099365234375;20.11870002746582;19.969499588012695;20.142900466918945;20.851499557495117;19.93090057373047;20.24180030822754;20.907100677490234;20.566499710083008;20.852800369262695;19.279300689697266;21.27739906311035;20.844600677490234;21.00510025024414;21.272600173950195;20.14900016784668;20.591899871826172;21.03899…	000313873;4;20	124810902968697;20	414397157941547;19	612324431135846;20	566134929656982;92;35;37;20;5	065185294489804;0	0004913892078071183;3	6798946230028093;0	040857142857142856;0	8020727268057009;1	9863614211447584;P04156;PRNP;PRIO_HUMAN;Major prion protein
23.37980079650879;23.34480094909668;23.002099990844727;22.325199127197266;23.54640007019043;23.763999938964844;24.963899612426758;22.532400131225586;23.290599822998047;23.68239974975586;23.41510009765625;23.679100036621094;23.667800903320312;22.917699813842773;23.452499389648438;23.30929946899414;23.630800247192383;23.374399185180664;23.03510093688965;23.664400100708008;22.642799377441406;22.9354…	000313873;6;23	24326407391092;23	37266001020159;23	386610752827412;22	75162982940674;92;35;37;20;4	41842040432755;0	0071707680835197615;0	038154461716758556;0	9616129647283127;-0	013950742625823409;-0	04206808799571937;P04179;SOD2;SODM_HUMAN;Superoxide dismutase [Mn]	mitochondrial
20.183799743652344;19.85219955444336;20.412700653076172;21.108999252319336;20.40559959411621;22.376699447631836;20.04400062561035;20.631000518798828;21.593700408935547;20.74220085144043;20.999500274658203;20.287900924682617;20.73069953918457;20.138200759887695;20.888700485229492;20.05340003967285;21.320199966430664;19.60099983215332;20.394100189208984;20.02790069580078;20.36709976196289;20.594200…	000313873;5;20	259931585063104;20	628631482805524;20	38158117758261;19	389655017852782;92;35;37;20;3	4610964731340217;0	0019888475836431227;0	491148231037699;0	5033407747866053;0	24705030522291338;0	5519610248140842;P04181;OAT;OAT_HUMAN;Ornithine aminotransferase	mitochondrial
20.95800018310547;22.165300369262695;20.894500732421875;21.684799194335938;21.61400032043457;20.24970054626465;21.156600952148438;21.09269905090332;21.578399658203125;21.755399703979492;21.960800170898438;21.189599990844727;21.357799530029297;21.95509910583496;20.891000747680664;21.824499130249023;21.88909912109375;22.28969955444336;20.79840087890625;20.93000030517578;20.88170051574707;21.2409992…	000313873;10;21	27160762703937;21	385262843540737;21	19657578339448;21	21151990890503;92;35;37;20;0	27758291328917817;0	6327226834938559;0	5199097740843281;0	546688796680498;0	18868706014625758;0	49480363048916415;P04196;HRG;HRG_HUMAN;Histidine-rich glycoprotein
17.59149932861328;18.94099998474121;22.703800201416016;17.984800338745117;23.508399963378906;22.97719955444336;22.81369972229004;23.247600555419922;22.921199798583984;18.252899169921875;17.473400115966797;23.671199798583984;22.647199630737305;23.118099212646484;19.016599655151367;22.690799713134766;22.992000579833984;23.066499710083008;22.929100036621094;22.599899291992188;22.2273006439209;23.273…	000313873;2;21	477429265561312;21	96243700299944;21	555478327983135;20	48427495956421;92;35;37;20;1	3515987241232768;0	034296508299942755;0	3810345874054735;0	4798856345885634;0	40695867501630545;0	5836899816930715;P04216;THY1;THY1_HUMAN;Thy-1 membrane glycoprotein
23.0846004486084;23.760499954223633;23.262500762939453;22.838899612426758;23.145200729370117;23.040800094604492;23.22480010986328;23.518199920654297;23.69729995727539;23.78809928894043;23.40730094909668;23.49799919128418;23.237499237060547;23.754499435424805;22.99650001525879;23.346399307250977;23.69879913330078;23.662099838256836;23.41029930114746;23.32509994506836;22.426300048828125;23.29949951…	000313873;8;23	158827076787535;23	372294126238142;23	085802696846628;22	92035484313965;92;35;37;20;1	8330586166696505;0	10212535079513564;1	2840855204097252;0	31815901455767076;0	2864914293915142;0	8321356681413195;P04217;A1BG;A1BG_HUMAN;Alpha-1B-glycoprotein
18.039199829101562;18.76110076904297;22.076099395751953;18.03380012512207;22.727800369262695;22.684099197387695;18.127500534057617;18.720399856567383;17.99959945678711;18.295799255371094;18.186899185180664;21.643800735473633;22.51849937438965;19.003999710083008;21.606700897216797;21.726600646972656;22.181299209594727;17.85140037536621;18.299400329589844;18.817800521850586;22.022300720214844;17.87…	000313873;3;19	855252120805822;19	85556564331055;20	65339995719291;18	378129959106445;92;35;37;20;4	466342781046263;9	331259720062209E-05;1	1457629778006755;0	14880459770114943;-0	7978343138823618;-1	2546504362741793;P04233;CD74;HG2A_HUMAN;HLA class II histocompatibility antigen gamma chain
17.22100067138672;17.715999603271484;18.035200119018555;24.50480079650879;17.97920036315918;17.887699127197266;18.302000045776367;17.43120002746582;18.319000244140625;23.905899047851562;18.400400161743164;18.45599937438965;19.004600524902344;17.81399917602539;23.862499237060547;23.420299530029297;23.502599716186523;17.611400604248047;18.30699920654297;23.033000946044922;19.11050033569336;18.44560…	000313873;2;20	100523948669434;19	504820033482144;19	303102699485986;22	618235111236572;92;35;37;20;4	900781369792705;1	7543859649122806E-05;0	13932180633404465;0	7579568464730291;0	20171733399615732;0	2611756543467738;P04259;KRT6B;K2C6B_HUMAN;Keratin	type II cytoskeletal 6B
25.59440040588379;24.606000900268555;23.796600341796875;24.996999740600586;24.732500076293945;24.031700134277344;22.770299911499023;23.58769989013672;24.94070053100586;24.64739990234375;23.771699905395508;25.517499923706055;24.5137996673584;24.397899627685547;24.289499282836914;24.006200790405273;24.224199295043945;25.706499099731445;24.52989959716797;24.657400131225586;23.62660026550293;23.09300…	000313873;18;24	910658670508344;24	370645795549667;25	436483744028454;24	88290481567383;92;35;37;20;5	187406479248936;0	00029109159347553325;5	447694260007338;0	017;-1	0658379484787872;-2	594323191209174;P04264;KRT1;K2C1_HUMAN;Keratin	type II cytoskeletal 1
20.205900192260742;21.52090072631836;21.034799575805664;21.65399932861328;20.651500701904297;20.17140007019043;20.074800491333008;21.002099990844727;20.593299865722656;20.856399536132812;20.464799880981445;21.103700637817383;20.293399810791016;20.914400100708008;19.940799713134766;20.994300842285156;20.70330047607422;22.009300231933594;21.611799240112305;20.77790069580078;21.745899200439453;21.29…	000313873;25;21	048307605411697;20	93913999285017;20	900675644745697;21	512470054626466;92;35;37;20;2	792074325140586;0	025411764705882352;0	09069785211502074;0	9120137693631669;0	038464348104472634;0	10665368439171581;P04275;VWF;VWF_HUMAN;von Willebrand factor
18.64389991760254;19.2539005279541;19.144699096679688;17.8966007232666;19.209800720214844;17.65559959411621;18.27090072631836;18.007299423217773;19.158100128173828;17.947999954223633;17.755199432373047;18.034799575805664;17.933000564575195;17.8887996673584;18.41900062561035;18.103900909423828;18.893199920654297;18.632200241088867;18.268699645996094;17.60219955444336;18.80430030822754;18.319999694…	000557569;2;18	370343540025793;18	379240036010742;18	316316192214554;18	45472526550293;92;35;37;20;0	14320146095351788;0	8125669092059474;0	17571233029665945;0	8380525920360631;0	0629238437961881;0	182000121352696;P04278;SHBG;SHBG_HUMAN;Sex hormone-binding globulin
26.437400817871094;26.45439910888672;25.83289909362793;26.45599937438965;25.941499710083008;26.29669952392578;26.292600631713867;25.932300567626953;26.890399932861328;26.09149932861328;26.295799255371094;26.749399185180664;25.854000091552734;26.047700881958008;26.05929946899414;26.683799743652344;26.176799774169922;26.865100860595703;26.736900329589844;26.440000534057617;26.465700149536133;26.458…	000313873;14;26	217584734377652;26	25563703264509;25	926889110255885;26	688780117034913;92;35;37;20;4	724946068089556;0	003842364532019705;1	6720681709574878;0	2505285285285285;0	3287479223892049;0	9719574192277176;P04406;GAPDH;G3P_HUMAN;Glyceraldehyde-3-phosphate dehydrogenase
22.05430030822754;21.126800537109375;21.240800857543945;21.769800186157227;20.372100830078125;20.821699142456055;20.752899169921875;21.038400650024414;21.055200576782227;21.780899047851562;22.208099365234375;20.513999938964844;21.224899291992188;21.19179916381836;22.837200164794922;21.52560043334961;21.111099243164062;21.09149932861328;17.667800903320312;21.70709991455078;21.756500244140625;21.39…	000313873;11;20	934421725895096;21	285145732334684;21	287105405652845;19	668189907073973;92;35;37;20;8	501872111162765;1	2307692307692308E-05;0	00405675003205084;0	9958281681497392;-0	0019596733181614923;-0	005333482015074839;P04424;ASL;ARLY_HUMAN;Argininosuccinate lyase
21.970500946044922;22.802000045776367;19.261600494384766;23.135799407958984;23.358699798583984;23.61949920654297;24.412799835205078;22.684099197387695;22.27899932861328;18.503799438476562;18.43120002746582;23.010700225830078;23.888500213623047;23.35849952697754;23.033700942993164;22.99880027770996;23.203500747680664;22.896699905395508;20.88279914855957;22.17620086669922;23.72369956970215;22.44280…	000313873;3;21	775405448416006;22	02250862121582;22	189994554261904;20	575985050201417;92;35;37;20;1	8150296837437923;0	012065618591934382;0	13515373393533583;0	7695880933226066;-0	16748593304608406;-0	24339134104490753;P04439;HLA-A;HLAA_HUMAN;HLA class I histocompatibility antigen	A alpha chain
20.00670051574707;20.304399490356445;19.91990089416504;19.726200103759766;20.814800262451172;20.955299377441406;20.198699951171875;19.71940040588379;19.17329978942871;18.673099517822266;17.329299926757812;18.089799880981445;21.167200088500977;19.97130012512207;20.063600540161133;20.213499069213867;19.87190055847168;19.27669906616211;19.6200008392334;18.305500030517578;20.30030059814453;20.0541000…	000313873;3;19	209530395010244;19	312728554861888;19	398421519511455;18	679485034942626;92;35;37;20;1	1904217434159132;0	09535447231424514;0	11654519018231516;0	8446878504672898;-0	08569296464956722;-0	1766487094001545;P04440;HLA-DPB1;DPB1_HUMAN;HLA class II histocompatibility antigen	DP beta 1 chain
19.53660011291504;18.063100814819336;19.306900024414062;20.25819969177246;18.963899612426758;18.940099716186523;20.887500762939453;19.18440055847168;18.113399505615234;18.422399520874023;19.343299865722656;18.606300354003906;18.970800399780273;18.668100357055664;19.984800338745117;19.857500076293945;19.621599197387695;18.369300842285156;18.211700439453125;17.804800033569336;18.43670082092285;17.6…	000313873;4;18	898365248804506;19	01985718863351;18	854791847435205;18	766365146636964;92;35;37;20;0	30558693052834623;0	5875731543624161;0	38487234479099536;0	6124657393096341;0	16506534119830363;0	41261331191303846;P04626;ERBB2;ERBB2_HUMAN;Receptor tyrosine-protein kinase erbB-2
20.88949966430664;20.53890037536621;18.304899215698242;21.009899139404297;21.047700881958008;20.928800582885742;20.87179946899414;20.58060073852539;20.957399368286133;21.41900062561035;20.953699111938477;20.805200576782227;20.54509925842285;17.023799896240234;20.397600173950195;20.649999618530273;20.17919921875;21.012300491333008;20.42289924621582;20.490400314331055;21.027799606323242;20.77370071…	000313873;3;20	346667351930037;20	47746854509626;20	286645837732262;20	22880506515503;92;35;37;20;0	17679765947377013;0	6871164921465969;0	3577229531905506;0	5991445209105346;0	1908227073639992;0	4287725680539601;P04632;CAPNS1;CPNS1_HUMAN;Calpain small subunit 1
27.6653995513916;27.292999267578125;26.004899978637695;28.396099090576172;26.712799072265625;25.76490020751953;26.300100326538086;27.52790069580078;27.649799346923828;27.14889907836914;26.439800262451172;26.97559928894043;26.09510040283203;26.80940055847168;27.417800903320312;27.531200408935547;27.34440040588379;27.42449951171875;27.758100509643555;27.400400161743164;27.849199295043945;27.5312995…	000313873;14;27	085016333538555;27	059782791137696;26	53151357496107;28	1531551361084;92;35;37;20;12	268707401349317;2	105263157894737E-05;2	7463814269115012;0	1025;0	5282692161766249;1	4565061763462877;P04792;HSPB1;HSPB1_HUMAN;Heat shock protein beta-1
21.30340003967285;21.4862003326416;21.52669906616211;21.298599243164062;22.704299926757812;22.55769920349121;22.388500213623047;21.382999420166016;20.81559944152832;22.082000732421875;21.681699752807617;21.173500061035156;22.142499923706055;21.471900939941406;21.58049964904785;21.99690055847168;22.134199142456055;21.141199111938477;21.106599807739258;20.539100646972656;21.56450080871582;21.649099…	000313873;5;21	160036999246348;21	65887712751116;21	17102983835581;20	26673002243042;92;35;37;20;3	3521178354963967;0	001752851711026616;0	990180529561874;0	24383072100313477;0	4878472891553507;0	9906725212922866;P04839;CYBB;CY24B_HUMAN;Cytochrome b-245 heavy chain
23.424100875854492;23.535600662231445;24.31290054321289;23.139699935913086;23.39459991455078;24.493999481201172;23.313100814819336;23.75189971923828;23.344600677490234;24.015199661254883;23.887100219726562;23.42799949645996;23.97570037841797;23.99679946899414;23.6476993560791;23.345199584960938;23.346200942993164;23.753000259399414;23.0664005279541;23.252099990844727;23.141300201416016;23.5664005…	000313873;19;23	43241086213485;23	609162902832033;23	64923513257826;22	721969890594483;92;35;37;20;15	270053996791619;1	1049723756906077E-05;0	24196582939184672;0	8713261183261184;-0	04007222974622593;-0	14802977312404775;P04843;RPN1;RPN1_HUMAN;Dolichyl-diphosphooligosaccharide--protein glycosyltransferase subunit 1
22.887699127197266;23.04960060119629;23.879100799560547;22.735700607299805;22.683900833129883;24.062999725341797;23.171899795532227;23.33209991455078;22.93120002746582;23.637300491333008;23.53459930419922;23.02829933166504;23.28179931640625;23.296899795532227;23.49810028076172;22.823699951171875;22.898799896240234;23.318599700927734;22.834299087524414;22.5762996673584;22.358600616455078;23.056200…	000313873;8;22	958304384480353;23	112782887050084;23	162246033952044;22	310674953460694;92;35;37;20;11	31398561743085;6	112054329371817E-05;0	26754541029302986;0	8448340807174888;-0	04946314690196019;-0	17646835201108935;P04844;RPN2;RPN2_HUMAN;Dolichyl-diphosphooligosaccharide--protein glycosyltransferase subunit 2
19.604900360107422;20.02280044555664;19.49839973449707;19.649900436401367;20.13290023803711;19.899499893188477;20.187299728393555;19.78059959411621;19.560400009155273;19.770000457763672;18.888700485229492;19.318700790405273;19.581100463867188;19.620500564575195;18.274999618530273;19.601200103759766;19.42799949645996;19.645999908447266;19.69729995727539;18.654199600219727;17.749000549316406;19.723…	000313873;3;19	59274671388709;19	41280288696289;19	517062161419844;20	047664833068847;92;35;37;20;2	732920574492191;0	02692326139088729;0	2937132006411758;0	7243153813011632;-0	10425927445695393;-0	2921433549659841;P04899;GNAI2;GNAI2_HUMAN;Guanine nucleotide-binding protein G(i) subunit alpha-2
20.262800216674805;18.24329948425293;21.501699447631836;17.736000061035156;19.621999740600586;19.30620002746582;18.784500122070312;18.372299194335938;18.86949920654297;20.317100524902344;23.787799835205078;18.73080062866211;19.68589973449707;19.631999969482422;20.16790008544922;18.228300094604492;20.047199249267578;18.870899200439453;19.62070083618164;18.037399291992188;19.81570053100586;20.64279…	000313873;4;19	31628691631815;19	458208520071846;19	56241076701396;18	612594985961913;92;35;37;20;1	7082198255014764;0	03185598141695702;0	14857314422115261;0	7969645500584339;-0	10420224694211555;-0	2174378568815564;P04920;SLC4A2;B3A2_HUMAN;Anion exchange protein 2
23.755300521850586;22.32029914855957;23.622800827026367;23.463899612426758;22.888200759887695;23.412399291992188;22.944499969482422;23.523700714111328;23.298999786376953;23.51650047302246;23.79170036315918;23.23979949951172;23.847400665283203;23.484399795532227;23.77440071105957;23.292499542236328;23.4768009185791;22.502599716186523;22.73979949951172;22.428699493408203;23.33300018310547;23.021299…	000313873;11;23	176193423893142;23	35399720328195;23	245083680024017;22	737589836120605;92;35;37;20;4	5280702814867935;0	009759324419422942;0	5071553421284634;0	66725;0	10891352325793235;0	3550713845951045;P05023;ATP1A1;AT1A1_HUMAN;Sodium/potassium-transporting ATPase subunit alpha-1
21.060300827026367;19.43720054626465;20.639299392700195;20.00149917602539;18.236400604248047;21.149599075317383;18.682199478149414;20.44029998779297;21.14699935913086;20.72249984741211;21.065200805664062;20.465700149536133;21.050800323486328;21.036800384521484;21.42259979248047;20.31170082092285;21.611400604248047;17.491300582885742;20.433300018310547;18.204599380493164;20.614700317382812;20.7992…	000313873;3;19	879273912181024;20	33233424595424;19	85466477677629;19	13194522857666;92;35;37;20;2	65702556429626;0	006088820826952527;1	1152338311769225;0	22601692047377328;0	4776694691779504;1	0253960286428991;P05026;ATP1B1;AT1B1_HUMAN;Sodium/potassium-transporting ATPase subunit beta-1
22.951099395751953;22.684200286865234;22.308300018310547;22.3966007232666;22.234699249267578;21.484600067138672;21.9419002532959;22.563400268554688;22.877500534057617;22.472900390625;23.434099197387695;22.652700424194336;22.77549934387207;22.496599197387695;22.69700050354004;23.191099166870117;23.09239959716797;22.836299896240234;23.012399673461914;22.067800521850586;23.100299835205078;23.0990009…	000313873;9;22	72637717620186;22	747191347394672;22	63370266476193;22	86140022277832;92;35;37;20;0	6519507861172223;0	4829572471324296;0	4573206916037197;0	6678486997635933;0	1134886826327417;0	35428780536566856;P05091;ALDH2;ALDH2_HUMAN;Aldehyde dehydrogenase	mitochondrial
18.21190071105957;18.166900634765625;18.47760009765625;19.199600219726562;18.924999237060547;18.310300827026367;18.409000396728516;18.069299697875977;18.762800216674805;19.17770004272461;18.78510093688965;18.700199127197266;19.26219940185547;18.29170036315918;19.151599884033203;18.21339988708496;18.449199676513672;19.006799697875977;19.57110023498535;18.868099212646484;18.854400634765625;19.04010…	000313873;3;18	663946690766707;18	606851468767438;18	300021558194548;19	437124824523927;92;35;37;20;4	58740083329371;0	0008403001071811361;1	3541099205291305;0	29481481481481486;0	30682991057289044;0	8779894765418311;P05106;ITGB3;ITB3_HUMAN;Integrin beta-3
20.643800735473633;20.842500686645508;20.952199935913086;20.80229949951172;22.448999404907227;21.79789924621582;21.948400497436523;20.765499114990234;19.92009925842285;21.808399200439453;21.08449935913086;20.570600509643555;21.52039909362793;20.9064998626709;21.067699432373047;21.431800842285156;21.625699996948242;20.461599349975586;21.327899932861328;20.782499313354492;20.90060043334961;21.71199…	000313873;6;20	97748806165612;21	240374210902623;21	534556930129593;19	48685989379883;92;35;37;20;13	118661625619426;0;1	4510150142739517;0	29665445665445667;-0	2941827192269706;-0	8726528302728743;P05107;ITGB2;ITB2_HUMAN;Integrin beta-2
24.371400833129883;23.909900665283203;22.454500198364258;26.65530014038086;25.774700164794922;23.992000579833984;25.034799575805664;24.54450035095215;24.043399810791016;25.944599151611328;24.818700790405273;24.088699340820312;23.793800354003906;22.988500595092773;26.898099899291992;25.41320037841797;26.430099487304688;25.590599060058594;24.004100799560547;23.14150047302246;17.47209930419922;23.21…	000313873;4;24	679205479829207;24	291054316929408;24	438637759234453;25	803520298004152;92;35;37;20;2	2787042200595873;0	005764796310530361;0	13612629824905487;0	7786788844621514;-0	14758344230504505;-0	23522558519230305;P05109;S100A8;S10A8_HUMAN;Protein S100-A8
21.90839958190918;21.49180030822754;22.673099517822266;21.987300872802734;22.411800384521484;21.836700439453125;22.146900177001953;22.305299758911133;21.713300704956055;22.10930061340332;21.9552001953125;20.931800842285156;20.52050018310547;19.45039939880371;19.61359977722168;20.32699966430664;18.788799285888672;20.17140007019043;19.936100006103516;18.53019905090332;20.41080093383789;21.129600524…	000313873;3;21	331373940343443;20	97658004760742;21	54960539534285;21	548535060882568;92;35;37;20;1	7389704037868214;0	05074652406417113;1	7231243544986323;0	13412987012987015;-0	573025347735431;-1	3069296170894198;P05114;HMGN1;HMGN1_HUMAN;Non-histone chromosomal protein HMG-14
18.50349998474121;17.868600845336914;17.841400146484375;21.99570083618164;18.735700607299805;16.97760009765625;18.32710075378418;16.999799728393555;18.674800872802734;18.04520034790039;18.396699905395508;19.07979965209961;18.072900772094727;17.40290069580078;20.766599655151367;18.86370086669922;20.128400802612305;17.503799438476562;18.256000518798828;18.914899826049805;17.82229995727539;18.540500…	000313873;2;18	886317439701248;18	751737322126115;18	425605361526078;19	974149990081788;92;35;37;20;3	5582977968767233;0	000902542372881356;0	6255196163361587;0	4133275563258232;0	326131960600037;0	6894313059292592;P05120;SERPINB2;PAI2_HUMAN;Plasminogen activator inhibitor 2
20.097000122070312;20.039499282836914;20.049999237060547;19.418500900268555;20.15519905090332;18.3164005279541;18.627199172973633;20.103200912475586;20.935100555419922;19.88279914855957;19.664199829101562;20.310800552368164;19.42919921875;20.311199188232422;19.763200759887695;19.15239906311035;19.476600646972656;19.80109977722168;19.39459991455078;18.13010025024414;19.904499053955078;19.907100677…	000801925;2;19	031764175580896;19	395214189801898;18	993975871318096;18	46563501358032;92;35;37;20;2	88899050047335;0	008971509971509972;1	2292220233882545;0	24458986175115208;0	4012383184838022;0	9811237673490582;P05154;SERPINA5;IPSP_HUMAN;Plasma serine protease inhibitor
24.26799964904785;24.875;23.97960090637207;23.39150047302246;23.90180015563965;23.24220085144043;23.90250015258789;24.061599731445312;24.02280044555664;24.438199996948242;24.514799118041992;24.61720085144043;23.503000259399414;24.727399826049805;23.979299545288086;24.157400131225586;23.7677001953125;24.402099609375;23.850900650024414;24.053199768066406;22.99850082397461;24.163299560546875;25.1035…	000313873;5;23	707643508911133;24	129737200055803;23	474045985453838;23	401134967803955;92;35;37;20;1	7013375397950963;0	03909893795416433;1	5970312425943123;0	1219290780141844;0	6556912146019656;1	3570907771833998;P05155;SERPING1;IC1_HUMAN;Plasma protease C1 inhibitor
21.03619956970215;22.437000274658203;21.543500900268555;18.957000732421875;21.193300247192383;20.65410041809082;21.111799240112305;21.170700073242188;21.71540069580078;21.38960075378418;21.609699249267578;21.486499786376953;21.187000274658203;22.27280044555664;21.022499084472656;21.736000061035156;21.60770034790039;21.491199493408203;20.80699920654297;21.053499221801758;18.604700088500977;21.5282…	000313873;3;20	778657602227252;20	98156291416713;20	770078298207874;20	43944501876831;92;35;37;20;0	5710533893495982;0	3018062547673532;0	34743296152064224;0	5908649237472766;0	21148461595925738;0	44246849596430626;P05156;CFI;CFAI_HUMAN;Complement factor I
21.884700775146484;21.195100784301758;20.391399383544922;20.625999450683594;22.238100051879883;22.49959945678711;21.457000732421875;21.614500045776367;21.117799758911133;22.521799087524414;17.235000610351562;22.085500717163086;21.540800094604492;21.24690055847168;21.808900833129883;21.824199676513672;22.92690086364746;21.986799240112305;20.964500427246094;20.872600555419922;20.925800323486328;20.…	000313873;5;20	739032641701076;21	327491651262555;21	214470218967747;18	829669857025145;92;35;37;20;9	55345699961149;0;0	14762877084453863;0	7917245179063361;0	11302143229480777;0	22398004133592161;P05161;ISG15;ISG15_HUMAN;Ubiquitin-like protein ISG15
21.408599853515625;23.442899703979492;20.28849983215332;21.084199905395508;24.073999404907227;21.638099670410156;22.68090057373047;21.28230094909668;20.215900421142578;24.182199478149414;22.94099998474121;20.85070037841797;22.421600341796875;21.40220069885254;23.433399200439453;23.636199951171875;23.780399322509766;21.92609977722168;20.670299530029297;20.296300888061523;20.44529914855957;21.72739…	000313873;11;22	272764081540316;21	974122837611606;22	558099849804027;22	267515087127684;92;35;37;20;0	6508476146000883;0	22692172523961662;0	9854739939168475;0	2122437275985663;-0	5839770121924204;-1	0545432544217648;P05164;MPO;PERM_HUMAN;Myeloperoxidase
20.685800552368164;20.47949981689453;21.27910041809082;20.598400115966797;19.526899337768555;19.981000900268555;20.598100662231445;20.748600006103516;20.342899322509766;19.90089988708496;22.5802001953125;20.370899200439453;20.792600631713867;20.230100631713867;20.312400817871094;20.777700424194336;20.114200592041016;20.41900062561035;21.405500411987305;20.731399536132812;21.239999771118164;21.470…	000313873;11;20	6127087344294;20	767191532679966;20	290664879051416;20	938144969940186;92;35;37;20;3	0239007517752436;0	015976424361493123;2	3803273665007407;0	13085906040268458;0	4765266536285502;1	3205662527583957;P05165;PCCA;PCCA_HUMAN;Propionyl-CoA carboxylase alpha chain	mitochondrial
21.87980079650879;21.538999557495117;21.92959976196289;21.47559928894043;20.858699798583984;21.450899124145508;17.97610092163086;21.399700164794922;21.65730094909668;21.178499221801758;23.479999542236328;21.509899139404297;22.007600784301758;18.095500946044922;21.4242000579834;22.0625;21.142499923706055;21.24519920349121;22.067899703979492;18.7810001373291;21.349899291992188;21.74920082092285;21.…	000313873;7;21	17178257651951;21	407699911934987;20	77808380126953;21	487269973754884;92;35;37;20;1	3055180332050758;0	06908337544214249;1	3776131974308674;0	1488901408450704;0	6296161106654559;1	250145045039749;P05166;PCCB;PCCB_HUMAN;Propionyl-CoA carboxylase beta chain	mitochondrial
22.651500701904297;22.42620086669922;23.065500259399414;23.031700134277344;23.076200485229492;23.162099838256836;23.105899810791016;23.059200286865234;22.721599578857422;23.553199768066406;22.816099166870117;22.757699966430664;22.683300018310547;23.17770004272461;23.11479949951172;22.889999389648438;23.109699249267578;22.398000717163086;22.808399200439453;23.01959991455078;23.06100082397461;22.75…	000313873;9;22	897297734799594;22	91945424761091;22	99012957392512;22	686784934997558;92;35;37;20;2	5856408306648113;0	16754545454545453;0	5120259193566219;0	755876923076923;-0	07067532631420903;-0	26296407333669786;P05198;EIF2S1;IF2A_HUMAN;Eukaryotic translation initiation factor 2 subunit 1
19.8799991607666;17.805200576782227;18.253999710083008;19.064699172973633;21.09869956970215;21.273300170898438;21.09480094909668;17.34239959716797;17.4335994720459;17.81130027770996;17.55769920349121;18.385000228881836;20.617300033569336;17.72279930114746;19.05109977722168;18.30139923095703;18.199399948120117;19.96109962463379;18.01409912109375;17.938400268554688;18.492900848388672;18.77400016784…	000993295;2;18	7472911917645;18	730416979108536;18	907516118642445;18	480404949188234;92;35;37;20;0	5372202949792306;0	3627352071005917;0	32226946432841996;0	6273333333333334;-0	1770991395339081;-0	39601633997528624;P05362;ICAM1;ICAM1_HUMAN;Intercellular adhesion molecule 1
21.929500579833984;21.9507999420166;22.273099899291992;18.036100387573242;18.468399047851562;17.816600799560547;18.641300201416016;16.67729949951172;22.458499908447266;21.74020004272461;21.07270050048828;19.308700561523438;21.832300186157227;21.664899826049805;18.948699951171875;18.800899505615234;22.03510093688965;22.474300384521484;22.95989990234375;22.497600555419922;22.91309928894043;22.88479…	000313873;4;20	933703277422033;20	824082946777345;19	91757568153175;23	005374908447266;92;35;37;20;7	023328714789951;1	646090534979424E-05;1	4229468152902989;0	10311926605504587;0	9065072652455939;1	4433660171673555;P05413;FABP3;FABPH_HUMAN;Fatty acid-binding protein	heart
21.679000854492188;21.88089942932129;21.582599639892578;21.973800659179688;22.312299728393555;22.23069953918457;22.36009979248047;22.22330093383789;21.899599075317383;22.457599639892578;21.82390022277832;22.07939910888672;22.362499237060547;22.21190071105957;21.500200271606445;21.993900299072266;22.065500259399414;21.574100494384766;21.712499618530273;22.10930061340332;21.915199279785156;21.48180…	000313873;4;21	948715168496836;22	01004273550851;22	20886751123377;21	360110092163087;92;35;37;20;5	405145949447825;0	001549514563106796;1	8318973539356345;0	40201640838650865;-0	19882477572526014;-0	711982080299982;P05455;SSB;LA_HUMAN;Lupus La protein
21.020599365234375;22.24519920349121;21.08609962463379;21.34819984436035;21.566999435424805;20.5403995513916;21.314300537109375;21.05419921875;21.478200912475586;21.93910026550293;21.899499893188477;21.87030029296875;21.17180061340332;21.644699096679688;21.25629997253418;22.451499938964844;21.713300704956055;21.618900299072266;21.625900268554688;21.561100006103516;20.60449981689453;21.89620018005…	000313873;10;21	56487931375918;21	559677015032086;21	519137872231973;21	658605003356932;92;35;37;20;0	1526637355636508;0	8063112519809825;0	10344317916301841;0	9048989547038327;0	040539142800113837;0	11576972310974556;P05546;SERPIND1;HEP2_HUMAN;Heparin cofactor 2
24.065000534057617;24.79840087890625;23.414199829101562;24.040700912475586;23.29960060119629;22.843299865722656;24.27630043029785;24.003599166870117;24.602399826049805;23.69849967956543;23.658700942993164;24.563899993896484;23.773399353027344;24.08609962463379;23.087499618530273;24.306299209594727;23.93440055847168;24.711700439453125;25.04829978942871;24.788299560546875;24.689800262451172;24.7527…	000313873;9;24	021319575931717;24	04227719988142;23	669183834179027;24	636094856262208;92;35;37;20;5	985321478359256;0	0004954128440366973;1	7520069118290296;0	2127207207207207;0	3730933657023918;1	0551822611981363;P05556;ITGB1;ITB1_HUMAN;Integrin beta-1
26.485200881958008;23.707000732421875;26.67060089111328;25.249500274658203;26.033599853515625;25.44879913330078;27.077499389648438;26.681400299072266;24.419599533081055;25.79759979248047;26.99920082092285;26.804899215698242;25.94849967956543;26.105300903320312;26.617300033569336;26.09600067138672;24.542200088500977;24.416900634765625;24.587099075317383;26.77050018310547;26.08329963684082;25.35750…	000313873;19;25	696994636369787;26	207814461844308;26	530570262187236;23	2609450340271;92;35;37;20;15	986965239859233;0;0	6011587171384827;0	4228686868686869;-0	3227558003429287;-0	6744437160975446;P05783;KRT18;K1C18_HUMAN;Keratin	type I cytoskeletal 18
28.24329948425293;24.749900817871094;26.632099151611328;26.070899963378906;26.810300827026367;25.50819969177246;27.37339973449707;27.365800857543945;25.684499740600586;27.009700775146484;27.87339973449707;27.75909996032715;26.91950035095215;26.911699295043945;28.41510009765625;26.757099151611328;26.308399200439453;25.340599060058594;26.157899856567383;27.197200775146484;26.324499130249023;25.7614…	000313873;27;26	233324963113535;26	927291325160436;27	183243364901156;23	261534786224367;92;35;37;20;20	194280309745295;0;0	5066353491965906;0	4910561189993239;-0	2559520397407198;-0	5674787873155058;P05787;KRT8;K2C8_HUMAN;Keratin	type II cytoskeletal 8
18.215099334716797;18.658300399780273;18.0625;17.920000076293945;17.538400650024414;18.025400161743164;18.117900848388672;18.65239906311035;19.093599319458008;17.253599166870117;18.3927001953125;18.037700653076172;18.733400344848633;17.21769905090332;17.558000564575195;18.787599563598633;18.586999893188477;17.684099197387695;18.265199661254883;18.5314998626709;17.896400451660156;17.45249938964843…	0011685;2;19	185843446980353;18	166659927368165;18	314383687199772;22	58161516189575;92;35;37;20;14	71399215524356;0;0	29368276714094393;0	6707253983130272;-0	14772375983160657;-0	3501823106370247;P05976;MYL1;MYL1_HUMAN;Myosin light chain 1/3	skeletal muscle isoform
25.18280029296875;25.754499435424805;24.617300033569336;24.975799560546875;24.595600128173828;24.171199798583984;24.50160026550293;25.16160011291504;25.02899932861328;24.48509979248047;25.317899703979492;25.778900146484375;25.345500946044922;25.135099411010742;23.59869956970215;24.481000900268555;24.700599670410156;25.894899368286133;25.27680015563965;24.776599884033203;24.962900161743164;25.9249…	000313873;6;24	983944581902545;25	019571467808316;24	83079193733834;25	204929924011232;92;35;37;20;0	8631394607360785;0	28188271604938275;0	5456239151858234;0	5387939939939941;0	18877953046997575;0	503536666681776;P05997;COL5A2;CO5A2_HUMAN;Collagen alpha-2(V) chain
20.07159996032715;18.410999298095703;19.15559959411621;20.425600051879883;20.587299346923828;20.30299949645996;21.065399169921875;20.636999130249023;20.36870002746582;20.65019989013672;20.318300247192383;18.13319969177246;20.217899322509766;20.588600158691406;19.615100860595703;20.725200653076172;20.049800872802734;20.306499481201172;18.54669952392578;19.494400024414062;20.807300567626953;20.8176…	000313873;3;19	954926055410635;20	032162802559988;19	985991864591032;19	762290000915527;92;35;37;20;0	2246169392695897;0	6439086697551291;0	07801130742508851;0	9095115716753022;0	04617093796895588;0	10950560324045418;P06132;UROD;DCUP_HUMAN;Uroporphyrinogen decarboxylase
26.2106990814209;26.833099365234375;25.777299880981445;26.330900192260742;25.915800094604492;25.41320037841797;26.175899505615234;26.336200714111328;26.522899627685547;26.174100875854492;26.308000564575195;26.57939910888672;26.138900756835938;26.305700302124023;25.42099952697754;26.292999267578125;26.160200119018555;26.727699279785156;26.904199600219727;26.05120086669922;26.70829963684082;26.7292…	000313873;26;26	259945724321447;26	23216857910156;25	989432566874736;26	809005069732667;92;35;37;20;7	949167274674716;0	0004033214709371293;1	544671502713579;0	353;0	24273601222682473;0	7867640320043572;P06396;GSN;GELS_HUMAN;Gelsolin
20.960399627685547;16.784000396728516;20.90399932861328;20.047500610351562;21.470199584960938;21.160600662231445;20.453899383544922;21.517799377441406;20.728200912475586;21.074899673461914;20.4783992767334;17.989299774169922;18.057100296020508;17.370800018310547;17.515499114990234;18.513599395751953;19.10740089416504;18.59429931640625;18.750999450683594;18.50200080871582;18.917600631713867;17.142…	000313873;3;19	350548910058063;18	968365696498324;19	584362133129222;19	586815071105956;92;35;37;20;0	8366022712846215;0	15162750217580503;1	0963221333401727;0	18389144050104383;-0	6159964366308976;-1	1263908164762568;P06454;PTMA;PTMA_HUMAN;Prothymosin alpha
18.454200744628906;18.481300354003906;18.64889907836914;18.48550033569336;17.6560001373291;21.78420066833496;21.17060089111328;21.082300186157227;18.435300827026367;21.04560089111328;19.198699951171875;20.962099075317383;18.730499267578125;20.846500396728516;20.732500076293945;18.404600143432617;17.73509979248047;18.81220054626465;18.66550064086914;17.70439910888672;18.430700302124023;18.27079963…	000313873;3;19	42043698352316;19	15470869881766;20	181156777046823;18	478129863739014;92;35;37;20;4	4213604558090065;0	0002136986301369863;2	4470807289569265;0	05153846153846154;-1	026448078229162;-1	9002701751436093;P06493;CDK1;CDK1_HUMAN;Cyclin-dependent kinase 1
26.68829917907715;26.647300720214844;26.90530014038086;26.567899703979492;26.072500228881836;26.831199645996094;26.285999298095703;26.92009925842285;26.72410011291504;26.367799758911133;28.447099685668945;26.30389976501465;26.49970054626465;26.59600067138672;26.22410011291504;26.72599983215332;26.386600494384766;26.719999313354492;26.7893009185791;26.446500778198242;26.981599807739258;26.86260032…	000313873;16;26	69193160015604;26	697174399239675;26	439705462069124;27	14937505722046;92;35;37;20;5	437567409682716;0	0035666666666666668;1	6926609484801376;0	3158194130925508;0	2574689371705503;0	8349256207460567;P06576;ATP5F1B;ATPB_HUMAN;ATP synthase subunit beta	mitochondrial
18.181800842285156;21.670900344848633;17.987499237060547;20.788999557495117;20.866199493408203;21.178300857543945;21.581300735473633;21.100200653076172;21.67919921875;21.661699295043945;21.295299530029297;21.456100463867188;21.000699996948242;21.54199981689453;20.807100296020508;21.667200088500977;21.226699829101562;21.556299209594727;21.263900756835938;21.341299057006836;20.720500946044922;21.41…	000313873;8;21	015934757564377;21	11856291634696;21	17902693877349;20	534614944458006;92;35;37;20;1	5780782544439702;0	06934611503531786;0	12659971606296208;0	8641895734597157;-0	060464022426529596;-0	15632354639321333;P06681;C2;CO2_HUMAN;Complement C2
22.658700942993164;23.576200485229492;18.539199829101562;24.918100357055664;24.01180076599121;23.30109977722168;23.822999954223633;24.445999145507812;22.257099151611328;23.941600799560547;23.72249984741211;22.320100784301758;22.266000747680664;22.212099075317383;24.161100387573242;24.101900100708008;24.59160041809082;25.239700317382812;23.047800064086914;17.66659927368164;18.3085994720459;21.9235…	000313873;8;23	29391856815504;22	798551504952567;23	092418979954076;24	533585166931154;92;35;37;20;3	004278980024816;0	0015141463414634147;0	3087114111365519;0	5634224235560589;-0	2938674750015089;-0	47051001433340794;P06702;S100A9;S10A9_HUMAN;Protein S100-A9
22.92259979248047;23.39109992980957;23.10610008239746;22.831899642944336;24.146400451660156;22.392799377441406;23.437999725341797;23.282699584960938;23.627199172973633;23.55139923095703;23.806800842285156;23.721799850463867;23.58679962158203;22.641300201416016;22.51569938659668;23.072399139404297;23.933799743652344;21.575899124145508;23.723100662231445;23.899200439453125;17.828800201416016;23.643…	000313873;14;22	917451153630797;22	872934232439313;23	061605556591136;22	728670120239258;92;35;37;20;0	22885142557798346;0	6022964202074272;0	27136908278952987;0	6480019502681619;-0	18867132415182297;-0	3753319063474638;P06727;APOA4;APOA4_HUMAN;Apolipoprotein A-IV
22.504600524902344;22.284400939941406;22.470399856567383;22.819599151611328;22.574100494384766;22.614599227905273;22.511600494384766;22.289100646972656;22.574600219726562;22.71540069580078;22.292200088500977;22.35689926147461;22.569000244140625;22.641700744628906;23.06730079650879;22.68320083618164;22.426000595092773;22.136699676513672;22.41010093688965;22.13479995727539;22.116199493408203;22.284…	000313873;3;22	161905537480894;22	505737250191824;21	861681190696924;22	11561508178711;92;35;37;20;1	6276847045235308;0	054907172995780594;1	8514879429398785;0	10661016949152542;0	6440560594949005;1	4298128898639513;P06730;EIF4E;IF4E_HUMAN;Eukaryotic translation initiation factor 4E
18.19569969177246;18.258899688720703;18.258800506591797;21.002099990844727;22.756799697875977;17.145000457763672;18.216400146484375;17.419200897216797;18.342500686645508;19.50480079650879;18.881999969482422;22.798999786376953;17.588300704956055;20.012300491333008;21.168399810791016;20.935699462890625;20.216100692749023;17.880800247192383;18.90180015563965;23.042800903320312;20.17770004272461;18.3…	000313873;4;20	122114264446758;19	487063108171736;20	931072956806904;19	736880207061766;92;35;37;20;2	210446122461588;0	005261849261849262;2	429150957259919;0	03982608695652174;-1	4440098486351687;-2	1207353965315554;P06731;CEACAM5;CEAM5_HUMAN;Carcinoembryonic antigen-related cell adhesion molecule 5
19.116300582885742;18.821399688720703;18.35460090637207;18.718299865722656;21.822599411010742;18.343700408935547;17.62220001220703;18.069700241088867;20.134599685668945;18.37150001525879;22.630199432373047;22.882099151611328;18.95039939880371;18.052099227905273;18.698400497436523;17.886499404907227;18.531400680541992;18.80229949951172;24.528600692749023;19.10409927368164;23.360599517822266;18.161…	000313873;13;20	46976854490197;19	343591363089427;19	67470014417494;23	911455154418945;92;35;37;20;12	90967048552443;0;0	3357747617085802;0	5345116279069767;-0	33110878108551134;-0	5115914840716559;P06732;CKM;KCRM_HUMAN;Creatine kinase M-type
24.924800872802734;24.56130027770996;24.121000289916992;24.72920036315918;24.60409927368164;24.805299758911133;25.109800338745117;24.71430015563965;24.81089973449707;25.28809928894043;24.331300735473633;24.66200065612793;24.37220001220703;24.451900482177734;24.363300323486328;24.089599609375;24.76110076904297;24.844600677490234;24.65880012512207;24.737499237060547;24.894500732421875;24.3614006042…	000313873;10;24	738433775694475;24	615774427141464;24	68390810167467;25	053960132598878;92;35;37;20;5	744729794375599;0	02357843137254902;0	46446867003173825;0	763026851098454;-0	06813367453320751;-0	25105271478231733;P06733;ENO1;ENOA_HUMAN;Alpha-enolase
21.70509910583496;22.091299057006836;20.9197998046875;22.025100708007812;22.103300094604492;21.29159927368164;21.810199737548828;21.95709991455078;21.424699783325195;21.83880043029785;21.596799850463867;22.04050064086914;22.00909996032715;21.710399627685547;21.50309944152832;22.2278995513916;21.844100952148438;21.238500595092773;21.410200119018555;21.93280029296875;20.5669002532959;21.96640014648…	000313873;11;21	666253214297086;21	738471385410854;21	68675118523675;21	501950168609618;92;35;37;20;0	5768891084042995;0	49627681660899653;0	1700454405941636;0	8617660432709938;0	051720200174102615;0	16002682863211942;P06737;PYGL;PYGL_HUMAN;Glycogen phosphorylase	liver form
24.46179962158203;24.48979949951172;24.241500854492188;24.40570068359375;23.957599639892578;24.877700805664062;24.37929916381836;24.226600646972656;24.601200103759766;24.796899795532227;24.75659942626953;24.511199951171875;24.48349952697754;24.398799896240234;24.167600631713867;24.233400344848633;24.179800033569336;24.813600540161133;24.447200775146484;24.087200164794922;24.759199142456055;24.578…	000313873;12;24	467082624850065;24	432748685564313;24	26949181427827;24	89271001815796;92;35;37;20;7	014010737279892;0	0032622673434856177;1	1214570619812114;0	49324799999999996;0	1632568712860447;0	5622573213591143;P06744;GPI;G6PI_HUMAN;Glucose-6-phosphate isomerase
25.939599990844727;24.953800201416016;25.83930015563965;25.457500457763672;26.0093994140625;25.913000106811523;26.069400787353516;25.484500885009766;26.036699295043945;26.416099548339844;25.3794002532959;25.697200775146484;25.90250015258789;25.9591007232666;25.18720054626465;24.71780014038086;25.996000289916992;25.11400032043457;24.595300674438477;25.10110092163086;25.338600158691406;25.273599624…	000313873;7;25	495353429213814;25	539614541190012;25	70291637729954;25	033905029296875;92;35;37;20;4	122153812174744;0	009305024769992922;0	7210318508086158;0	5377745629897529;-0	16330183610952886;-0	504965283261212;P06748;NPM1;NPM_HUMAN;Nucleophosmin
18.735599517822266;18.876300811767578;18.70709991455078;18.146699905395508;18.072799682617188;17.694400787353516;18.837400436401367;17.923200607299805;18.06439971923828;18.368099212646484;18.417699813842773;18.928699493408203;18.72439956665039;17.777299880981445;19.497800827026367;18.5408992767334;18.034900665283203;18.151500701904297;17.580799102783203;18.30069923400879;18.672100067138672;17.645…	000313873;2;18	76422181336776;18	203571374075754;18	265029958776527;20	66886501312256;92;35;37;20;6	201995553853536;1	1204481792717087E-05;0	13876684105835665;0	8588790560471976;-0	061458584700773145;-0	1639496274655082;P06753;TPM3;TPM3_HUMAN;Tropomyosin alpha-3 chain
21.22719955444336;21.355600357055664;21.11720085144043;21.093299865722656;21.50550079345703;20.87619972229004;21.770200729370117;21.089599609375;21.462400436401367;21.25979995727539;20.89699935913086;21.716800689697266;20.94420051574707;21.256099700927734;20.907499313354492;21.148099899291992;21.100000381469727;21.33690071105957;21.654800415039062;21.02680015563965;21.412500381469727;21.202600479…	000313873;15;21	091608752375063;21	194765744890486;21	025862255611933;21	032715034484863;92;35;37;20;1	02730220160756;0	4349821810406272;1	3478970631371743;0	47304610951008647;0	16890348927855214;0	5975077318149565;P06756;ITGAV;ITAV_HUMAN;Integrin alpha-V
21.93000030517578;18.85420036315918;19.616899490356445;22.155500411987305;22.139400482177734;21.82270050048828;17.72130012512207;18.369199752807617;22.617300033569336;21.672300338745117;22.712799072265625;21.86669921875;22.132400512695312;17.92799949645996;21.801300048828125;18.407800674438477;21.95549964904785;22.251399993896484;17.552499771118164;18.1825008392334;19.026199340820312;17.291299819…	000313873;4;20	15894889831543;20	579834365844725;20	690878275278454;18	43832998275757;92;35;37;20;4	814145827649126;5	5749128919860624E-05;0	094485599910844;0	850920729438035;-0	11104390943372877;-0	17166864336988732;P06865;HEXA;HEXA_HUMAN;Beta-hexosaminidase subunit alpha
19.18790054321289;17.930200576782227;25.58060073852539;19.315500259399414;18.42289924621582;18.83810043334961;23.27910041809082;24.167499542236328;17.761499404907227;17.839500427246094;28.55139923095703;20.576400756835938;18.045700073242188;22.078500747680664;17.69529914855957;24.755599975585938;18.25349998474121;17.977399826049805;17.819900512695312;19.11720085144043;18.716299057006836;25.631599…	000313873;6;20	58795989078024;21	136782891409737;21	084302850671715;18	709285163879393;92;35;37;20;1	7104690994763732;0	008863473909935669;0	02258211742748133;0	9537772070626003;0	05248004073802193;0	051306920374570006;P07098;LIPF;LIPG_HUMAN;Gastric triacylglycerol lipase
22.97410011291504;23.202800750732422;23.20039939880371;23.694700241088867;23.434600830078125;24.280500411987305;22.890600204467773;23.498300552368164;23.28969955444336;22.833200454711914;24.058300018310547;23.11639976501465;23.890199661254883;22.78190040588379;22.563600540161133;23.029199600219727;22.93269920349121;23.365299224853516;23.06049919128418;22.861299514770508;22.979900360107422;23.8726…	000313873;11;23	211975014728047;23	298199953351702;22	89429726471772;23	648785209655763;92;35;37;20;5	937375189099231;0	001822975517890772;2	7071156737137243;0	152;0	4039026886339805;1	2406907635169795;P07099;EPHX1;HYEP_HUMAN;Epoxide hydrolase 1
22.02519989013672;21.957599639892578;22.19099998474121;22.35580062866211;22.045499801635742;22.266300201416016;22.194000244140625;22.42169952392578;21.541900634765625;21.984800338745117;22.248600006103516;21.79669952392578;22.328699111938477;21.955799102783203;22.30579948425293;22.123300552368164;21.983800888061523;21.798999786376953;21.833499908447266;18.289600372314453;22.009000778198242;21.895…	000313873;3;21	551960882933244;21	831214250837053;21	187386538531328;21	737730026245117;92;35;37;20;0	9099238714062089;0	13434402852049912;1	2744758019490021;0	15702105263157895;0	6438277123057254;1	222651151384209;P07108;DBI;ACBP_HUMAN;Acyl-CoA-binding protein
24.891799926757812;25.255399703979492;25.412099838256836;25.319299697875977;24.68910026550293;24.99020004272461;24.93910026550293;25.833599090576172;25.792800903320312;25.868799209594727;25.87660026550293;25.51889991760254;25.13319969177246;25.110300064086914;24.96649932861328;25.44580078125;25.38319969177246;25.61910057067871;25.594200134277344;25.69260025024414;25.852500915527344;25.59410095214…	000313873;8;25	229207702305008;25	32112012590681;24	94174333520838;25	600170040130614;92;35;37;20;4	472917252598832;0	007118086696562033;2	716008804292606;0	16668;0	37937679069843;1	1959390971317132;P07195;LDHB;LDHB_HUMAN;L-lactate dehydrogenase B chain
18.94610023498535;17.55470085144043;18.353300094604492;17.986499786376953;19.660900115966797;17.865800857543945;19.365400314331055;17.950599670410156;18.414899826049805;16.736799240112305;18.404499053955078;18.066099166870117;17.637300491333008;17.621999740600586;17.546499252319336;17.799400329589844;19.494199752807617;17.475099563598633;18.893199920654297;17.981700897216797;19.70159912109375;18.…	000557569;2;18	492765177851137;18	366239929199217;18	740789207252295;18	255339908599854;92;35;37;20;1	5315397390303336;0	10023297322686707;1	3468229787523776;0	246;-0	3745492780530775;-0	9767158366659935;P07199;CENPB;CENPB_HUMAN;Major centromere autoantigen B
22.39620018005371;21.797000885009766;21.27589988708496;21.72410011291504;22.198299407958984;21.867300033569336;21.905500411987305;21.49920082092285;22.200199127197266;22.213199615478516;22.44179916381836;21.723499298095703;22.118200302124023;21.26889991760254;21.121700286865234;22.17169952392578;22.188199996948242;21.754199981689453;22.02440071105957;21.405000686645508;21.729900360107422;22.00419…	000313873;8;21	727579324141793;21	87328850882394;21	83065935083338;21	281890201568604;92;35;37;20;6	128535761935251;0	004564593301435407;0	1768006801537552;0	8761620652563643;0	042629157990560884;0	142962736013025;P07203;GPX1;GPX1_HUMAN;Glutathione peroxidase 1
18.96969985961914;20.634199142456055;19.178600311279297;19.16390037536621;18.86829948425293;17.751100540161133;18.342500686645508;18.438899993896484;17.810800552368164;18.430200576782227;18.53059959411621;16.956199645996094;18.650999069213867;17.617399215698242;18.126399993896484;20.137399673461914;17.627500534057617;19.709800720214844;18.723499298095703;17.64080047607422;19.012699127197266;18.07…	000313873;4;18	94390972800877;18	64896289280483;19	245797234612542;18	90157480239868;92;35;37;20;1	0892003815974347;0	11719636363636364;1	5755660200843704;0	13982499999999998;-0	596834341807714;-1	2888249542904324;P07225;PROS1;PROS_HUMAN;Vitamin K-dependent protein S
25.443500518798828;24.60460090637207;25.892099380493164;24.794300079345703;24.837499618530273;26.31410026550293;24.929500579833984;24.82159996032715;25.139699935913086;25.766599655151367;25.692800521850586;24.765600204467773;25.210399627685547;25.272499084472656;25.8218994140625;24.697599411010742;24.628000259399414;24.96190071105957;24.642900466918945;24.19540023803711;24.655799865722656;24.8278…	000313873;19;24	860052129496697;25	050282778058733;24	97196759404363;24	32010488510132;92;35;37;20;5	557682433050708;0	0024014401440144014;0	3149000820226797;0	7633626731866341;0	07831518401510351;0	2515332756533163;P07237;P4HB;PDIA1_HUMAN;Protein disulfide-isomerase
27.24329948425293;26.585599899291992;26.02429962158203;26.07390022277832;26.455299377441406;26.14240074157715;26.371400833129883;26.422199249267578;26.50119972229004;25.397300720214844;26.624099731445312;26.94420051574707;26.495500564575195;26.080799102783203;25.53969955444336;25.850299835205078;25.311500549316406;26.464799880981445;26.184799194335938;25.8966007232666;26.071399688720703;25.954200…	000313873;4;26	140482612278152;26	285817119053434;26	163113619830156;25	844279861450197;92;35;37;20;2	5403899418023603;0	07956974459724951;0	5417756170157801;0	6334668659691081;0	12270349922327739;0	39025556824155566;P07305;H1-0;H10_HUMAN;Histone H1.0
25.309999465942383;24.172199249267578;25.08489990234375;24.824600219726562;26.01609992980957;26.049400329589844;25.710500717163086;24.878599166870117;25.01059913635254;25.42840003967285;25.772600173950195;24.952899932861328;25.291099548339844;25.1200008392334;25.51740074157715;25.394699096679688;25.503799438476562;24.849300384521484;25.319700241088867;25.0226993560791;25.32979965209961;25.6037998…	000313873;7;25	132637003193732;25	3685428074428;25	58415686117636;23	88449010848999;92;35;37;20;18	3791796008164;0;0	9724321361394401;0	43759936153232243;-0	21561405373356024;-0	6497412324878664;P07339;CTSD;CATD_HUMAN;Cathepsin D
26.751699447631836;26.0492000579834;25.3966007232666;26.08989906311035;26.053199768066406;25.32659912109375;25.668500900268555;25.909500122070312;25.48940086364746;25.549100875854492;25.060199737548828;26.50119972229004;26.234399795532227;26.076499938964844;25.948999404907227;25.43950080871582;25.64299964904785;25.964000701904297;25.866300582885742;25.432899475097656;25.177400588989258;25.4477005…	000313873;7;25	732327170993972;25	826137161254884;25	623805381156302;25	76892499923706;92;35;37;20;0	5708743872893357;0	49207489597780857;0	9398713516686372;0	4560868913857678;0	20233178009858221;0	6196682373763199;P07355;ANXA2;ANXA2_HUMAN;Annexin A2
21.549299240112305;22.427799224853516;21.1825008392334;21.75200080871582;21.28660011291504;20.434499740600586;21.22570037841797;21.471399307250977;21.787500381469727;21.428800582885742;21.649099349975586;22.470199584960938;21.144800186157227;22.48870086669922;21.43549919128418;21.959999084472656;21.70560073852539;21.940500259399414;21.12310028076172;22.0841007232666;21.480100631713867;21.87070083…	000313873;6;21	428445670915686;21	58228291102818;21	40100535830936;21	209995079040528;92;35;37;20;0	4379635523769759;0	44008522727272725;0	40512844236942447;0	5914660879001628;0	1812775527188215;0	44118698800366657;P07357;C8A;CO8A_HUMAN;Complement component C8 alpha chain
18.119600296020508;20.444599151611328;18.34589958190918;19.030799865722656;19.240299224853516;17.16309928894043;18.464500427246094;18.092300415039062;19.521799087524414;19.687299728393555;19.669300079345703;20.627700805664062;19.024700164794922;20.977399826049805;18.641300201416016;20.4330997467041;19.915599822998047;20.229299545288086;17.144100189208984;18.503999710083008;18.272199630737305;17.4…	000313873;3;19	061684712119725;19	234502628871372;19	190721614940745;18	52053508758545;92;35;37;20;1	5009517059956188;0	06347924141465915;0	06415825698852072;0	9207801225323349;0	0437810139306265;0	09683000646883665;P07358;C8B;CO8B_HUMAN;Complement component C8 beta chain
18.54129981994629;20.604999542236328;18.28890037536621;17.55150032043457;20.054399490356445;17.80150032043457;17.954500198364258;19.70159912109375;19.732900619506836;19.583200454711914;18.389999389648438;19.92620086669922;17.675899505615234;20.41160011291504;18.30620002746582;18.350200653076172;19.537799835205078;17.818700790405273;16.743000030517578;20.282100677490234;18.610300064086914;19.81529…	000313873;5;19	037041311678678;18	81008289882115;19	479610649315088;18	615465259552003;92;35;37;20;2	246235681193252;0	01593438320209974;1	8408968364754443;0	10384070796460178;-0	6695277504939376;-1	4341650358623979;P07360;C8G;CO8G_HUMAN;Complement component C8 gamma chain
24.41710090637207;24.23390007019043;23.753799438476562;24.569299697875977;24.140399932861328;23.711700439453125;23.527299880981445;24.408000946044922;23.908700942993164;24.153900146484375;23.928499221801758;24.42060089111328;24.114099502563477;23.936800003051758;24.121000289916992;24.184799194335938;23.866300582885742;23.917999267578125;23.972200393676758;24.23509979248047;24.136600494384766;24.1…	000313873;17;24	076302196668543;24	11118289402553;23	87457564070418;24	38845510482788;92;35;37;20;4	349554647592392;0	021953951462352208;1	9202899235040691;0	3338340611353712;0	23660725332134902;0	8129163132745613;P07384;CAPN1;CAN1_HUMAN;Calpain-1 catalytic subunit
23.17020034790039;23.233600616455078;22.711299896240234;22.862600326538086;23.480899810791016;22.791799545288086;22.936899185180664;23.07699966430664;23.8656005859375;23.482900619506836;22.839399337768555;23.444499969482422;22.41629981994629;22.8887996673584;22.695100784301758;22.27280044555664;22.496700286865234;23.93939971923828;23.225400924682617;22.897899627685547;23.506000518798828;23.238899…	000313873;2;23	012892432834793;22	98690289088658;22	97679462948361;23	12515506744385;92;35;37;20;0	41428344312670673;0	6680682862770847;0	03592024583606433;0	9682630585273757;0	010108261402969276;0	03357492325509031;P07437;TUBB;TBB5_HUMAN;Tubulin beta chain
18.09980010986328;17.59760093688965;17.85140037536621;17.510099411010742;19.004600524902344;17.57379913330078;18.156200408935547;18.215900421142578;18.074899673461914;18.26919937133789;18.377899169921875;18.760099411010742;18.24799919128418;18.172399520874023;18.488800048828125;17.673799514770508;18.009300231933594;18.407699584960938;18.438899993896484;18.498899459838867;18.194000244140625;18.429…	000313873;8;19	868693393209707;18	57499122619629;18	610537812516498;24	460260009765626;92;35;37;20;18	975759501918734;0;0	04045754099756104;0	9413674540682415;-0	03554658632020846;-0	0687647847677873;P07451;CA3;CAH3_HUMAN;Carbonic anhydrase 3
19.758399963378906;18.28230094909668;17.86590003967285;24.163999557495117;19.421300888061523;20.464599609375;18.594600677490234;22.986799240112305;21.40290069580078;21.151599884033203;18.463499069213867;18.072799682617188;18.11039924621582;17.943899154663086;22.87820053100586;21.203100204467773;22.15019989013672;18.197200775146484;20.463899612426758;21.511199951171875;18.417699813842773;18.633899…	000313873;17;20	511365144149117;19	82202284676688;19	583267469663877;23	434694862365724;92;35;37;20;9	920600096473686;0;0	21221282976169317;0	6662475106685634;0	2387553771030042;0	3560701233308846;P07476;IVL;INVO_HUMAN;Involucrin
20.846799850463867;18.586700439453125;18.694299697875977;17.88800048828125;18.336999893188477;17.968799591064453;17.51849937438965;18.754100799560547;20.6560001373291;18.256900787353516;23.234600067138672;18.824800491333008;17.941600799560547;17.80459976196289;21.145299911499023;17.94219970703125;17.657699584960938;18.93470001220703;17.593599319458008;18.240100860595703;19.25550079345703;18.49790…	000313873;2;18	513045684151027;18	74403430393764;18	465291873828786;18	197160148620604;92;35;37;20;0	5694737732714247;0	2978615678776291;0	4222418174607194;0	5117618122977347;0	2787424301088528;0	5419546794500867;P07478;PRSS2;TRY2_HUMAN;Trypsin-2
25.618099212646484;26.92099952697754;25.022499084472656;25.357999801635742;24.503700256347656;25.309900283813477;25.43630027770996;25.79680061340332;25.456199645996094;25.410600662231445;26.225299835205078;26.783000946044922;26.292800903320312;26.134199142456055;25.230499267578125;26.259300231933594;25.897300720214844;26.98699951171875;26.729799270629883;26.074399948120117;25.66819953918457;26.53…	000313873;6;25	977477094401483;26	055445534842356;25	686010773117477;26	380245018005372;92;35;37;20;2	5272591208503963;0	025033980582524273;1	2888526289031685;0	2566948905109489;0	36943476172487877;0	956602873096399;P07585;DCN;PGS2_HUMAN;Decorin
23.770599365234375;22.917400360107422;24.535999298095703;18.440200805664062;25.025999069213867;24.78730010986328;25.370500564575195;18.317399978637695;24.233600616455078;24.268699645996094;25.74799919128418;23.416099548339844;18.5580997467041;18.58329963684082;23.82040023803711;24.616500854492188;24.82159996032715;17.65049934387207;24.238399505615234;23.79210090637207;24.33009910583496;24.2161998…	00157835;2;21	975765186807383;23	396077019827707;22	339951386322845;18	816475009918214;92;35;37;20;7	180041441060296;0;0	9425837320379175;0	153973474801061;1	0561256335048625;1	2282243298014628;P07602;PSAP;SAP_HUMAN;Prosaposin
20.942100524902344;21.00589942932129;17.877099990844727;20.74530029296875;21.45680046081543;21.613800048828125;20.611900329589844;20.83919906616211;21.393800735473633;21.41360092163086;22.53730010986328;21.270299911499023;22.03619956970215;21.697399139404297;21.177099227905273;21.17009925842285;20.94070053100586;21.16659927368164;21.277599334716797;18.268800735473633;21.17060089111328;21.47109985…	000313873;10;20	5176390979601;21	131925637381418;21	07136478939572;18	418245124816895;92;35;37;20;15	94412517828788;0;0	09812840739385426;0	8787222816399287;0	060560847985698274;0	13908115146011749;P07686;HEXB;HEXB_HUMAN;Beta-hexosaminidase subunit beta
25.951000213623047;26.18120002746582;26.318199157714844;26.592300415039062;26.64859962463379;26.2106990814209;26.261699676513672;26.459800720214844;26.691200256347656;26.644800186157227;26.5487003326416;26.417200088500977;26.131500244140625;26.753700256347656;25.645000457763672;27.06839942932129;26.283599853515625;26.7096004486084;27.278099060058594;25.206600189208984;26.34589958190918;26.4811992…	000313873;6;26	18105001034944;26	319545691353934;25	9476703437599;26	370434951782226;92;35;37;20;1	0041910298070438;0	18368160871386677;1	07481333822391;0	2819817945383615;0	3718753475940346;0	9044731868413621;P07737;PFN1;PROF1_HUMAN;Profilin-1
18.634300231933594;18.06559944152832;18.633800506591797;18.644699096679688;20.127700805664062;17.386199951171875;18.739299774169922;19.632299423217773;18.774099349975586;18.22610092163086;18.963600158691406;17.976200103759766;17.486900329589844;17.320100784301758;17.48740005493164;18.334299087524414;17.44339942932129;20.006099700927734;17.18869972229004;18.5580997467041;17.62070083618164;18.59189…	000313873;5;19	0409196148748;18	452294322422574;18	855475709245013;20	414085102081298;92;35;37;20;9	511445196902201;1	7857142857142855E-05;1	055003708831825;0	26765193370165746;-0	403181386822439;-0	9309688561664091;P07738;BPGM;PMGE_HUMAN;Bisphosphoglycerate mutase
23.00160026550293;22.677799224853516;23.49920082092285;23.035900115966797;23.04159927368164;23.817699432373047;22.999399185180664;22.943599700927734;22.80419921875;23.24570083618164;23.09709930419922;22.837600708007812;23.28019905090332;23.240400314331055;23.12700080871582;22.904800415039062;23.601499557495117;22.77039909362793;22.68709945678711;22.794599533081055;22.804899215698242;22.9881000518…	000313873;27;22	96856299690578;23	03876277378627;23	10158647073282;22	599619960784914;92;35;37;20;8	52088878655499;0	005479876160990712;0	568402169787016;0	7678340048348107;-0	06282369694654832;-0	24492326012093346;P07814;EPRS1;SYEP_HUMAN;Bifunctional glutamate/proline--tRNA ligase
22.54520034790039;23.44059944152832;22.27280044555664;23.06410026550293;23.448200225830078;23.628599166870117;22.80470085144043;22.69099998474121;22.84950065612793;22.809799194335938;22.260799407958984;22.435199737548828;21.949499130249023;22.292600631713867;22.421300888061523;22.39189910888672;22.6564998626709;22.736600875854492;22.959699630737305;22.074499130249023;22.544700622558594;23.2646007…	000313873;5;22	715405484904412;22	77346567426409;23	100191889582455;21	901945304870605;92;35;37;20;6	384973509306775;0	00016022889842632333;1	4057668429856756;0	27327590847913863;-0	326726215318363;-0	9207493910039282;P07858;CTSB;CATB_HUMAN;Cathepsin B
[truncated: 2,690 more rows]
