# Supplementary material for: MDM2-amplified esophageal adenocarcinomas exhibit an activated metabolic and immunosuppressive phenotype with multiple potential therapeutic targets
Source: BMC Cancer. 2025 Nov 26;25:1863. doi: 10.1186/s12885-025-15367-3 (PMC12690831; doi:10.1186/s12885-025-15367-3)
Supplement: Supplementary file 1 — Supplementary Material 1: Supplementary Figure 1. Representative pictures of MDM2 FISH stainings in (A) MDM2 non-amplified tumors, (B) tumors with polysomy without MDM2-amplification, and (C) MDM2-amplified tumors (Zyto-Light SPEC MDM2/CEN12 Dual Core Probe (ZytoVision, Bremerhaven, Germany); green: MDM2, orange: centromere 12; magnification: x63). Scale bar: 10 µm. Supplementary Figure 2. Volcano plot of all detected proteins comparing the proteome of neoadjuvantly treated MDM2-amplified and non-amplified tumors. Grey: not significantly different expressed, blue: significantly decreased expression in neoadjuvantly treated MDM2-amplified tumors, red: significantly increased expression in neoadjuvantly treated MDM2-amplified tumors. Supplementary Table 1. Processed protein expression data from mass spectrometry-based proteomic analysis. This data represents a part of the in PRIDE uploaded raw data set. The rows contain each a unique protein identified by its UniProt identifier. The column names are given the MDM2 amplification status of each sample (MDM2-amplified: MDM2 +; MDM2-non-amplified: NEG.; non tumor tissue: N.G). Additionally, the columns are labeled whether the tumor was treated neoadjuvant (Neoadjuvant) or primarily resected (Primary). These names are not the sample-IDs we used in the PRIDE data set. Supplementary Table 2. This table contains the processed protein expression data and the test results of the ANOVA and Welch`s T-test investigating the whole patient cohort. Each row contains a unique protein. Supplementary Table 3. Test results of the enrichment analyses using the pathway annotation Kyoto Encyclopedia of Genes and Genomes (KEGG) pathway name, Gene Ontology Biological Process (GOBP) name, and Reactome name encyclopedia of the total cohort. Supplementary Table 4. This table contains the processed protein expression data and the test results of the ANOVA and Welch`s T-test investigating the difference of the proteome of neoadjuvantly treated MDM [file 12885_2025_15367_MOESM1_ESM.zip › Suppl_Methods_updated/Supp_Tab_7.csv]

Column	Type	Name	Size	Score	P value	Benj. Hoch. FDR	Mean	Median
#!{Type}C	C	C	N	N	N	N	N	N
Welch's T-test Difference MDM2 _Primary_NEG_Primary	GOBP name	cell adhesion	116	0,3247444610500824	2,6989450097443197E-09	1,7902102249634072E-05	0,3597842314625672	0,33565651424347287
Welch's T-test Difference MDM2 _Primary_NEG_Primary	Reactome name	Major pathway of rRNA processing in the nucleolus and cytosol	98	-0,34237438290824346	7,418301643271973E-09	9,858922883908452E-06	-0,12774507722153342	-0,11018112727573914
Welch's T-test Difference MDM2 _Primary_NEG_Primary	GOBP name	type I interferon signaling pathway	23	-0,6763581945966168	2,1727908056852605E-08	7,206060707055166E-05	-0,5383410654535286	-0,6449822925386002
Welch's T-test Difference MDM2 _Primary_NEG_Primary	GOBP name	mRNA splicing, via spliceosome	124	-0,29126382451940297	3,597677560664242E-08	7,954465086628639E-05	-0,10734793008197838	-0,07040032886323644
Welch's T-test Difference MDM2 _Primary_NEG_Primary	Reactome name	mRNA Splicing - Major Pathway	109	-0,3085731164859605	4,1218797725495874E-08	2,7389891088592008E-05	-0,12188364731374923	-0,07087047516353806
Welch's T-test Difference MDM2 _Primary_NEG_Primary	GOBP name	rRNA processing	64	-0,397973078120137	4,77398700263519E-08	7,916463947119803E-05	-0,1949964520477115	-0,13188318222288054
Welch's T-test Difference MDM2 _Primary_NEG_Primary	Reactome name	ECM proteoglycans	40	0,49513438368860063	7,04975015863617E-08	3,123039320275823E-05	0,4523865631648472	0,3899191901797323
Welch's T-test Difference MDM2 _Primary_NEG_Primary	Reactome name	Interferon alpha/beta signaling	24	-0,6337227174915462	8,47223870100227E-08	2,814901308408004E-05	-0,5059979315157289	-0,5932792330545098
Welch's T-test Difference MDM2 _Primary_NEG_Primary	Reactome name	Regulation of Insulin-like Growth Factor (IGF) transport and uptake by Insulin-like Growth Factor Binding Proteins (IGFBPs)	51	0,42506351579689516	1,8295060625421199E-07	4,8628271142369546E-05	0,37190934129863984	0,32266619848826394
Welch's T-test Difference MDM2 _Primary_NEG_Primary	Reactome name	Smooth Muscle Contraction	23	0,6182090270169156	3,114281600972667E-07	6,898133746154458E-05	0,6507936810690258	0,538055995154
Welch's T-test Difference MDM2 _Primary_NEG_Primary	Reactome name	Post-translational protein phosphorylation	46	0,42131255634949466	8,937701948929362E-07	0,00016968865557324462	0,3614536026085222	0,32074908604697505
Welch's T-test Difference MDM2 _Primary_NEG_Primary	GOBP name	extracellular matrix organization	87	0,29940546967895365	1,8270019571517369E-06	0,002423700796357494	0,30947706852053175	0,3310495709616035
Welch's T-test Difference MDM2 _Primary_NEG_Primary	GOBP name	cellular protein metabolic process	68	0,33728667534324414	1,875042083436054E-06	0,0020728590232385576	0,2842875488665928	0,31528285193064853
Welch's T-test Difference MDM2 _Primary_NEG_Primary	Reactome name	rRNA modification in the nucleus and cytosol	33	-0,4776557187161379	2,2685087602285087E-06	0,000376856017792961	-0,24988776734954454	-0,20312863304501505
Welch's T-test Difference MDM2 _Primary_NEG_Primary	KEGG pathway name	Focal adhesion	88	0,2928390204965933	2,6918282479683457E-06	0,000864076867597839	0,34590748137381866	0,34071443951319225
Welch's T-test Difference MDM2 _Primary_NEG_Primary	GOBP name	defense response to virus	52	-0,3749194991055456	3,4051728355895784E-06	0,0032266444883522387	-0,2572311510824315	-0,13331019689166368
Welch's T-test Difference MDM2 _Primary_NEG_Primary	KEGG pathway name	Spliceosome	81	-0,2867782258687556	1,0140222803951102E-05	0,0016275057600341517	-0,10161781759559231	-0,06990814208984375
Welch's T-test Difference MDM2 _Primary_NEG_Primary	KEGG pathway name	Antigen processing and presentation	28	-0,47539902387547817	1,4392396209199845E-05	0,0015399863943843836	-0,32133108147688194	-0,1520544687906913
Welch's T-test Difference MDM2 _Primary_NEG_Primary	Reactome name	Platelet degranulation	72	0,295978505806899	1,6982284455732346E-05	0,002507717337963143	0,2795379746317651	0,3222518194289421
Welch's T-test Difference MDM2 _Primary_NEG_Primary	GOBP name	negative regulation of viral genome replication	16	-0,6142670959828274	2,1886894139470838E-05	0,018146971103388757	-0,4581573217634176	-0,413614439585853
Welch's T-test Difference MDM2 _Primary_NEG_Primary	KEGG pathway name	Vascular smooth muscle contraction	29	0,4413538304739256	4,171072336147125E-05	0,003347285549758068	0,4656156311285711	0,5166456434461821
Welch's T-test Difference MDM2 _Primary_NEG_Primary	KEGG pathway name	Adherens junction	28	0,4423558897243106	5,4304213203795995E-05	0,003486330487683703	0,3964925536763368	0,4011404854910712
Welch's T-test Difference MDM2 _Primary_NEG_Primary	KEGG pathway name	Herpes simplex virus 1 infection	66	-0,2871945867897284	6,342997480480218E-05	0,0033935036520569162	-0,15368589591154255	-0,10982540675571961
Welch's T-test Difference MDM2 _Primary_NEG_Primary	KEGG pathway name	Arrhythmogenic right ventricular cardiomyopathy (ARVC)	31	0,39723331942042805	0,00013782712098709624	0,006320357976693986	0,460228534704346	0,4574014572870162
Welch's T-test Difference MDM2 _Primary_NEG_Primary	KEGG pathway name	ECM-receptor interaction	42	0,3318318981379261	0,0002153509844133522	0,008640958249585757	0,3365950436638958	0,36985351925804544
Welch's T-test Difference MDM2 _Primary_NEG_Primary	KEGG pathway name	Ribosome	72	-0,25198474605650895	0,0002503170613195425	0,008927975187063682	-0,07145959065284252	-0,07251825786772237
Welch's T-test Difference MDM2 _Primary_NEG_Primary	KEGG pathway name	Proteoglycans in cancer	77	0,23680194805194799	0,00037654379778132236	0,012087055908780448	0,2574074622700568	0,19585343012733958
Welch's T-test Difference MDM2 _Primary_NEG_Primary	KEGG pathway name	Regulation of actin cytoskeleton	87	0,21783590963139132	0,0005171984830272871	0,015092792095614467	0,2621676255873228	0,19972522675045212
Welch's T-test Difference MDM2 _Primary_NEG_Primary	KEGG pathway name	Type I diabetes mellitus	8	-0,7095442031202203	0,0005180079764990172	0,01385671337134871	-0,45275661301991255	-0,47483033982534373
Welch's T-test Difference MDM2 _Primary_NEG_Primary	KEGG pathway name	Tyrosine metabolism	15	0,513958716533824	0,0005831874743662864	0,014400244559352147	0,4837155397606897	0,3660351889474036
Welch's T-test Difference MDM2 _Primary_NEG_Primary	KEGG pathway name	Metabolism of xenobiotics by cytochrome P450	17	0,4699386503067484	0,0008174830792556687	0,018743719174362117	0,4821628994411886	0,4058206951807435
Welch's T-test Difference MDM2 _Primary_NEG_Primary	KEGG pathway name	PI3K-Akt signaling pathway	90	0,20622668479587208	0,0008339208568535483	0,017845906336665933	0,2344082393343487	0,19867509508889647
