# Supplementary material for: MDM2-amplified esophageal adenocarcinomas exhibit an activated metabolic and immunosuppressive phenotype with multiple potential therapeutic targets
Source: BMC Cancer. 2025 Nov 26;25:1863. doi: 10.1186/s12885-025-15367-3 (PMC12690831; doi:10.1186/s12885-025-15367-3)
Supplement: Supplementary file 1 — Supplementary Material 1: Supplementary Figure 1. Representative pictures of MDM2 FISH stainings in (A) MDM2 non-amplified tumors, (B) tumors with polysomy without MDM2-amplification, and (C) MDM2-amplified tumors (Zyto-Light SPEC MDM2/CEN12 Dual Core Probe (ZytoVision, Bremerhaven, Germany); green: MDM2, orange: centromere 12; magnification: x63). Scale bar: 10 µm. Supplementary Figure 2. Volcano plot of all detected proteins comparing the proteome of neoadjuvantly treated MDM2-amplified and non-amplified tumors. Grey: not significantly different expressed, blue: significantly decreased expression in neoadjuvantly treated MDM2-amplified tumors, red: significantly increased expression in neoadjuvantly treated MDM2-amplified tumors. Supplementary Table 1. Processed protein expression data from mass spectrometry-based proteomic analysis. This data represents a part of the in PRIDE uploaded raw data set. The rows contain each a unique protein identified by its UniProt identifier. The column names are given the MDM2 amplification status of each sample (MDM2-amplified: MDM2 +; MDM2-non-amplified: NEG.; non tumor tissue: N.G). Additionally, the columns are labeled whether the tumor was treated neoadjuvant (Neoadjuvant) or primarily resected (Primary). These names are not the sample-IDs we used in the PRIDE data set. Supplementary Table 2. This table contains the processed protein expression data and the test results of the ANOVA and Welch`s T-test investigating the whole patient cohort. Each row contains a unique protein. Supplementary Table 3. Test results of the enrichment analyses using the pathway annotation Kyoto Encyclopedia of Genes and Genomes (KEGG) pathway name, Gene Ontology Biological Process (GOBP) name, and Reactome name encyclopedia of the total cohort. Supplementary Table 4. This table contains the processed protein expression data and the test results of the ANOVA and Welch`s T-test investigating the difference of the proteome of neoadjuvantly treated MDM [file 12885_2025_15367_MOESM1_ESM.zip › Suppl_Methods_updated/Supp_Tab_5.csv]

Column	Type	Name	Size	Score	P value	Benj. Hoch. FDR	Mean	Median
#!{Type}C	C	C	N	N	N	N	N	N
Welch's T-test Difference MDM2_Neoadjuvant_NEG_Neoadjuvant	KEGG pathway name	Metabolic pathways	482	0,23080486048738494	5,304990183278522E-16	1,7029018488324054E-13	0,1692765946916808	0,17289992741175908
Welch's T-test Difference MDM2_Neoadjuvant_NEG_Neoadjuvant	GOBP name	mRNA splicing, via spliceosome	124	-0,41583028963710955	3,666292496183361E-15	2,4318518127184235E-11	-0,14753983372367488	-0,1630840301513672
Welch's T-test Difference MDM2_Neoadjuvant_NEG_Neoadjuvant	Reactome name	mRNA Splicing - Major Pathway	109	-0,42019970345658414	8,022493278592478E-14	1,0661893567249404E-10	-0,15121557015735246	-0,16351032257080078
Welch's T-test Difference MDM2_Neoadjuvant_NEG_Neoadjuvant	GOBP name	DNA replication	34	-0,6262719703977798	3,150632352069977E-10	1,0449072195640079E-06	-0,399289732219792	-0,32228585651942687
Welch's T-test Difference MDM2_Neoadjuvant_NEG_Neoadjuvant	GOBP name	RNA splicing	63	-0,41839768473247	1,2294678760186423E-08	2,718353473877218E-05	-0,15801137158659853	-0,15890720912388545
Welch's T-test Difference MDM2_Neoadjuvant_NEG_Neoadjuvant	GOBP name	rRNA processing	64	-0,4109963429816372	1,718500386427138E-08	2,8497032657928016E-05	-0,16764264766659065	-0,17273575919015016
Welch's T-test Difference MDM2_Neoadjuvant_NEG_Neoadjuvant	KEGG pathway name	Spliceosome	81	-0,366221665971353	1,7306357992119693E-08	2,7776704577352106E-06	-0,11985541819685161	-0,15934991836547852
Welch's T-test Difference MDM2_Neoadjuvant_NEG_Neoadjuvant	Reactome name	Major pathway of rRNA processing in the nucleolus and cytosol	98	-0,3123559584261511	1,332688700116817E-07	8,855716412276249E-05	-0,08216501185914873	-0,15726797921317015
Welch's T-test Difference MDM2_Neoadjuvant_NEG_Neoadjuvant	Reactome name	ECM proteoglycans	40	0,4727525486561631	2,657368769518654E-07	0,00011772143648967637	0,34288746288844524	0,30686783790588557
Welch's T-test Difference MDM2_Neoadjuvant_NEG_Neoadjuvant	KEGG pathway name	Oxidative phosphorylation	56	0,3997094957200513	2,812664310333594E-07	3,0095508120569453E-05	0,2579551740568512	0,2750980513436456
Welch's T-test Difference MDM2_Neoadjuvant_NEG_Neoadjuvant	KEGG pathway name	Parkinson disease	58	0,3901511499609002	3,397935780435841E-07	2,7268434637997624E-05	0,2632892307976785	0,3015910897936145
Welch's T-test Difference MDM2_Neoadjuvant_NEG_Neoadjuvant	GOBP name	keratinization	34	-0,5032196042154142	4,302470130863312E-07	0,000570765687560327	-0,34847151131189175	-0,2473104340689538
Welch's T-test Difference MDM2_Neoadjuvant_NEG_Neoadjuvant	GOBP name	mRNA processing	56	-0,3838980795671264	8,121034805005361E-07	0,0008977803976933426	-0,14271128907495603	-0,1611660548618854
Welch's T-test Difference MDM2_Neoadjuvant_NEG_Neoadjuvant	GOBP name	DNA repair	49	-0,40200541183015964	1,319850516900938E-06	0,0012506526398005605	-0,16011292593819754	-0,1437033925737623
Welch's T-test Difference MDM2_Neoadjuvant_NEG_Neoadjuvant	Reactome name	Respiratory electron transport	44	0,4170626775018979	1,9486128890402124E-06	0,0006474266323836105	0,28365332430059276	0,3015910897936145
Welch's T-test Difference MDM2_Neoadjuvant_NEG_Neoadjuvant	KEGG pathway name	Cell cycle	29	-0,5016349583828775	3,2010421343951126E-06	0,00020550690502816623	-0,33654797605693026	-0,33138922282627803
Welch's T-test Difference MDM2_Neoadjuvant_NEG_Neoadjuvant	KEGG pathway name	Huntington disease	76	0,3119255495815454	3,2504327124416785E-06	0,0001738981501156298	0,20897755766273443	0,24624831335885133
Welch's T-test Difference MDM2_Neoadjuvant_NEG_Neoadjuvant	KEGG pathway name	Propanoate metabolism	23	0,5478207423639133	5,791768142238983E-06	0,0002655939390941019	0,40274304336642586	0,3365607261657715
Welch's T-test Difference MDM2_Neoadjuvant_NEG_Neoadjuvant	Reactome name	rRNA modification in the nucleus and cytosol	33	-0,45013638231887304	8,369303720965022E-06	0,002224560929032503	-0,1847497746025842	-0,1598820686340332
Welch's T-test Difference MDM2_Neoadjuvant_NEG_Neoadjuvant	Reactome name	mRNA Splicing - Minor Pathway	25	-0,513849938499385	9,319527354664398E-06	0,002064275309058164	-0,21559012549264112	-0,18566424506051504
Welch's T-test Difference MDM2_Neoadjuvant_NEG_Neoadjuvant	Reactome name	Keratinization	31	-0,4602786556158448	1,000581354464534E-05	0,0018996751715476652	-0,3078627586364746	-0,2061679022652747
Welch's T-test Difference MDM2_Neoadjuvant_NEG_Neoadjuvant	KEGG pathway name	Non-alcoholic fatty liver disease (NAFLD)	52	0,3561717352415025	1,0219618063890837E-05	0,00041006217481361984	0,23700866725418598	0,2641141414642316
Welch's T-test Difference MDM2_Neoadjuvant_NEG_Neoadjuvant	KEGG pathway name	Alzheimer disease	70	0,3072119025346341	1,0654473398811405E-05	0,0003800095512242734	0,2083950607144104	0,2715535504477362
Welch's T-test Difference MDM2_Neoadjuvant_NEG_Neoadjuvant	KEGG pathway name	DNA replication	15	-0,6514612712037604	1,3038577962435604E-05	0,0004185383525941829	-0,45424024036952393	-0,44306421279907227
Welch's T-test Difference MDM2_Neoadjuvant_NEG_Neoadjuvant	GOBP name	chromatin remodeling	22	-0,5216869152353024	2,4074060579310438E-05	0,019960405477820766	-0,27273296380972006	-0,2331857681274414
Welch's T-test Difference MDM2_Neoadjuvant_NEG_Neoadjuvant	KEGG pathway name	Tyrosine metabolism	15	0,6112405477212345	4,3080236022636644E-05	0,0012571596148423967	0,42740957623436343	0,4189249447413843
Welch's T-test Difference MDM2_Neoadjuvant_NEG_Neoadjuvant	Reactome name	Processing of Capped Intron-Containing Pre-mRNA	20	-0,5285845870432914	4,479173864169045E-05	0,0074410275818508256	-0,20570498534611303	-0,24531245231628418
Welch's T-test Difference MDM2_Neoadjuvant_NEG_Neoadjuvant	Reactome name	Switching of origins to a post-replicative state	6	-0,9612758585549782	4,6214230143888805E-05	0,006141871186122822	-0,8461999666123153	-0,8038696220942896
Welch's T-test Difference MDM2_Neoadjuvant_NEG_Neoadjuvant	Reactome name	Assembly of the pre-replicative complex	6	-0,9612758585549782	4,6214230143888805E-05	0,006824301317914247	-0,8461999666123153	-0,8038696220942896
Welch's T-test Difference MDM2_Neoadjuvant_NEG_Neoadjuvant	Reactome name	Unwinding of DNA	6	-0,9612758585549782	4,6214230143888805E-05	0,0055835192601116565	-0,8461999666123153	-0,8038696220942896
Welch's T-test Difference MDM2_Neoadjuvant_NEG_Neoadjuvant	KEGG pathway name	Antigen processing and presentation	28	-0,4436090225563909	5,171910245779893E-05	0,0013834859907461215	-0,1898469778956199	-0,2004410539354602
Welch's T-test Difference MDM2_Neoadjuvant_NEG_Neoadjuvant	Reactome name	mRNA 3'-end processing	32	-0,41186440677966096	5,942900858451172E-05	0,006581762700734673	-0,14978916517325802	-0,17737300055367555
Welch's T-test Difference MDM2_Neoadjuvant_NEG_Neoadjuvant	Reactome name	Cleavage of Growing Transcript in the Termination Region	32	-0,41186440677966096	5,942900858451172E-05	0,006075473262216621	-0,14978916517325802	-0,17737300055367555
Welch's T-test Difference MDM2_Neoadjuvant_NEG_Neoadjuvant	Reactome name	NoRC negatively regulates rRNA expression	13	-0,6429110105580694	6,16525076761924E-05	0,005852584478689978	-0,3674269036932309	-0,32425335475376826
Welch's T-test Difference MDM2_Neoadjuvant_NEG_Neoadjuvant	KEGG pathway name	Focal adhesion	88	0,2493514638387639	6,439373345285706E-05	0,0015900298798743938	0,21559649125322108	0,21888027872357974
Welch's T-test Difference MDM2_Neoadjuvant_NEG_Neoadjuvant	KEGG pathway name	ECM-receptor interaction	42	0,3546036652682711	7,678376163718857E-05	0,0017605419632526805	0,28623111231797377	0,2844429356711249
Welch's T-test Difference MDM2_Neoadjuvant_NEG_Neoadjuvant	Reactome name	Activation of ATR in response to replication stress	10	-0,7141108050198959	9,431200308220878E-05	0,008356043473083698	-0,5580060754503517	-0,5726196425301691
Welch's T-test Difference MDM2_Neoadjuvant_NEG_Neoadjuvant	Reactome name	Estrogen-dependent gene expression	22	-0,4779220779220779	0,00010927723820537812	0,00907684059843422	-0,2584229289711295	-0,22580191067287103
Welch's T-test Difference MDM2_Neoadjuvant_NEG_Neoadjuvant	Reactome name	RNA Polymerase II Pre-transcription Events	20	-0,497574455019957	0,00012212057356003186	0,009546955427134254	-0,23187963281358961	-0,24038907459804015
Welch's T-test Difference MDM2_Neoadjuvant_NEG_Neoadjuvant	Reactome name	Complex I biogenesis	22	0,47172182656053613	0,00013409264392999937	0,00990050687683162	0,3041973857136515	0,2934838703700482
Welch's T-test Difference MDM2_Neoadjuvant_NEG_Neoadjuvant	KEGG pathway name	Tryptophan metabolism	22	0,4697388632872504	0,00014309010436868046	0,0030621282334897617	0,3340099539075572	0,2891642025538843
Welch's T-test Difference MDM2_Neoadjuvant_NEG_Neoadjuvant	KEGG pathway name	Valine, leucine and isoleucine degradation	38	0,3575665003818594	0,0001476514176528069	0,0029622565666594385	0,275913894624638	0,21788205419267825
Welch's T-test Difference MDM2_Neoadjuvant_NEG_Neoadjuvant	KEGG pathway name	Metabolism of xenobiotics by cytochrome P450	17	0,531324431613136	0,00015433824349105535	0,002914269185919339	0,5543027324836797	0,4189249447413843
Welch's T-test Difference MDM2_Neoadjuvant_NEG_Neoadjuvant	KEGG pathway name	RNA transport	77	-0,24828733766233765	0,00019264305843867766	0,0034354678754897516	-0,05317151789762545	-0,10525001798357181
Welch's T-test Difference MDM2_Neoadjuvant_NEG_Neoadjuvant	KEGG pathway name	Thermogenesis	75	0,2508598792421403	0,00019999624434521176	0,003378883917621736	0,16971081324986045	0,2456644603184266
Welch's T-test Difference MDM2_Neoadjuvant_NEG_Neoadjuvant	Reactome name	TP53 Regulates Transcription of Genes Involved in G2 Cell Cycle Arrest	5	-0,9530562347188265	0,00022620910550678148	0,01582273164307961	-0,849118614196778	-0,7802144459315734
Welch's T-test Difference MDM2_Neoadjuvant_NEG_Neoadjuvant	KEGG pathway name	mRNA surveillance pathway	36	-0,3558743871918818	0,00023560166754953382	0,003781406764170018	-0,1311915620924936	-0,11079825673784605
Welch's T-test Difference MDM2_Neoadjuvant_NEG_Neoadjuvant	Reactome name	Branched-chain amino acid catabolism	16	0,5260272922416437	0,00027802209603497885	0,018474568281524346	0,3882084659167697	0,33109824998038206
Welch's T-test Difference MDM2_Neoadjuvant_NEG_Neoadjuvant	KEGG pathway name	Fatty acid degradation	30	0,379899394312699	0,00033455569975295816	0,005113922839080932	0,2818282422565274	0,2891642025538843
Welch's T-test Difference MDM2_Neoadjuvant_NEG_Neoadjuvant	KEGG pathway name	Retrograde endocannabinoid signaling	37	0,34169169169169167	0,0003448870969795637	0,005032216278656361	0,24022092782392468	0,2653141702924451
Welch's T-test Difference MDM2_Neoadjuvant_NEG_Neoadjuvant	KEGG pathway name	Carbon metabolism	80	0,23199874882702531	0,00038607217857596505	0,005388224753168904	0,17214430059705488	0,21316259247916136
Welch's T-test Difference MDM2_Neoadjuvant_NEG_Neoadjuvant	KEGG pathway name	Drug metabolism - cytochrome P450	13	0,56782616892911	0,00040241835406097014	0,005382345485565476	0,512695338699844	0,4886788640703479
Welch's T-test Difference MDM2_Neoadjuvant_NEG_Neoadjuvant	KEGG pathway name	Chemical carcinogenesis	14	0,5442406199378312	0,00043317149297878094	0,005561921969847548	0,5022278123972365	0,4391677720206122
Welch's T-test Difference MDM2_Neoadjuvant_NEG_Neoadjuvant	KEGG pathway name	Vascular smooth muscle contraction	29	0,369139629692543	0,0006095848013499476	0,007526027739743584	0,28310777401102	0,27779293060302734
Welch's T-test Difference MDM2_Neoadjuvant_NEG_Neoadjuvant	KEGG pathway name	Ribosome biogenesis in eukaryotes	33	-0,3405821469939843	0,0007486067960948875	0,008900103020239218	-0,12569784808468507	-0,10477481569562741
Welch's T-test Difference MDM2_Neoadjuvant_NEG_Neoadjuvant	KEGG pathway name	cGMP-PKG signaling pathway	42	0,30124383601972465	0,0007816792566920652	0,008961394335648321	0,24450326290260374	0,25083041191101074
Welch's T-test Difference MDM2_Neoadjuvant_NEG_Neoadjuvant	KEGG pathway name	Protein digestion and absorption	26	0,3701346331306343	0,001132128107042538	0,01253148697795361	0,2903340491619737	0,27928216116768745
