# Supplementary material for: MDM2-amplified esophageal adenocarcinomas exhibit an activated metabolic and immunosuppressive phenotype with multiple potential therapeutic targets
Source: BMC Cancer. 2025 Nov 26;25:1863. doi: 10.1186/s12885-025-15367-3 (PMC12690831; doi:10.1186/s12885-025-15367-3)
Supplement: Supplementary file 1 — Supplementary Material 1: Supplementary Figure 1. Representative pictures of MDM2 FISH stainings in (A) MDM2 non-amplified tumors, (B) tumors with polysomy without MDM2-amplification, and (C) MDM2-amplified tumors (Zyto-Light SPEC MDM2/CEN12 Dual Core Probe (ZytoVision, Bremerhaven, Germany); green: MDM2, orange: centromere 12; magnification: x63). Scale bar: 10 µm. Supplementary Figure 2. Volcano plot of all detected proteins comparing the proteome of neoadjuvantly treated MDM2-amplified and non-amplified tumors. Grey: not significantly different expressed, blue: significantly decreased expression in neoadjuvantly treated MDM2-amplified tumors, red: significantly increased expression in neoadjuvantly treated MDM2-amplified tumors. Supplementary Table 1. Processed protein expression data from mass spectrometry-based proteomic analysis. This data represents a part of the in PRIDE uploaded raw data set. The rows contain each a unique protein identified by its UniProt identifier. The column names are given the MDM2 amplification status of each sample (MDM2-amplified: MDM2 +; MDM2-non-amplified: NEG.; non tumor tissue: N.G). Additionally, the columns are labeled whether the tumor was treated neoadjuvant (Neoadjuvant) or primarily resected (Primary). These names are not the sample-IDs we used in the PRIDE data set. Supplementary Table 2. This table contains the processed protein expression data and the test results of the ANOVA and Welch`s T-test investigating the whole patient cohort. Each row contains a unique protein. Supplementary Table 3. Test results of the enrichment analyses using the pathway annotation Kyoto Encyclopedia of Genes and Genomes (KEGG) pathway name, Gene Ontology Biological Process (GOBP) name, and Reactome name encyclopedia of the total cohort. Supplementary Table 4. This table contains the processed protein expression data and the test results of the ANOVA and Welch`s T-test investigating the difference of the proteome of neoadjuvantly treated MDM [file 12885_2025_15367_MOESM1_ESM.zip › Suppl_Methods_updated/Supp_Tab_9.csv]

Column	Type	Name	Size	Score	P value	Benj. Hoch. FDR	Mean	Median
#!{Type}C	C	C	N	N	N	N	N	N
Welch's T-test Difference MDM2 _Primary_N.G	GOBP name	muscle contraction	44	-0,738478193628209	3,5758947832363036E-17	2,37189100972064E-13	-1,7018387091624267	-1,5958514281681584
Welch's T-test Difference MDM2 _Primary_N.G	GOBP name	mRNA splicing, via spliceosome	124	0,42694617517366973	6,686676703187424E-16	2,2176363286121092E-12	1,0658482026394611	1,0397698811122336
Welch's T-test Difference MDM2 _Primary_N.G	Reactome name	mRNA Splicing - Major Pathway	109	0,4280187193031228	2,763308286204427E-14	3,6724367123656837E-11	1,0761654298864842	1,045584883008683
Welch's T-test Difference MDM2 _Primary_N.G	GOBP name	muscle filament sliding	21	-0,9043816543816544	8,417577597679297E-13	1,8611264068468924E-09	-2,992187315752717	-2,6275442259652273
Welch's T-test Difference MDM2 _Primary_N.G	KEGG pathway name	Focal adhesion	88	-0,4265514980472647	8,1487131982041E-12	2,615736936623516E-09	-0,25456988006443165	-0,27051566668919236
Welch's T-test Difference MDM2 _Primary_N.G	KEGG pathway name	Spliceosome	81	0,4211823421251874	8,995049129898794E-11	1,4437053853487564E-08	1,07344591335855	1,0316758973257905
Welch's T-test Difference MDM2 _Primary_N.G	Reactome name	Striated Muscle Contraction	19	-0,841652935284805	2,3745544941279955E-10	1,577891461348053E-07	-2,7833589231161247	-2,6275442259652273
Welch's T-test Difference MDM2 _Primary_N.G	KEGG pathway name	Parkinson disease	58	-0,4468725562661354	5,177491810748889E-09	5,539916237501311E-07	-0,14646656665895966	-0,22018609728132077
Welch's T-test Difference MDM2 _Primary_N.G	KEGG pathway name	Lysosome	45	0,4965621562156215	1,010803239827875E-08	8,111695999618698E-07	1,3915636562165763	1,1355269977024633
Welch's T-test Difference MDM2 _Primary_N.G	GOBP name	peptide cross-linking	17	-0,7861060988812704	2,1623213812812266E-08	3,5856694305095944E-05	-1,5795502101673804	-1,1193867955889019
Welch's T-test Difference MDM2 _Primary_N.G	GOBP name	cornification	42	-0,4930595422094649	3,837764376240019E-08	5,091178221520009E-05	-0,7616911112856707	-0,7585063389369413
Welch's T-test Difference MDM2 _Primary_N.G	Reactome name	Formation of the cornified envelope	42	-0,4930595422094649	3,837764376240019E-08	1,7001296186743285E-05	-0,7616911112856707	-0,7585063389369413
Welch's T-test Difference MDM2 _Primary_N.G	KEGG pathway name	Carbon metabolism	80	-0,358562715045355	4,116723292581818E-08	2,642936353837527E-06	0,010396854536873602	-0,042887142726353744
Welch's T-test Difference MDM2 _Primary_N.G	Reactome name	Smooth Muscle Contraction	23	-0,64421047005692	9,735734453301149E-08	3,234697772109307E-05	-0,8888140796874618	-1,2147715841020847
Welch's T-test Difference MDM2 _Primary_N.G	GOBP name	sarcomere organization	18	-0,7215233029900106	1,2454030977070063E-07	0,00013767931245150955	-1,7422712575821653	-2,0855830533163893
Welch's T-test Difference MDM2 _Primary_N.G	KEGG pathway name	Alzheimer disease	70	-0,3603456724130251	2,4038331818928106E-07	1,2860507523126536E-05	0,02117258636318893	-0,016957276208058758
Welch's T-test Difference MDM2 _Primary_N.G	GOBP name	regulation of alternative mRNA splicing, via spliceosome	26	0,5821640678607767	3,05025175045176E-07	0,0002890331408678075	1,2970987712943949	1,2850009781973704
Welch's T-test Difference MDM2 _Primary_N.G	KEGG pathway name	Dilated cardiomyopathy (DCM)	33	-0,51685162351007	3,122994661762755E-07	1,4321161234654917E-05	-1,0041321242526495	-0,9856427056448815
Welch's T-test Difference MDM2 _Primary_N.G	Reactome name	ECM proteoglycans	40	-0,46578622181031826	3,9693385013317294E-07	0,00010550501736539737	-0,26515680279050524	-0,5534489495413641
Welch's T-test Difference MDM2 _Primary_N.G	GOBP name	mRNA processing	56	0,3909278396238967	5,093509318372223E-07	0,00042231559135953695	0,9924024718148369	1,0011587551661894
Welch's T-test Difference MDM2 _Primary_N.G	Reactome name	SUMOylation of DNA damage response and repair proteins	29	0,5304696789536267	8,427481517629377E-07	0,0001866687156154907	1,1609001803280685	1,1515849249703543
Welch's T-test Difference MDM2 _Primary_N.G	KEGG pathway name	Hypertrophic cardiomyopathy (HCM)	35	-0,4816427249493258	9,191909338189725E-07	3,688253621948627E-05	-0,896465087812774	-0,7405305589948377
Welch's T-test Difference MDM2 _Primary_N.G	KEGG pathway name	Complement and coagulation cascades	44	-0,4222365942130867	1,4521071092085824E-06	5,1791820228439435E-05	-0,11491255326704569	-0,12061221940176914
Welch's T-test Difference MDM2 _Primary_N.G	KEGG pathway name	Glycolysis / Gluconeogenesis	44	-0,41935438517560386	1,7113192888349376E-06	5,4933349171601494E-05	-0,1568776626091499	-0,34180061476571133
Welch's T-test Difference MDM2 _Primary_N.G	Reactome name	Transport of Mature mRNA derived from an Intron-Containing Transcript	40	0,4357275254865616	2,1035640328367966E-06	0,0003993766570914432	1,0657560011318756	1,0240234851837169
Welch's T-test Difference MDM2 _Primary_N.G	Reactome name	SUMOylation of DNA replication proteins	24	0,5573060764422585	2,4670797841542972E-06	0,00040984362914263264	1,2275313110578627	1,170031132016863
Welch's T-test Difference MDM2 _Primary_N.G	GOBP name	keratinocyte differentiation	18	-0,6327435136885889	3,5487033132688454E-06	0,0026153943418791388	-1,2830257271963452	-1,1343924181801928
Welch's T-test Difference MDM2 _Primary_N.G	Reactome name	Respiratory electron transport	44	-0,40260945364564305	4,353077313878395E-06	0,0006428044166827097	-0,01114874598267795	-0,05859511239188109
Welch's T-test Difference MDM2 _Primary_N.G	KEGG pathway name	ECM-receptor interaction	42	-0,4103775667917863	4,735800013674254E-06	0,00013819925494449413	-0,20341098259906348	-0,472466141836982
Welch's T-test Difference MDM2 _Primary_N.G	GOBP name	mRNA export from nucleus	51	0,37274351774187653	4,788040840360812E-06	0,003175907489411327	0,9863552833471646	0,9817639214651948
Welch's T-test Difference MDM2 _Primary_N.G	GOBP name	DNA replication	34	0,4528486695325681	5,388469254242584E-06	0,0032492469603082785	1,1021235149447657	1,1544561249869218
Welch's T-test Difference MDM2 _Primary_N.G	KEGG pathway name	Non-alcoholic fatty liver disease (NAFLD)	52	-0,363959451401312	6,51484097544177E-06	0,00017427199609306734	0,044976525516300415	0,025189651761735377
Welch's T-test Difference MDM2 _Primary_N.G	KEGG pathway name	PI3K-Akt signaling pathway	90	-0,278115957187184	6,605088735601397E-06	0,00016309488339446527	0,0511127001141745	0,0020895004272460938
Welch's T-test Difference MDM2 _Primary_N.G	GOBP name	keratinization	34	-0,4462462135640565	7,369040873676556E-06	0,004073237342924716	-0,5734346137327311	-0,6119222913469571
Welch's T-test Difference MDM2 _Primary_N.G	KEGG pathway name	Pyruvate metabolism	29	-0,48273738746390354	7,393871162591813E-06	0,00016953090308514086	-0,21183213764810768	-0,28827857971191406
Welch's T-test Difference MDM2 _Primary_N.G	GOBP name	muscle organ development	22	-0,5517106549364613	7,955925533788667E-06	0,0040593580050477095	-0,723441595845408	-0,6387554100581561
Welch's T-test Difference MDM2 _Primary_N.G	GOBP name	RNA splicing	63	0,327397003190407	8,318849533777127E-06	0,003941352068395978	0,9294197923742455	0,9164958681379041
Welch's T-test Difference MDM2 _Primary_N.G	KEGG pathway name	Oxidative phosphorylation	56	-0,3433716237193418	1,025431043007962E-05	0,00021944224320370387	0,042085031587250424	-0,010896444320678711
Welch's T-test Difference MDM2 _Primary_N.G	Reactome name	Platelet degranulation	72	-0,30314612584503386	1,0557357163139927E-05	0,0014030727669812964	0,03366289082027585	-0,114137513296944
Welch's T-test Difference MDM2 _Primary_N.G	KEGG pathway name	Thermogenesis	75	-0,29275869248386427	1,423692487011604E-05	0,0002856283052067031	0,08370425887334917	0,05550703321184258
Welch's T-test Difference MDM2 _Primary_N.G	GOBP name	retrograde vesicle-mediated transport, Golgi to endoplasmic reticulum	38	0,4085243983685672	1,452165569715935E-05	0,006421476149283864	1,0806321240905532	1,1146738256726962
Welch's T-test Difference MDM2 _Primary_N.G	Reactome name	Regulation of Complement cascade	32	-0,44035053929121726	1,7646244603005995E-05	0,002131987188854088	-0,14093168803623757	-0,055813864299230076
Welch's T-test Difference MDM2 _Primary_N.G	GOBP name	regulation of complement activation	32	-0,44035053929121726	1,7646244603005995E-05	0,007315471278233673	-0,14093168803623757	-0,055813864299230076
Welch's T-test Difference MDM2 _Primary_N.G	GOBP name	extracellular matrix organization	87	-0,26874211796922853	1,8440012972642823E-05	0,0071948591792670505	0,07046779012445174	-0,25533757890973874
Welch's T-test Difference MDM2 _Primary_N.G	Reactome name	Regulation of PLK1 Activity at G2/M Transition	26	-0,48692709935404493	1,8465865785011487E-05	0,0020450946356900222	-0,21523137930985337	-0,2087415831429631
Welch's T-test Difference MDM2 _Primary_N.G	GOBP name	platelet degranulation	68	-0,29632650816637035	2,819104720339187E-05	0,010388400894449904	0,03843268807194784	-0,16457110132489738
Welch's T-test Difference MDM2 _Primary_N.G	Reactome name	Vpr-mediated nuclear import of PICs	22	0,5170227621840525	2,844749975799041E-05	0,002908209782951481	1,1750495285182805	1,094294677461896
Welch's T-test Difference MDM2 _Primary_N.G	GOBP name	epidermis development	21	-0,5282847782847784	2,9274754961199145E-05	0,010219971034612313	-0,8593334347212396	-1,1193867955889019
Welch's T-test Difference MDM2 _Primary_N.G	GOBP name	tricarboxylic acid cycle	24	-0,4936212726713803	3,012587268277231E-05	0,009991245675241437	-0,18544937883104673	-0,07323587962559408
Welch's T-test Difference MDM2 _Primary_N.G	GOBP name	complement activation, classical pathway	30	-0,4411662047017761	3,107620801816277E-05	0,009815642275451128	-0,16088923817589182	-0,10396208763122594
Welch's T-test Difference MDM2 _Primary_N.G	Reactome name	SUMOylation of ubiquitinylation proteins	21	0,5227857727857728	3,541277795650308E-05	0,003361684421728042	1,1505478573494219	1,1527033260890391
Welch's T-test Difference MDM2 _Primary_N.G	Reactome name	SUMOylation of chromatin organization proteins	23	0,4994789022206783	3,568652697918366E-05	0,003161826290355672	1,119776824098196	1,0588537761143293
Welch's T-test Difference MDM2 _Primary_N.G	GOBP name	skeletal muscle thin filament assembly	6	-0,9673901966778763	4,1332079727818386E-05	0,012461622037937242	-2,903402228582473	-3,0831778049468994
Welch's T-test Difference MDM2 _Primary_N.G	GOBP name	skeletal muscle myosin thick filament assembly	6	-0,9639254050749007	4,403502394210509E-05	0,012699317991651438	-2,7513264315468917	-2,756645808901105
Welch's T-test Difference MDM2 _Primary_N.G	GOBP name	fibrinolysis	14	-0,6286940151481982	4,801803797192458E-05	0,013270985244490656	-0,5094090568776031	-0,5522432735988065
Welch's T-test Difference MDM2 _Primary_N.G	KEGG pathway name	DNA replication	15	0,6058042100960556	5,036468979474044E-05	0,0009510038484771577	1,469491968609038	1,3489376340593608
Welch's T-test Difference MDM2 _Primary_N.G	KEGG pathway name	Huntington disease	76	-0,27068843617948335	5,3676083787168466E-05	0,0009572234942045044	0,10728636003078383	0,053768968582152965
Welch's T-test Difference MDM2 _Primary_N.G	KEGG pathway name	Amoebiasis	45	-0,3492711771177118	5,587427919954629E-05	0,0009439812433186505	-0,050776078057667776	-0,1015019553048262
Welch's T-test Difference MDM2 _Primary_N.G	Reactome name	SUMOylation of RNA binding proteins	23	0,48673204884957655	5,618831338415629E-05	0,004667141780471482	1,107234189525154	1,035886028834753
Welch's T-test Difference MDM2 _Primary_N.G	Reactome name	Transport of Mature mRNA Derived from an Intronless Transcript	26	0,4579655963845445	5,626509549212669E-05	0,004398606582884493	1,065563321375585	1,0240234851837169
Welch's T-test Difference MDM2 _Primary_N.G	KEGG pathway name	Cardiac muscle contraction	28	-0,44125665039792455	5,6672204827210804E-05	0,0009095888874767335	-0,6968230777857254	-0,2896244185311456
Welch's T-test Difference MDM2 _Primary_N.G	GOBP name	G2/M transition of mitotic cell cycle	29	-0,43317903855953793	5,773209624293323E-05	0,015317479775175044	-0,10621919256125756	-0,1970993586948957
Welch's T-test Difference MDM2 _Primary_N.G	GOBP name	complement activation	22	-0,4946795140343527	6,210367828604156E-05	0,015843603771973604	-0,24504826099841637	-0,2587058407919738
Welch's T-test Difference MDM2 _Primary_N.G	Reactome name	NS1 Mediated Effects on Host Pathways	22	0,4934785644463064	6,470807272122572E-05	0,004777612702583833	1,136065486808876	1,094294677461896
Welch's T-test Difference MDM2 _Primary_N.G	Reactome name	mRNA Splicing - Minor Pathway	25	0,4628536285362853	6,537989294468991E-05	0,004573151459131205	1,1969265687125072	1,0772930690220441
Welch's T-test Difference MDM2 _Primary_N.G	Reactome name	Collagen chain trimerization	20	-0,5168560024562482	6,587725833545781E-05	0,004377543816391172	-0,25571314675467355	-0,6318546227046422
Welch's T-test Difference MDM2 _Primary_N.G	GOBP name	cardiac muscle fiber development	8	-0,8150045885591924	6,685600861746565E-05	0,016424292783690727	-2,1179973125457763	-2,4297160080501
Welch's T-test Difference MDM2 _Primary_N.G	GOBP name	platelet aggregation	20	-0,5145839729812711	7,092474191538709E-05	0,016801564754455805	-0,5441428361620222	-1,038212122235981
Welch's T-test Difference MDM2 _Primary_N.G	Reactome name	Triglyceride catabolism	9	-0,7644498844009248	7,304761596474218E-05	0,004622870553197255	-1,1144183234562952	-1,2089567048209062
Welch's T-test Difference MDM2 _Primary_N.G	GOBP name	muscle fiber development	9	-0,7633618931048551	7,47961633719599E-05	0,017107687987800345	-1,4745146191309364	-1,2147715841020847
Welch's T-test Difference MDM2 _Primary_N.G	Reactome name	Transport of the SLBP Dependant Mature mRNA	22	0,48870269515430814	7,612388875607331E-05	0,00439863687638354	1,100837378687673	1,069442905698505
Welch's T-test Difference MDM2 _Primary_N.G	Reactome name	Transport of the SLBP independent Mature mRNA	22	0,48870269515430814	7,612388875607331E-05	0,004598574916219156	1,100837378687673	1,069442905698505
Welch's T-test Difference MDM2 _Primary_N.G	Reactome name	Cristae formation	15	-0,5911710606989576	7,621329032342844E-05	0,00422031095165985	-0,3737273697626023	-0,23638353347778462
Welch's T-test Difference MDM2 _Primary_N.G	Reactome name	SUMOylation of SUMOylation proteins	20	0,5115750690819773	7,817404527551779E-05	0,0041557322468465255	1,1337054606846402	1,094294677461896
Welch's T-test Difference MDM2 _Primary_N.G	GOBP name	striated muscle contraction	6	-0,9292774890451441	8,203406958585748E-05	0,018137732785433087	-2,464443656376431	-1,7035605703081416
Welch's T-test Difference MDM2 _Primary_N.G	KEGG pathway name	Dopaminergic synapse	31	-0,4049450440244072	0,00010189242761892182	0,001557498536460662	-0,09851674066710585	-0,2067851884024492
Welch's T-test Difference MDM2 _Primary_N.G	Reactome name	Keratinization	31	-0,40311649076779366	0,00010951005178995514	0,005597648416494245	-0,41027568562239597	-0,5523396628243553
Welch's T-test Difference MDM2 _Primary_N.G	KEGG pathway name	Adrenergic signaling in cardiomyocytes	35	-0,37955406715431395	0,00010979633548763231	0,0016020283496149985	-0,5522095800905811	-0,17289143971034449
Welch's T-test Difference MDM2 _Primary_N.G	Reactome name	Rev-mediated nuclear export of HIV RNA	24	0,45393995286402306	0,00012449983325012594	0,00612815845886731	1,0989147169249396	1,0240234851837169
Welch's T-test Difference MDM2 _Primary_N.G	KEGG pathway name	Arrhythmogenic right ventricular cardiomyopathy (ARVC)	31	-0,39828672510086854	0,00013229618423091723	0,0018463945712228012	-0,34458445447930514	-0,48389855793544
Welch's T-test Difference MDM2 _Primary_N.G	Reactome name	Citric acid cycle (TCA cycle)	18	-0,5209846237768914	0,0001349047062360522	0,006403155520989764	-0,21821315099322705	-0,06891809191022702
Welch's T-test Difference MDM2 _Primary_N.G	KEGG pathway name	Regulation of lipolysis in adipocytes	9	-0,73453012375901	0,00013845936437119783	0,001851893998464771	-0,6891176798987012	-0,8039364678519121
Welch's T-test Difference MDM2 _Primary_N.G	KEGG pathway name	Regulation of actin cytoskeleton	87	-0,2371491370302309	0,00015715282119413055	0,0020178422241326362	0,020257766610883278	0,18762712478637766
Welch's T-test Difference MDM2 _Primary_N.G	Reactome name	tRNA processing in the nucleus	28	0,4131600932154949	0,0001633211453737085	0,00748461386902271	1,0236521239183385	1,0026215757642483
Welch's T-test Difference MDM2 _Primary_N.G	Reactome name	Regulation of Glucokinase by Glucokinase Regulatory Protein	19	0,49962844496139064	0,00016951505289197494	0,00750951684311449	1,1158754133640376	1,035886028834753
Welch's T-test Difference MDM2 _Primary_N.G	Reactome name	Laminin interactions	25	-0,433210332103321	0,0001863746434646677	0,007990061327888496	-0,2373621046883717	-0,5064348220825181
Welch's T-test Difference MDM2 _Primary_N.G	Reactome name	Transport of Ribonucleoproteins into the Host Nucleus	21	0,47203697203697204	0,00018840005604627518	0,007824489827671866	1,0798025319365419	1,035886028834753
Welch's T-test Difference MDM2 _Primary_N.G	Reactome name	Interaction between L1 and Ankyrins	9	-0,7182782537739698	0,00019409085571432937	0,007816568098313447	-1,0995104729183136	-1,0479749270847876
Welch's T-test Difference MDM2 _Primary_N.G	KEGG pathway name	Platelet activation	51	-0,3035386504260724	0,0001955734074067719	0,00241457937606053	-0,02177099794232896	-0,15601899283272758
Welch's T-test Difference MDM2 _Primary_N.G	KEGG pathway name	Retrograde endocannabinoid signaling	37	-0,35487153820487155	0,00020154696030226835	0,0023961694169269683	0,038768715287727636	-0,1075876644679461
Welch's T-test Difference MDM2 _Primary_N.G	Reactome name	Integrin cell surface interactions	48	-0,31004180860947667	0,00022198199105662728	0,008676884297478166	-0,04722021818161015	-0,39549504688807957
Welch's T-test Difference MDM2 _Primary_N.G	Reactome name	Nuclear import of Rev protein	23	0,4455252398385934	0,00022670140590422226	0,00860817624133461	1,0640151509587068	1,0121609415326809
Welch's T-test Difference MDM2 _Primary_N.G	KEGG pathway name	Proteoglycans in cancer	77	-0,24157467532467541	0,00028598920947467367	0,003278662008620366	0,05771781004868541	0,12021256855555862
Welch's T-test Difference MDM2 _Primary_N.G	KEGG pathway name	Citrate cycle (TCA cycle)	25	-0,42014760147601476	0,00028993999480807616	0,00320933580459974	-0,09039367021833215	-0,06418970652989131
Welch's T-test Difference MDM2 _Primary_N.G	KEGG pathway name	cGMP-PKG signaling pathway	42	-0,32301464635313165	0,00031581416670814304	0,0033792115837771304	-0,18027394839695515	-0,1646662167140409
Welch's T-test Difference MDM2 _Primary_N.G	Reactome name	NEP/NS2 Interacts with the Cellular Export Machinery	21	0,4551012051012051	0,0003180804219312147	0,011742468909627343	1,0582349589081848	1,0121609415326809
Welch's T-test Difference MDM2 _Primary_N.G	Reactome name	Vasopressin regulates renal water homeostasis via Aquaporins	8	-0,732104619149587	0,00034144599641612247	0,012264371060460183	-0,6522888456072131	-0,7379461288452145
Welch's T-test Difference MDM2 _Primary_N.G	KEGG pathway name	Apelin signaling pathway	34	-0,3556256915347083	0,00035370085733012614	0,00366251532912808	-0,2914069620501094	-0,04556082316807242
Welch's T-test Difference MDM2 _Primary_N.G	KEGG pathway name	Glucagon signaling pathway	37	-0,34072405739072403	0,00035850637394254547	0,003596267063611159	-0,06676522148161762	-0,15601899283272758
Welch's T-test Difference MDM2 _Primary_N.G	Reactome name	Anchoring of the basal body to the plasma membrane	23	-0,4306672723871623	0,00036486885500432956	0,012760808113177737	-0,0947212065228764	-0,13825514657157
Welch's T-test Difference MDM2 _Primary_N.G	Reactome name	Scavenging of heme from plasma	13	-0,571879713423831	0,0003655899928697533	0,01245818206471544	-0,44771108836918105	-0,36655462809971695
Welch's T-test Difference MDM2 _Primary_N.G	Reactome name	snRNP Assembly	25	0,4128905289052891	0,0003687029614837356	0,012250155895297116	1,0097114377702987	1,0121609415326809
Welch's T-test Difference MDM2 _Primary_N.G	Reactome name	Formation of ATP by chemiosmotic coupling	8	-0,7278984398898746	0,0003693594528800366	0,011972651533599237	-0,7056272779192247	-0,49323662349156017
Welch's T-test Difference MDM2 _Primary_N.G	Reactome name	Non-integrin membrane-ECM interactions	24	-0,4200225432933702	0,00038465673067767585	0,012171637977872171	-0,12667601335616277	-0,472466141836982
Welch's T-test Difference MDM2 _Primary_N.G	Reactome name	Mitochondrial translation elongation	32	0,360419876733436	0,0004421465250279273	0,013665412366560823	0,9636858011995042	0,8808819157736636
Welch's T-test Difference MDM2 _Primary_N.G	Reactome name	Loss of Nlp from mitotic centrosomes	22	-0,43276078759949727	0,0004593428541217425	0,013874242116540814	-0,10319075894046134	-0,13828556878226195
Welch's T-test Difference MDM2 _Primary_N.G	Reactome name	AURKA Activation by TPX2	22	-0,43276078759949727	0,0004593428541217425	0,013565925625062128	-0,10319075894046134	-0,13828556878226195
Welch's T-test Difference MDM2 _Primary_N.G	Reactome name	Loss of proteins required for interphase microtubule organization from the centrosome	22	-0,43276078759949727	0,0004593428541217425	0,013271014198430343	-0,10319075894046134	-0,13828556878226195
Welch's T-test Difference MDM2 _Primary_N.G	Reactome name	Viral Messenger RNA Synthesis	23	0,42069960717244315	0,0004980983046075799	0,01408452440049944	1,0186720036571812	1,035886028834753
Welch's T-test Difference MDM2 _Primary_N.G	Reactome name	Cleavage of Growing Transcript in the Termination Region	32	0,35192604006163325	0,0006019005970666455	0,016325018234725958	0,9967084969793047	0,9668908732278005
Welch's T-test Difference MDM2 _Primary_N.G	Reactome name	mRNA 3'-end processing	32	0,35192604006163325	0,0006019005970666455	0,016665122781282748	0,9967084969793047	0,9668908732278005
Welch's T-test Difference MDM2 _Primary_N.G	KEGG pathway name	Axon guidance	38	-0,3220617149542581	0,0006304577768451023	0,006132634738402359	-0,05131492363779194	-0,03151495797293258
Welch's T-test Difference MDM2 _Primary_N.G	Reactome name	Mitochondrial translation termination	30	0,36010676521917656	0,0006736600388225733	0,017905883831903998	0,9680084378378732	0,8808819157736636
Welch's T-test Difference MDM2 _Primary_N.G	Reactome name	Extracellular matrix organization	10	-0,6200795837159474	0,0006973663591299552	0,01817254688791589	-0,4421751717158731	-0,6658735888344918
Welch's T-test Difference MDM2 _Primary_N.G	Reactome name	O-linked glycosylation of mucins	8	0,6909605383909452	0,0007239320103631131	0,018502031572549562	1,9422387037958417	1,7805718490055629
Welch's T-test Difference MDM2 _Primary_N.G	Reactome name	Glyoxylate metabolism and glycine degradation	13	-0,5422794117647058	0,0007267215514910327	0,01822288569682231	-0,3115394414126214	-0,5822828565325047
Welch's T-test Difference MDM2 _Primary_N.G	Reactome name	Nuclear Pore Complex (NPC) Disassembly	22	0,41591956430666116	0,0007597098398736317	0,01869730328133438	1,0165604659489225	1,0240234851837169
Welch's T-test Difference MDM2 _Primary_N.G	KEGG pathway name	Vascular smooth muscle contraction	29	-0,3596059113300493	0,0008414209904494846	0,007944004056890722	-0,23940610650724992	-0,17331344059535425
Welch's T-test Difference MDM2 _Primary_N.G	KEGG pathway name	Ribosome biogenesis in eukaryotes	33	0,33641594739005326	0,0008687974097287993	0,007968113386369845	0,9705501416028831	1,1028372628348215
Welch's T-test Difference MDM2 _Primary_N.G	KEGG pathway name	Tyrosine metabolism	15	-0,4928673615368895	0,0009731513370977645	0,008677266089121734	-0,40260959988548684	-0,5856951304844458
Welch's T-test Difference MDM2 _Primary_N.G	KEGG pathway name	Cholinergic synapse	21	-0,40657540657540653	0,001298799681041287	0,011267964800385218	-0,06308730573070319	-0,2067851884024492
Welch's T-test Difference MDM2 _Primary_N.G	KEGG pathway name	HIF-1 signaling pathway	42	-0,2883491572826967	0,0013025742724353361	0,011003324775045864	0,06736305554707867	-0,009041036878311814
Welch's T-test Difference MDM2 _Primary_N.G	KEGG pathway name	Other glycan degradation	6	0,7468664017120147	0,0015492275450860612	0,012751334409554503	1,6915872528439475	1,6160751342773434
Welch's T-test Difference MDM2 _Primary_N.G	KEGG pathway name	Mismatch repair	8	0,6334505965126951	0,0019417604427499513	0,01558262755306836	1,6641771674156192	1,3361017499651222
Welch's T-test Difference MDM2 _Primary_N.G	KEGG pathway name	Drug metabolism - cytochrome P450	13	-0,49571078431372545	0,0020076719150658837	0,015718602066735334	-0,3926047922490717	-0,5562428474426255
Welch's T-test Difference MDM2 _Primary_N.G	KEGG pathway name	Antigen processing and presentation	28	0,338367849448182	0,0020188567335811987	0,015429833606656304	0,9717633631764631	1,057428319113594
Welch's T-test Difference MDM2 _Primary_N.G	KEGG pathway name	Oxytocin signaling pathway	31	-0,32069246516804806	0,002087351443418853	0,015582321240405858	-0,097519930386873	0,0009936196463478097
Welch's T-test Difference MDM2 _Primary_N.G	KEGG pathway name	Tryptophan metabolism	22	-0,3763161569613183	0,0023155125442064356	0,01689271651568786	-0,06053377622133673	-0,2444893428257533
Welch's T-test Difference MDM2 _Primary_N.G	KEGG pathway name	Chemical carcinogenesis	14	-0,4650847160807321	0,002636754518233611	0,01880884889673309	-0,2895744255610876	-0,22793986456734672
