# Supplementary material for: MDM2-amplified esophageal adenocarcinomas exhibit an activated metabolic and immunosuppressive phenotype with multiple potential therapeutic targets
Source: BMC Cancer. 2025 Nov 26;25:1863. doi: 10.1186/s12885-025-15367-3 (PMC12690831; doi:10.1186/s12885-025-15367-3)
Supplement: Supplementary file 1 — Supplementary Material 1: Supplementary Figure 1. Representative pictures of MDM2 FISH stainings in (A) MDM2 non-amplified tumors, (B) tumors with polysomy without MDM2-amplification, and (C) MDM2-amplified tumors (Zyto-Light SPEC MDM2/CEN12 Dual Core Probe (ZytoVision, Bremerhaven, Germany); green: MDM2, orange: centromere 12; magnification: x63). Scale bar: 10 µm. Supplementary Figure 2. Volcano plot of all detected proteins comparing the proteome of neoadjuvantly treated MDM2-amplified and non-amplified tumors. Grey: not significantly different expressed, blue: significantly decreased expression in neoadjuvantly treated MDM2-amplified tumors, red: significantly increased expression in neoadjuvantly treated MDM2-amplified tumors. Supplementary Table 1. Processed protein expression data from mass spectrometry-based proteomic analysis. This data represents a part of the in PRIDE uploaded raw data set. The rows contain each a unique protein identified by its UniProt identifier. The column names are given the MDM2 amplification status of each sample (MDM2-amplified: MDM2 +; MDM2-non-amplified: NEG.; non tumor tissue: N.G). Additionally, the columns are labeled whether the tumor was treated neoadjuvant (Neoadjuvant) or primarily resected (Primary). These names are not the sample-IDs we used in the PRIDE data set. Supplementary Table 2. This table contains the processed protein expression data and the test results of the ANOVA and Welch`s T-test investigating the whole patient cohort. Each row contains a unique protein. Supplementary Table 3. Test results of the enrichment analyses using the pathway annotation Kyoto Encyclopedia of Genes and Genomes (KEGG) pathway name, Gene Ontology Biological Process (GOBP) name, and Reactome name encyclopedia of the total cohort. Supplementary Table 4. This table contains the processed protein expression data and the test results of the ANOVA and Welch`s T-test investigating the difference of the proteome of neoadjuvantly treated MDM [file 12885_2025_15367_MOESM1_ESM.zip › Suppl_Methods_updated/Supp_Tab_8.csv]

MDM2 _Primary_1; MDM2_Neoadjuvant_1; MDM2 _Primary_2; MDM2_Neoadjuvant_2; MDM2_Neoadjuvant_3; MDM2_Neoadjuvant_4; MDM2 _Primary_3; MDM2 _Primary_4; MDM2_Neoadjuvant_5; MDM2_Neoadjuvant_6; MDM2_Neoadjuvant_7; MDM2_Neoadjuvant_8; MDM2_Neoadjuvant_9; MDM2_Neoadjuvant_10; MDM2 _Primary_5; MDM2_Neoadjuvant_11; MDM2_Neoadjuvant_12; MDM2_Neoadjuvant_13; MDM2_Neoadjuvant_14; MDM2_Neoadjuvant_15; MDM2_Neo…
21.779800415039062;21.79360008239746;22.75659942626953;22.064199447631836;21.22559928894043;22.812400817871094;22.43910026550293;21.734600067138672;22.912099838256836;21.762800216674805;21.560100555419922;21.818599700927734;23.66309928894043;22.86989974975586;21.460800170898438;18.81879997253418;22.69659996032715;22.541400909423828;17.728700637817383;18.56060028076172;21.93090057373047;22.5006008…	000993295;0	4285017287933874;0	38023032069970847;0	1817974861094083;0	7897555477280732;0	39530303137642875;0	36917380873875616;A0A0B4J1U7;IGHV6-1;HV601_HUMAN;Immunoglobulin heavy variable 6-1
20.408199310302734;18.16080093383789;21.329200744628906;20.114200592041016;19.616100311279297;20.511499404907227;20.585500717163086;20.15049934387207;20.42289924621582;21.03580093383789;20.809900283813477;19.179899215698242;20.727699279785156;20.172700881958008;21.25510025024414;20.248300552368164;20.69230079650879;18.11240005493164;19.789499282836914;19.146900177001953;20.167499542236328;20.2129…	000313873;4	863513559393905;0	0008524590163934426;4	563890086182521;0	00681203007518797;1	75012912750244;3	531482985152298;A0AV96;RBM47;RBM47_HUMAN;RNA-binding protein 47
21.098899841308594;20.82740020751953;21.70009994506836;21.86709976196289;21.693199157714844;21.583999633789062;21.353300094604492;21.58880043029785;20.89430046081543;21.583799362182617;21.242300033569336;21.332199096679688;21.54949951171875;21.491899490356445;21.335899353027344;21.148500442504883;20.85580062866211;20.95840072631836;20.841299057006836;20.96339988708496;21.22559928894043;21.3588008…	000313873;4	698683878344254;0	003911111111111111;2	6163223325446614;0	1288743169398907;0	6625762803213959;1	6753024334215012;A0AVT1;UBA6;UBA6_HUMAN;Ubiquitin-like modifier-activating enzyme 6
22.045900344848633;22.223400115966797;21.457199096679688;21.72100067138672;21.253700256347656;21.103500366210938;21.557300567626953;21.83099937438965;21.992300033569336;21.757699966430664;21.385799407958984;22.408199310302734;21.62849998474121;21.68790054321289;20.963600158691406;21.715099334716797;21.80419921875;22.271400451660156;22.47610092163086;21.931400299072266;21.74209976196289;22.2597999…	000313873;1	2157475688893349;0	24761693707954094;0	470503559625957;0	7598759466282005;-0	14602910450526352;-0	4248082467723068;A0FGR8;ESYT2;ESYT2_HUMAN;Extended synaptotagmin-2
20.155099868774414;18.438400268554688;20.44300079345703;19.872100830078125;19.59830093383789;20.129100799560547;19.85219955444336;20.15730094909668;19.769899368286133;18.193199157714844;20.393699645996094;19.9822998046875;19.92930030822754;19.988300323486328;19.62619972229004;20.16790008544922;20.031600952148438;20.079200744628906;19.726600646972656;17.98270034790039;18.978300094604492;19.8460006…	000313873;0	8891275023049371;0	19701111568546728;1	5364278342380657;0	1664090267983075;0	9058375767299083;1	5526094230572727;A1L0T0;ILVBL;HACL2_HUMAN;2-hydroxyacyl-CoA lyase 2
20.408300399780273;20.760499954223633;18.055299758911133;20.31879997253418;17.68720054626465;17.98040008544922;18.048200607299805;17.396400451660156;17.93470001220703;18.49090003967285;20.32390022277832;20.552600860595703;20.21380043029785;20.159500122070312;17.443199157714844;17.875499725341797;17.304000854492188;20.356700897216797;20.572599411010742;18.433300018310547;18.97279930114746;20.20009…	000313873;1	5661298680495408;0	058520778537611784;0	09879560832220013;0	8968060288335518;-0	13574348177228757;-0	1909500725257807;A1L4H1;SSC5D;SRCRL_HUMAN;Soluble scavenger receptor cysteine-rich domain-containing protein SSC5D
21.26020050048828;22.055400848388672;21.275800704956055;21.6289005279541;21.43910026550293;21.849000930786133;22.424299240112305;22.108299255371094;21.641300201416016;21.614999771118164;21.388500213623047;22.080799102783203;21.28700065612793;21.74570083618164;20.91860008239746;22.156999588012695;20.6466007232666;21.84320068359375;20.424100875854492;21.92140007019043;17.385900497436523;21.90990066…	000313873;3	3755128397341827;0	0027123809523809522;4	4540040579171665;0	005682403433476395;2	0931699889046804;3	39966128124828;A1X283;SH3PXD2B;SPD2B_HUMAN;SH3 and PX domain-containing protein 2B
19.907899856567383;19.188400268554688;20.547199249267578;20.000699996948242;19.65690040588379;20.15169906616211;19.560400009155273;19.86549949645996;19.379899978637695;19.33690071105957;20.02589988708496;19.584400177001953;19.74209976196289;18.05190086364746;19.85930061340332;19.848100662231445;20.02790069580078;19.6919002532959;19.771900177001953;19.088899612426758;19.534799575805664;19.43099975…	000313873;5	564979345775578;0	0011843043995243758;5	047361941954634;0	017721021611001964;1	0683398110525957;2	752558949014733;A2RRP1;NBAS;NBAS_HUMAN;NBAS subunit of NRZ tethering complex
20.92639923095703;19.418500900268555;20.35070037841797;19.499000549316406;19.991300582885742;20.846599578857422;20.32539939880371;19.622299194335938;20.859800338745117;19.537500381469727;21.114900588989258;19.69770050048828;19.897600173950195;20.056400299072266;20.600500106811523;20.471200942993164;20.831300735473633;17.707799911499023;20.101600646972656;20.3164005279541;20.135700225830078;20.260…	000313873;0	3005683571995054;0	6225638649900729;0	7483976255676829;0	5507027484143763;0	32057977403913185;0	745717285319926;A3KMH1;VWA8;VWA8_HUMAN;von Willebrand factor A domain-containing protein 8
20.315399169921875;18.803800582885742;20.34119987487793;20.54319953918457;20.699899673461914;20.56049919128418;20.43630027770996;20.218599319458008;20.517000198364258;20.5531005859375;20.289100646972656;20.427600860595703;20.37660026550293;20.145299911499023;20.465299606323242;20.420700073242188;20.485599517822266;19.811500549316406;20.10689926147461;20.335599899291992;20.558500289916992;20.18219…	000313873;10	130427151093148;3	428571428571429E-05;4	940888045343609;0	021584642233856893;1	0030662400381907;2	6415926306595954;A5YKK6;CNOT1;CNOT1_HUMAN;CCR4-NOT transcription complex subunit 1
19.395099639892578;17.75589942932129;19.734500885009766;20.320999145507812;19.67259979248047;20.383499145507812;19.33169937133789;17.84830093383789;18.42889976501465;18.255800247192383;20.141399383544922;17.857999801635742;19.49850082397461;17.272600173950195;20.489200592041016;20.586299896240234;20.581100463867188;17.696199417114258;17.999500274658203;18.673900604248047;20.79159927368164;20.7942…	000313873;1	1354010843591409;0	12912245820153637;0	40883150461371875;0	6438619066300509;0	3787306376865942;0	6100640402336676;A6NDG6;PGP;PGP_HUMAN;Glycerol-3-phosphate phosphatase
19.648099899291992;19.585800170898438;20.336700439453125;19.280799865722656;20.358200073242188;20.114900588989258;17.614500045776367;19.908300399780273;20.217599868774414;19.781999588012695;19.545900344848633;19.533899307250977;19.796199798583984;19.826799392700195;20.312299728393555;19.839799880981445;19.68910026550293;18.900400161743164;18.994199752807617;19.762399673461914;19.854700088500977;1…	000313873;15	589445514171148;0;2	3388476700678877;0	04388746803069053;1	5202891486031653;2	5874773876219708;A6NHR9;SMCHD1;SMHD1_HUMAN;Structural maintenance of chromosomes flexible hinge domain-containing protein 1
22.114299774169922;18.473800659179688;18.894399642944336;24.063100814819336;18.465499877929688;20.986299514770508;17.77400016784668;23.052200317382812;19.005300521850586;20.888099670410156;18.92970085144043;18.3257999420166;18.17959976196289;18.43950080871582;23.469600677490234;21.54960060119629;22.82229995727539;17.06529998779297;21.39430046081543;19.311800003051758;18.213300704956055;17.6723995…	000313873;7	380555884906252;1	5151515151515151E-05;1	3376380488800719;0	10105588993981084;-2	422154440198625;-1	9582737103375665;A8K2U0;A2ML1;A2ML1_HUMAN;Alpha-2-macroglobulin-like protein 1
19.311599731445312;18.19659996032715;19.449199676513672;19.701499938964844;19.682199478149414;19.702600479125977;19.158599853515625;19.157699584960938;19.654600143432617;18.65690040588379;20.097999572753906;18.99049949645996;19.22640037536621;18.983999252319336;19.224300384521484;19.250699996948242;19.12030029296875;19.236000061035156;18.341800689697266;19.767000198364258;19.101900100708008;18.79…	000313873;0	8828443183989073;0	26319125683060113;1	8087311242759894;0	31528177966101695;0	40868161065237985;1	148339009668602;A8MXV4;NUDT19;NUD19_HUMAN;Acyl-coenzyme A diphosphatase NUDT19
20.303300857543945;20.286500930786133;20.521900177001953;20.57979965209961;21.85650062561035;21.252500534057617;20.945199966430664;20.58209991455078;17.50029945373535;20.384199142456055;20.46139907836914;20.213300704956055;20.681299209594727;19.883100509643555;20.171600341796875;20.90730094909668;20.125999450683594;20.083499908447266;19.651100158691406;18.231399536132812;20.36989974975586;19.8985…	000313873;8	064054412705257;4	1558441558441555E-05;4	155410945053023;0	018483809523809524;1	2428294590541284;2	733384256808385;B0I1T2;MYO1G;MYO1G_HUMAN;Unconventional myosin-Ig
20.00749969482422;18.236299514770508;21.813199996948242;19.96940040588379;18.082700729370117;20.110700607299805;18.454099655151367;20.340299606323242;20.195199966430664;20.14419937133789;20.586999893188477;19.932600021362305;20.54789924621582;20.28219985961914;20.52429962158203;20.671199798583984;20.195999145507812;18.150999069213867;19.941600799560547;17.232900619506836;18.20509910583496;19.8624…	000993295;4	7502366453838105;0	0007201051248357424;3	049894351108382;0	01377565632458234;2	22138681411743;3	5642593810547343;C9JI98;TMEM238;TM238_HUMAN;Transmembrane protein 238
19.87809944152832;19.465599060058594;19.407100677490234;19.92919921875;19.757099151611328;20.276599884033203;20.197599411010742;19.356599807739258;19.856300354003906;19.57379913330078;18.311800003051758;20.181499481201172;19.686100006103516;19.481700897216797;19.9414005279541;19.537799835205078;19.733200073242188;19.536800384521484;19.73870086669922;19.002899169921875;18.720800399780273;19.312999…	000313873;3	8082679727345616;0	003914590747330961;4	457397096145161;0	020110091743119268;1	1235255105154884;2	7048561795344988;O00116;AGPS;ADAS_HUMAN;Alkyldihydroxyacetonephosphate synthase	peroxisomal
20.062299728393555;19.322500228881836;19.746000289916992;20.003999710083008;20.221099853515625;19.950700759887695;19.76409912109375;19.54520034790039;19.10059928894043;19.956499099731445;19.20359992980957;19.884000778198242;19.696800231933594;19.092199325561523;19.674699783325195;19.32659912109375;19.499099731445312;19.38680076599121;18.903400421142578;18.77090072631836;19.791799545288086;19.2947…	000313873;3	833562198819575;0	0069472;3	2588562616101586;0	07521902874132805;0	7806902340480235;1	9687473643135303;O00139;KIF2A;KIF2A_HUMAN;Kinesin-like protein KIF2A
18.075199127197266;19.13759994506836;18.153600692749023;21.150800704956055;21.361000061035156;21.688600540161133;21.284299850463867;20.933000564575195;18.48940086364746;21.077199935913086;20.193099975585938;18.162900924682617;18.408199310302734;20.246400833129883;21.074399948120117;20.627399444580078;21.154399871826172;18.625900268554688;17.63450050354004;19.861400604248047;20.569000244140625;17.…	000313873;1	608144872172057;0	04202452619843924;1	1029753961904678;0	20388409529942048;1	2255314418247778;1	4897227105033801;O00148;DDX39A;DX39A_HUMAN;ATP-dependent RNA helicase DDX39A
22.59280014038086;22.712200164794922;22.307199478149414;23.18090057373047;23.34510040283203;22.29640007019043;22.680999755859375;23.26810073852539;22.97879981994629;22.788999557495117;23.074899673461914;23.124000549316406;23.412799835205078;22.712799072265625;22.888999938964844;22.98080062866211;22.94499969482422;23.460899353027344;22.555599212646484;22.280799865722656;22.511699676513672;23.11879…	000313873;5	5708330580666034;0	001608839779005525;2	3816198541643403;0	14070217554388598;0	6678192274911048;1	6304019212171352;O00151;PDLIM1;PDLI1_HUMAN;PDZ and LIM domain protein 1
18.088199615478516;18.227500915527344;17.993499755859375;17.728300094604492;18.935699462890625;19.599899291992188;18.09440040588379;18.595199584960938;17.793100357055664;19.598100662231445;17.431800842285156;17.693899154663086;18.901399612426758;18.63680076599121;19.123699188232422;19.5408992767334;19.70210075378418;19.511199951171875;19.473400115966797;18.01919937133789;19.542699813842773;18.042…	000313873;0	46980521161226285;0	4741220196353436;1	1786528236230294;0	31429723991507436;-0	5630131040300661;-1	1796942650316593;O00154;ACOT7;BACH_HUMAN;Cytosolic acyl coenzyme A thioester hydrolase
24.700000762939453;25.34830093383789;24.191099166870117;24.702699661254883;23.904199600219727;23.381200790405273;24.42729949951172;24.836700439453125;24.710100173950195;24.246999740600586;24.502899169921875;25.118799209594727;24.59830093383789;24.964399337768555;24.007699966430664;24.691099166870117;24.621700286865234;25.230199813842773;25.88479995727539;25.000099182128906;25.47800064086914;25.39…	000313873;6	7250018535626195;0	0003563748079877112;2	6583107995455313;0	151731778425656;-0	5799013546534937;-1	6184765923122113;O00159;MYO1C;MYO1C_HUMAN;Unconventional myosin-Ic
20.169700622558594;20.387300491333008;20.556100845336914;20.363500595092773;21.530000686645508;21.08180046081543;21.107999801635742;20.207300186157227;20.013900756835938;20.706600189208984;20.58099937438965;20.231700897216797;20.838699340820312;19.952899932861328;20.013500213623047;20.98889923095703;20.64150047302246;20.517799377441406;20.31060028076172;19.901899337768555;20.20560073852539;20.615…	000313873;13	352747604509851;0;4	522459192730443;0	009445482866043613;1	600064999716622;3	1215019909630137;O00160;MYO1F;MYO1F_HUMAN;Unconventional myosin-If
19.221200942993164;17.830299377441406;19.112499237060547;18.164400100708008;19.688400268554688;19.058300018310547;18.533899307250977;18.27400016784668;18.689800262451172;18.991500854492188;19.56730079650879;17.98550033569336;19.085500717163086;17.721799850463867;17.746200561523438;18.30190086364746;17.861900329589844;17.069799423217773;18.312000274658203;17.5447998046875;18.274900436401367;17.958…	000557569;0	426289744033574;0	5419763113367174;0	34981290293627737;0	7434275282949981;0	20861846378871363;0	4520100960636157;O00161;SNAP23;SNP23_HUMAN;Synaptosomal-associated protein 23
20.431499481201172;19.681100845336914;20.377500534057617;20.388900756835938;20.8257999420166;20.936899185180664;20.60449981689453;20.31570053100586;19.01919937133789;20.364700317382812;17.99690055847168;20.764699935913086;20.50149917602539;20.6387996673584;20.499000549316406;20.477100372314453;20.41309928894043;19.934600830078125;19.694400787353516;18.44580078125;20.131000518798828;20.66250038146…	000313873;7	327207295144931;8	60215053763441E-05;6	818899872633725;0	0037142857142857142;1	5618478502546047;3	8793863973281604;O00170;AIP;AIP_HUMAN;AH receptor-interacting protein
20.968399047851562;17.364099502563477;20.583200454711914;20.884899139404297;20.787799835205078;21.172100067138672;17.445100784301758;18.189800262451172;18.99340057373047;18.02280044555664;17.36050033569336;21.026899337768555;17.491300582885742;17.690799713134766;20.835399627685547;21.18549919128418;20.659099578857422;20.41830062866211;20.555099487304688;18.045400619506836;17.383100509643555;20.67…	000313873;0	004167185360758705;0	9901875954781546;0	15604697680448765;0	830658888126287;0	2603243282863055;0	30702745066247805;O00178;GTPBP1;GTPB1_HUMAN;GTP-binding protein 1
18.87339973449707;18.270599365234375;19.654499053955078;17.850900650024414;20.45330047607422;19.566299438476562;18.79490089416504;18.992799758911133;18.489299774169922;18.085899353027344;19.931100845336914;19.59429931640625;20.31049919128418;19.149099349975586;19.52039909362793;20.012500762939453;17.968399047851562;17.789400100708008;18.0580997467041;18.724300384521484;20.089399337768555;19.75959…	000313873;2	0922932806911003;0	02883959451401312;0	7300908744511823;0	4564897587619481;0	5144703865051277;0	9139526935442778;O00182;LGALS9;LEG9_HUMAN;Galectin-9
20.8572998046875;20.333499908447266;20.798599243164062;21.131000518798828;20.388500213623047;20.165700912475586;20.604999542236328;20.890300750732422;20.732200622558594;21.033100128173828;20.683000564575195;21.10379981994629;21.093299865722656;20.39550018310547;20.9862003326416;20.92460060119629;21.01930046081543;20.293899536132812;21.062999725341797;18.03890037536621;20.673999786376953;20.600200…	000313873;0	34951097188867414;0	5912114552114552;0	9496654940727953;0	4717073170731707;0	36769157137189623;0	8708248052325399;O00186;STXBP3;STXB3_HUMAN;Syntaxin-binding protein 3
20.99020004272461;20.578699111938477;21.094200134277344;20.73259925842285;20.864999771118164;21.2283992767334;20.62420082092285;20.407699584960938;20.81529998779297;21.071500778198242;21.131900787353516;20.883100509643555;21.117900848388672;20.915700912475586;20.927000045776367;20.864200592041016;21.10460090637207;20.5408992767334;20.671100616455078;20.53179931640625;20.711200714111328;21.0499992…	000313873;7	01882002454397;0	0007441860465116279;2	687731697641983;0	12941213063763607;0	6488116264343269;1	669558051490729;O00203;AP3B1;AP3B1_HUMAN;AP-3 complex subunit beta-1
18.8257999420166;18.73240089416504;18.44099998474121;22.086700439453125;19.221399307250977;17.570100784301758;18.35460090637207;20.658100128173828;18.669200897216797;19.042999267578125;17.821199417114258;18.94659996032715;17.94420051574707;18.93899917602539;21.09939956665039;19.79509925842285;20.458599090576172;18.249300003051758;18.384199142456055;18.948200225830078;17.771299362182617;19.2901992…	000313873;5	840172956220849;0	00018914185639229422;1	6336762315589781;0	10817333333333333;-1	2684050832475933;-1	8393513570635873;O00204;SULT2B1;ST2B1_HUMAN;Sulfotransferase 2B1
20.69070053100586;20.573200225830078;18.228599548339844;20.451000213623047;20.212200164794922;20.676300048828125;19.313800811767578;18.1471004486084;20.868499755859375;20.721099853515625;22.221099853515625;20.39889907836914;20.292600631713867;17.84269905090332;20.608400344848633;20.314300537109375;20.586000442504883;20.631799697875977;21.017200469970703;19.869400024414062;21.49570083618164;20.247…	000313873;0	37248926082614164;0	49337035751475183;0	5882131740673687;0	491139420935412;-0	6103861808776863;-0	8581142849511225;O00217;NDUFS8;NDUS8_HUMAN;NADH dehydrogenase [ubiquinone] iron-sulfur protein 8	mitochondrial
21.84910011291504;21.427499771118164;21.67180061340332;21.94339942932129;21.895200729370117;21.999799728393555;21.501300811767578;21.795799255371094;21.714599609375;22.185100555419922;21.733400344848633;21.829099655151367;21.789899826049805;21.719499588012695;21.967199325561523;21.581100463867188;21.92060089111328;21.63479995727539;21.645200729370117;21.974599838256836;21.618000030517578;21.62430…	000313873;0	060484994205415504;0	9650192955589587;0	013834313508700641;0	9928796324655437;0	0035008021763403008;0	012152514261524689;O00231;PSMD11;PSD11_HUMAN;26S proteasome non-ATPase regulatory subunit 11
21.922500610351562;21.578699111938477;21.96430015563965;22.132699966430664;21.637800216674805;22.17490005493164;21.701099395751953;21.462900161743164;21.806100845336914;21.851600646972656;21.81369972229004;22.05270004272461;22.000999450683594;21.813499450683594;22.16029930114746;22.111499786376953;21.9596004486084;21.813199996948242;21.601299285888672;21.23390007019043;21.81220054626465;21.586399…	000313873;1	7899081207012266;0	1011563088512241;1	4109868288600285;0	3282623633524206;0	45946005412510615;1	1189843356699793;O00232;PSMD12;PSD12_HUMAN;26S proteasome non-ATPase regulatory subunit 12
20.813400268554688;21.177200317382812;20.973400115966797;21.32309913635254;21.42609977722168;20.989299774169922;21.19809913635254;20.959400177001953;21.304100036621094;21.578399658203125;21.11090087890625;21.090499877929688;21.06879997253418;20.457599639892578;21.06399917602539;21.012699127197266;21.296199798583984;21.244600296020508;21.199499130249023;21.258699417114258;21.590599060058594;21.313…	000313873;1	231625948270388;0	3223334587881069;0	852925638545852;0	573996699669967;-0	26072319575718694;-0	7246981516496976;O00233;PSMD9;PSMD9_HUMAN;26S proteasome non-ATPase regulatory subunit 9
22.856700897216797;18.22800064086914;23.004899978637695;22.78529930114746;23.29759979248047;22.749900817871094;23.023099899291992;23.084199905395508;23.017799377441406;23.058700561523438;23.168699264526367;22.833999633789062;22.937400817871094;22.898399353027344;22.743099212646484;22.572200775146484;22.724599838256836;22.554800033569336;22.411800384521484;22.72260093688965;22.746599197387695;23.0…	000313873;0	16527347159933664;0	7463938520653217;1	3076850465369938;0	346487088607595;0	4514804703848725;1	0843758861726147;O00264;PGRMC1;PGRC1_HUMAN;Membrane-associated progesterone receptor component 1
20.024700164794922;20.080799102783203;20.454099655151367;20.21310043334961;20.396699905395508;20.417699813842773;20.77429962158203;20.682300567626953;19.96660041809082;20.00659942626953;18.138900756835938;20.24449920654297;19.933500289916992;20.206499099731445;19.933000564575195;20.227399826049805;20.468599319458008;19.563400268554688;19.770000457763672;20.52829933166504;20.066299438476562;19.985…	000313873;16	153819126956268;0;7	558483084451015;0	0023783783783783785;1	5817515645708369;4	040518733175567;O00267;SUPT5H;SPT5H_HUMAN;Transcription elongation factor SPT5
18.41309928894043;20.20330047607422;18.104999542236328;18.590200424194336;17.631200790405273;20.460100173950195;18.080299377441406;20.574399948120117;20.745899200439453;18.831199645996094;18.426799774169922;20.513200759887695;17.59950065612793;18.067699432373047;20.19770050048828;20.502099990844727;20.88089942932129;20.03190040588379;20.672800064086914;21.266199111938477;20.85700035095215;20.7155…	000313873;0	6926255138018927;0	2567792615868028;0	03712504028117704;0	9594833855799373;-0	05357190540858525;-0	07558031475009462;O00273;DFFA;DFFA_HUMAN;DNA fragmentation factor subunit alpha
19.718000411987305;19.202600479125977;19.27429962158203;19.36720085144043;19.471200942993164;19.00950050354004;19.782100677490234;19.505300521850586;16.56559944152832;18.886499404907227;19.146299362182617;19.520299911499023;17.843599319458008;19.40180015563965;19.425199508666992;18.43600082397461;18.703500747680664;18.94260025024414;19.520599365234375;18.672700881958008;19.647899627685547;19.2271…	000313873;1	74132320833712;0	06461934156378601;6	368931959920693;0	011776;1	0644442558288567;2	9800155074488437;O00291;HIP1;HIP1_HUMAN;Huntingtin-interacting protein 1
25.875099182128906;25.043899536132812;25.58009910583496;25.849000930786133;25.761499404907227;25.43899917602539;26.505399703979492;25.97719955444336;25.393199920654297;26.419200897216797;25.47640037536621;25.39430046081543;25.707300186157227;25.79829978942871;26.078800201416016;25.67259979248047;26.149900436401367;25.20680046081543;25.626399993896484;26.417200088500977;25.8125;25.495100021362305;…	000313873;0	36879148380413157;0	5027957137919115;2	3905994111087407;0	1876522893165229;0	5428875923156724;1	4685947063970872;O00299;CLIC1;CLIC1_HUMAN;Chloride intracellular channel protein 1
21.42009925842285;20.865100860595703;21.116199493408203;21.896499633789062;21.6294002532959;22.07740020751953;21.45490074157715;21.125499725341797;21.44219970703125;21.148099899291992;21.341699600219727;21.48150062561035;21.175899505615234;21.028099060058594;21.882200241088867;21.97330093383789;22.017799377441406;21.43090057373047;21.38789939880371;18.8710994720459;21.172500610351562;21.092199325…	000313873;0	961503811414519;0	17228052386987747;2	4360701614469376;0	09367799642218247;0	8666818073817666;1	8473899069699289;O00303;EIF3F;EIF3F_HUMAN;Eukaryotic translation initiation factor 3 subunit F
21.17530059814453;20.702800750732422;21.659500122070312;20.712799072265625;20.26919937133789;21.437299728393555;20.687400817871094;21.119600296020508;21.017000198364258;21.374300003051758;22.68829917907715;20.92460060119629;21.201400756835938;20.668500900268555;20.81329917907715;21.00629997253418;21.664400100708008;21.24090003967285;21.52669906616211;21.21649932861328;21.735300064086914;21.288999…	000313873;3	980563166263764;0	008208909370199694;2	846581331281822;0	11741894060995185;-0	6517025675092434;-1	7384689826271993;O00330;PDHX;ODPX_HUMAN;Pyruvate dehydrogenase protein X component	mitochondrial
20.552000045776367;21.20709991455078;20.627500534057617;20.33289909362793;20.80389976501465;17.498899459838867;17.920400619506836;20.4419002532959;20.28820037841797;18.93600082397461;20.66819953918457;20.834699630737305;21.76740074157715;20.110300064086914;19.56679916381836;18.197399139404297;20.2987003326416;20.649200439453125;21.040599822998047;18.7189998626709;21.036399841308594;21.79829978942…	000313873;1	4677957515781004;0	06111700468018721;0	7153288445405364;0	4408546377480388;-0	5779083251953132;-0	9418470079293545;O00339;MATN2;MATN2_HUMAN;Matrilin-2
21.36829948425293;21.58180046081543;22.125999450683594;20.925199508666992;20.676700592041016;20.839799880981445;21.509599685668945;21.414600372314453;21.994199752807617;21.185800552368164;22.279199600219727;21.09239959716797;21.583900451660156;22.344499588012695;21.920700073242188;21.8262996673584;21.22439956665039;21.61639976501465;21.5093994140625;20.84480094909668;21.009599685668945;21.5184993…	000313873;6	805486475932616;0	00015151515151515152;4	460738542137678;0	011667560321715818;1	4619575772966655;2	9985541632954824;O00391;QSOX1;QSOX1_HUMAN;Sulfhydryl oxidase 1
21.314699172973633;17.88330078125;20.55660057067871;19.984500885009766;20.4906005859375;20.045700073242188;20.358999252319336;20.27669906616211;21.716800689697266;20.0669002532959;20.844200134277344;21.235200881958008;20.474000930786133;20.481300354003906;20.256000518798828;20.361099243164062;20.423500061035156;20.81679916381836;20.490400314331055;20.584800720214844;20.159799575805664;20.78639984…	000801925;3	9756944905583214;0	0026358381502890175;4	396998999902746;0	01635220125786164;1	2622744832720088;2	786401507072192;O00401;WASL;WASL_HUMAN;Actin nucleation-promoting factor WASL
21.052099227905273;20.7189998626709;21.055099487304688;21.143299102783203;21.290199279785156;21.930999755859375;21.458099365234375;21.282499313354492;21.226299285888672;21.23940086364746;21.077600479125977;20.64780044555664;21.19969940185547;21.2052001953125;21.27869987487793;20.66510009765625;21.29290008544922;20.3341007232666;21.00119972229004;20.6033992767334;20.708499908447266;20.9375;20.2371…	000313873;0	8269890874234206;0	4195429799426934;0	45759167339838647;0	8318012337217272;0	08754265648978077;0	3032469365055355;O00410;IPO5;IPO5_HUMAN;Importin-5
20.501399993896484;18.175399780273438;21.298799514770508;21.20989990234375;20.998899459838867;21.145299911499023;18.930200576782227;21.468599319458008;20.95789909362793;20.63759994506836;18.05120086669922;20.431699752807617;20.965599060058594;20.998199462890625;20.89780044555664;21.493999481201172;21.119400024414062;18.344100952148438;18.067699432373047;18.12820053100586;20.79789924621582;20.4270…	000993295;3	9966207796085937;0	0015305895439377086;3	2706994246181016;0	014955357142857142;1	8460786002022864;3	1757981025713673;O00422;SAP18;SAP18_HUMAN;Histone deacetylase complex subunit SAP18
21.443899154663086;21.601200103759766;20.482099533081055;20.677799224853516;19.999399185180664;19.959199905395508;20.727399826049805;20.645299911499023;21.27899932861328;20.94260025024414;20.81570053100586;21.34480094909668;20.930099487304688;20.765600204467773;19.68779945373535;20.878700256347656;21.015199661254883;21.37350082397461;21.850299835205078;21.2947998046875;21.343599319458008;21.57069…	000313873;5	8223963550601345;0	00039644970414201184;2	4157522132324303;0	09212972972972973;-0	8329524448939729;-2	0143653819890943;O00423;EML1;EMAL1_HUMAN;Echinoderm microtubule-associated protein-like 1
18.35379981994629;18.327800750732422;18.66029930114746;18.203899383544922;18.774499893188477;18.04789924621582;18.609800338745117;18.341899871826172;17.344499588012695;18.09160041809082;18.465299606323242;17.802900314331055;18.798799514770508;18.18199920654297;19.24799919128418;19.021099090576172;17.907100677490234;19.103900909423828;18.637500762939453;21.12310028076172;17.246000289916992;19.3514…	000313873;0	4416529176449164;0	43312477781727693;0	440411563925719;0	628033426183844;0	3823188509259907;0	6406258586652582;O00425;IGF2BP3;IF2B3_HUMAN;Insulin-like growth factor 2 mRNA-binding protein 3
21.76420021057129;21.405099868774414;21.151599884033203;21.33639907836914;21.306699752807617;21.244300842285156;21.539199829101562;21.22800064086914;21.969600677490234;21.751800537109375;21.287799835205078;21.756200790405273;21.471900939941406;21.440099716186523;21.788299560546875;21.718299865722656;22.683700561523438;21.46780014038086;21.913799285888672;21.604700088500977;21.73699951171875;21.64…	000313873;0	7752142066707789;0	5562070588235295;0	3546214740480492;0	8304878216123499;-0	09879579544067241;-0	3061714679447784;O00429;DNM1L;DNM1L_HUMAN;Dynamin-1-like protein
21.556699752807617;20.901199340820312;21.578100204467773;18.402799606323242;21.310199737548828;21.351900100708008;21.28350067138672;18.462200164794922;21.292800903320312;21.475200653076172;21.37190055847168;21.153600692749023;21.426599502563477;21.1023006439209;21.6643009185791;18.316499710083008;17.72410011291504;20.719600677490234;16.702299118041992;21.723100662231445;18.015499114990234;20.5734…	000313873;3	3347978646782233;0	0029747427502338636;2	5214797850614437;0	02742769230769231;1	9559979847499278;2	6645565375753137;O00442;RTCA;RTCA_HUMAN;RNA 3'-terminal phosphate cyclase
19.21419906616211;18.217100143432617;20.141000747680664;19.39150047302246;18.836200714111328;20.00909996032715;19.392499923706055;19.1299991607666;19.296499252319336;19.381500244140625;19.60379981994629;18.776599884033203;18.742300033569336;18.60449981689453;18.851499557495117;17.97570037841797;18.72369956970215;17.954200744628906;18.971200942993164;19.06329917907715;19.08880043029785;19.26849937…	000313873;3	0289131291502684;0	012539325842696628;2	0914140957581804;0	10240683760683761;0	9046219417027075;1	9329437875155797;O00461;GOLIM4;GOLI4_HUMAN;Golgi integral membrane protein 4
23.847999572753906;23.247800827026367;22.69849967956543;22.59160041809082;22.86280059814453;23.09149932861328;22.834400177001953;22.5531005859375;22.86639976501465;22.74970054626465;22.95509910583496;23.049299240112305;23.78350067138672;22.710100173950195;22.576200485229492;22.926700592041016;22.723899841308594;22.600799560546875;23.390399932861328;23.07509994506836;22.69569969177246;22.758199691…	000313873;3	9054089778536607;0	0045839160839160845;2	5318384679617036;0	09540070921985816;0	7747158595493886;2	0073424023192126;O00468;AGRN;AGRIN_HUMAN;Agrin
18.896400451660156;21.169200897216797;18.220199584960938;17.578899383544922;21.235300064086914;20.85540008544922;22.77120018005371;18.146900177001953;21.11520004272461;18.375099182128906;17.80769920349121;21.39229965209961;16.541799545288086;21.8789005279541;20.421199798583984;21.465200424194336;18.61039924621582;20.236099243164062;17.99839973449707;21.82670021057129;18.96030044555664;18.25379943…	000313873;5	217017626600581;0	0002787682333873582;1	175248494876345;0	15450072358900144;1	6869537217276438;1	7438064959504296;O00469;PLOD2;PLOD2_HUMAN;Procollagen-lysine	2-oxoglutarate 5-dioxygenase 2
20.460399627685547;20.625999450683594;20.331100463867188;20.449800491333008;20.787900924682617;20.244600296020508;20.27669906616211;20.48390007019043;20.275699615478516;20.143199920654297;20.597700119018555;20.653200149536133;20.40220069885254;20.579700469970703;20.138900756835938;20.45800018310547;20.371200561523438;20.451499938964844;20.575300216674805;20.181900024414062;20.444499969482422;20.4…	000313873;3	097196066036562;0	013826923076923077;1	5579102470525217;0	37431889763779524;0	36780666623796776;1	0299538705047218;O00471;EXOC5;EXOC5_HUMAN;Exocyst complex component 5
20.843399047851562;21.284900665283203;21.239900588989258;21.232500076293945;21.316699981689453;21.559600830078125;21.394500732421875;21.308799743652344;20.346799850463867;21.650800704956055;21.227100372314453;20.8439998626709;21.434499740600586;21.701799392700195;21.078699111938477;20.947599411010742;20.713899612426758;20.8789005279541;20.806299209594727;18.306499481201172;20.982900619506836;21.4…	000313873;0	7564877605248093;0	29647742922723797;0	035700385331562126;0	9768039640755652;-0	014724131992885248;-0	04251110142239696;O00487;PSMD14;PSDE_HUMAN;26S proteasome non-ATPase regulatory subunit 14
23.02440071105957;17.929100036621094;21.202600479125977;23.29800033569336;21.605600357055664;22.49329948425293;21.705900192260742;22.706899642944336;21.1294002532959;23.01259994506836;22.00779914855957;21.114099502563477;21.08880043029785;22.466400146484375;23.48349952697754;21.136899948120117;22.7367000579834;20.252300262451172;21.345399856567383;21.4375;20.49679946899414;21.533700942993164;21.3…	000313873;0	7748005099053087;0	24187982491046559;0	45126622295736946;0	6314122772277229;0	3551965849740135;0	6235230876287835;O00515;LAD1;LAD1_HUMAN;Ladinin-1
21.509199142456055;20.819400787353516;20.61829948425293;20.954700469970703;20.24169921875;19.940000534057617;20.505699157714844;21.148500442504883;20.797199249267578;20.814199447631836;21.131200790405273;21.072999954223633;21.34709930419922;21.05940055847168;20.97089958190918;21.323299407958984;20.042800903320312;21.516300201416016;20.999900817871094;20.693700790405273;20.78969955444336;21.649000…	000313873;1	9980522267053176;0	051150080688542224;2	2739050595706165;0	14620802377414563;0	6524112565176843;1	6863868482616053;O00534;VWA5A;VMA5A_HUMAN;von Willebrand factor A domain-containing protein 5A
20.29159927368164;19.9507999420166;21.068599700927734;20.667600631713867;20.886699676513672;20.677499771118164;21.191699981689453;20.802400588989258;20.703699111938477;20.494400024414062;19.3927001953125;20.576499938964844;20.894699096679688;21.015199661254883;20.629899978637695;20.540199279785156;20.92620086669922;19.547700881958008;19.916200637817383;21.233999252319336;20.56329917907715;19.8463…	000313873;12	132230533317017;0;7	024297859927344;0	0023853211009174312;1	7333091190883074;3	9917290202556788;O00541;PES1;PESC_HUMAN;Pescadillo homolog
21.445999145507812;20.918500900268555;21.35449981689453;21.435800552368164;21.76609992980957;21.654499053955078;21.83839988708496;21.536800384521484;21.728300094604492;21.36520004272461;21.381799697875977;21.7898006439209;21.868900299072266;21.356199264526367;21.49329948425293;21.263999938964844;22.11039924621582;21.031600952148438;20.952800750732422;21.32080078125;21.239900588989258;21.026399612…	000313873;11	044483430789644;0;6	112961145297794;0	004164383561643835;1	7282664843967979;3	7324995099755176;O00567;NOP56;NOP56_HUMAN;Nucleolar protein 56
21.58060073852539;21.709699630737305;22.062000274658203;22.404199600219727;22.206100463867188;22.188499450683594;21.899700164794922;22.004600524902344;21.86520004272461;21.982799530029297;21.343399047851562;22.033300399780273;21.953699111938477;21.90239906311035;22.212600708007812;21.965499877929688;22.17300033569336;21.48390007019043;21.86520004272461;22.21190071105957;22.262699127197266;22.0762…	000313873;2	6793919975995766;0	01025;2	42779414217488;0	05741675977653631;1	230427415030345;2	120809828376162;O00571;DDX3X;DDX3X_HUMAN;ATP-dependent RNA helicase DDX3X
19.907100677490234;18.821699142456055;19.009700775146484;21.964799880981445;17.87619972229004;18.614099502563477;19.070499420166016;21.3169002532959;18.57270050048828;21.40410041809082;20.277999877929688;18.038400650024414;21.235700607299805;21.01919937133789;21.051300048828125;20.039600372314453;20.881000518798828;18.340599060058594;18.471599578857422;18.885499954223633;18.38759994506836;17.3712…	000313873;3	7434574511740264;0	0018040904198062433;0	5661724288981455;0	49201246660730186;-0	657798126765659;-0	8623150782729296;O00748;CES2;EST2_HUMAN;Cocaine esterase
22.510299682617188;22.04360008239746;22.87929916381836;22.23889923095703;22.28619956970215;23.063800811767578;22.904600143432617;22.43000030517578;22.056400299072266;22.7406005859375;23.030500411987305;22.256900787353516;22.942100524902344;22.49720001220703;22.598100662231445;22.81599998474121;21.960899353027344;21.948400497436523;22.23069953918457;22.15530014038086;22.12649917602539;22.633800506…	000313873;3	502992919730272;0	002551456310679612;3	8445611884445556;0	010251428571428571;1	8794711657932837;3	1230199373965086;O00764;PDXK;PDXK_HUMAN;Pyridoxal kinase
17.96969985961914;18.094100952148438;18.691099166870117;18.930200576782227;18.957300186157227;19.55940055847168;18.880300521850586;18.650699615478516;19.048999786376953;17.56439971923828;18.398500442504883;17.440799713134766;17.129899978637695;18.595399856567383;19.456600189208984;17.686500549316406;20.068099975585938;18.785600662231445;18.022600173950195;17.591999053955078;19.032400131225586;18.…	0017043;0	1948247399556422;0	7222159200773446;0	7653984547804829;0	4903239625167336;0	41757875170026537;0	8434389408947071;O14548;COX7A2L;COX7R_HUMAN;Cytochrome c oxidase subunit 7A-related protein	mitochondrial
23.713499069213867;24.84320068359375;24.177200317382812;24.117900848388672;21.693700790405273;22.912200927734375;21.638200759887695;23.303800582885742;25.40250015258789;24.15959930419922;24.23740005493164;23.471799850463867;24.207300186157227;23.60919952392578;22.02549934387207;25.29400062561035;24.241199493408203;24.579500198364258;23.920799255371094;25.20479965209961;24.37019920349121;25.517000…	000313873;4	9330264182688115;0	000397037037037037;2	439894775545331;0	038824769433465085;-1	5422827039446148;-2	6025100334544224;O14558;HSPB6;HSPB6_HUMAN;Heat shock protein beta-6
22.972700119018555;21.39430046081543;22.97410011291504;21.850400924682617;22.21929931640625;22.565500259399414;18.496400833129883;21.768800735473633;22.52829933166504;22.540599822998047;22.33139991760254;22.488399505615234;22.22909927368164;22.159500122070312;22.816699981689453;21.19409942626953;22.024599075317383;22.54829978942871;21.68549919128418;18.536500930786133;18.107900619506836;20.916599…	000313873;4	085745281902096;0	001259953161592506;1	7303787898459668;0	06782268041237113;1	9787545476640993;2	1223660568045246;O14579;COPE;COPE_HUMAN;Coatomer subunit epsilon
20.482200622558594;19.690900802612305;20.156200408935547;19.714500427246094;19.957399368286133;20.417499542236328;19.878999710083008;19.110200881958008;20.361000061035156;20.21299934387207;20.547199249267578;20.281099319458008;20.260900497436523;19.27050018310547;20.416400909423828;19.82270050048828;20.408300399780273;20.031299591064453;20.2810001373291;19.14539909362793;19.575599670410156;19.976…	000313873;5	568964748325154;0	0014848143982002248;2	664637285282868;0	08292582159624413;0	8477095603942857;1	952991422437512;O14617;AP3D1;AP3D1_HUMAN;AP-3 complex subunit delta-1
20.458200454711914;18.391300201416016;20.909400939941406;18.54960060119629;20.93320083618164;20.699499130249023;20.70400047302246;20.79990005493164;20.534799575805664;18.177200317382812;20.76300048828125;20.603200912475586;18.537900924682617;20.569400787353516;19.905399322509766;21.12019920349121;20.848899841308594;20.82819938659668;20.993600845336914;18.988800048828125;21.206600189208984;20.9085…	000313873;0	21185003160781793;0	6673545008183306;0	23028983322352323;0	8319206023271731;0	12912257058279764;0	2964760924069356;O14618;CCS;CCS_HUMAN;Copper chaperone for superoxide dismutase
20.496299743652344;18.122699737548828;20.351299285888672;20.887699127197266;20.058900833129883;19.246400833129883;18.065799713134766;20.835100173950195;20.432600021362305;19.49049949645996;20.480300903320312;19.784099578857422;20.18470001220703;20.415599822998047;20.673999786376953;20.059200286865234;20.783199310302734;20.726900100708008;20.458599090576172;19.609399795532227;20.659700393676758;19…	000313873;2	2264854198492086;0	025165334972341732;1	0065769893379672;0	3001127982646421;-0	7411290713718977;-1	221598716765956;O14639;ABLIM1;ABLM1_HUMAN;Actin-binding LIM protein 1
19.010900497436523;18.66659927368164;18.582599639892578;17.924100875854492;19.050600051879883;19.721399307250977;18.958099365234375;18.231000900268555;17.579200744628906;19.28230094909668;18.10110092163086;17.858299255371094;18.865999221801758;19.059099197387695;19.770599365234375;18.781200408935547;18.502500534057617;18.428699493408203;19.059200286865234;17.88949966430664;18.880300521850586;19.1…	000557569;1	1652168442186823;0	16448801369863014;1	5732009530399023;0	2506729301233118;0	5652754374912803;1	3192703759817384;O14657;TOR1B;TOR1B_HUMAN;Torsin-1B
21.476999282836914;18.530399322509766;21.70240020751953;21.386600494384766;21.807199478149414;20.87070083618164;22.03019905090332;21.66550064086914;21.02079963684082;21.881200790405273;22.263599395751953;21.56279945373535;21.791099548339844;21.58099937438965;21.606399536132812;17.71380043029785;21.234100341796875;17.940200805664062;21.505199432373047;21.38129997253418;18.42799949645996;21.8617000…	000557569;6	926292552331963;7	052896725440807E-05;6	1652108867746005;0	0017948717948717949;2	424481691632952;4	450813615054638;O14672;ADAM10;ADA10_HUMAN;Disintegrin and metalloproteinase domain-containing protein 10
20.267000198364258;19.178199768066406;18.505599975585938;20.17169952392578;17.849199295043945;19.820199966430664;17.830699920654297;21.03510093688965;18.60759925842285;21.429899215698242;20.805700302124023;18.15530014038086;20.445499420166016;20.500699996948242;22.020000457763672;20.377099990844727;20.80929946899414;18.517000198364258;17.752700805664062;18.763999938964844;19.28459930419922;20.489…	000801925;3	9767580474714506;0	0017031419284940412;1	7427452855457144;0	06917192268565615;1	80973584311349;2	2897888044798735;O14683;TP53I11;P5I11_HUMAN;Tumor protein p53-inducible protein 11
18.5310001373291;18.858600616455078;19.44540023803711;17.736099243164062;20.249799728393555;19.236799240112305;17.93239974975586;19.34670066833496;18.912599563598633;19.89389991760254;17.817899703979492;17.847999572753906;19.166000366210938;17.32159996032715;19.247900009155273;18.450599670410156;17.356000900268555;18.34239959716797;17.890600204467773;18.614599227905273;19.516000747680664;17.48600…	000313873;6	066053219417352;0	00039762611275964395;1	7360122218644236;0	15939985642498206;0	7838587352207753;1	6641482092887343;O14727;APAF1;APAF_HUMAN;Apoptotic protease-activating factor 1
20.194299697875977;17.71310043334961;20.520599365234375;21.25950050354004;17.685100555419922;19.456100463867188;17.980499267578125;21.014299392700195;19.50349998474121;20.187700271606445;20.184900283813477;18.64259910583496;18.25749969482422;17.819000244140625;22.314699172973633;20.5044002532959;20.794599533081055;17.954299926757812;20.243600845336914;18.146799087524414;20.513900756835938;20.5561…	000313873;2	2288922203246413;0	01561316319677636;0	0875340822640459;0	9048392156862746;-0	14542842592511818;-0	1780688480644126;O14732;IMPA2;IMPA2_HUMAN;Inositol monophosphatase 2
19.339500427246094;17.761699676513672;18.518199920654297;18.24329948425293;17.253799438476562;17.788299560546875;19.416000366210938;17.36720085144043;18.07040023803711;18.38599967956543;18.53700065612793;17.535600662231445;17.307300567626953;18.025299072265625;17.96739959716797;18.69569969177246;17.977500915527344;17.537099838256836;18.84280014038086;18.266300201416016;18.905000686645508;18.50950…	000993295;1	136387144496831;0	207639624949042;0	10609619830255738;0	9110587467362924;-0	08670276914324049;-0	1715618626471545;O14733;MAP2K7;MP2K7_HUMAN;Dual specificity mitogen-activated protein kinase kinase 7
20.5575008392334;17.91320037841797;18.296100616455078;19.98240089416504;18.172199249267578;20.34160041809082;18.704299926757812;18.65250015258789;18.036300659179688;18.559999465942383;19.06290054321289;18.351699829101562;18.312299728393555;18.392499923706055;20.702699661254883;17.46739959716797;18.631799697875977;17.535999298095703;18.5762996673584;18.37529945373535;17.557300567626953;18.30570030…	000993295;3	507498508355984;0	0033676470588235295;1	3673642800209589;0	1639914651493599;1	075742285592213;1	675698508612598;O14734;ACOT8;ACOT8_HUMAN;Acyl-coenzyme A thioesterase 8
22.28860092163086;22.30970001220703;21.641799926757812;22.21780014038086;21.53700065612793;21.935400009155273;22.11949920654297;21.679899215698242;22.31209945678711;21.658199310302734;22.147600173950195;22.344100952148438;21.921499252319336;22.039199829101562;22.067399978637695;21.64229965209961;21.800800323486328;22.43939971923828;22.371999740600586;18.986799240112305;18.703699111938477;21.89959…	000801925;0	9902533486095011;0	13575491949910554;1	023627570574681;0	3217878151260504;0	6488402639116551;1	1336963739441732;O14735;CDIPT;CDIPT_HUMAN;CDP-diacylglycerol--inositol 3-phosphatidyltransferase
19.45669937133789;19.463499069213867;19.406299591064453;20.017499923706055;19.466699600219727;19.604900360107422;19.699600219726562;19.466899871826172;19.48590087890625;20.42169952392578;19.752899169921875;19.796600341796875;19.447599411010742;19.7539005279541;19.73870086669922;19.580799102783203;19.499099731445312;19.47640037536621;20.09269905090332;20.49810028076172;20.223800659179688;19.848499…	000313873;0	13622673656500014;0	8348913247729408;0	4883418698125563;0	7025839909808343;0	2035883494785864;0	5056185299644255;O14737;PDCD5;PDCD5_HUMAN;Programmed cell death protein 5
21.61389923095703;21.158199310302734;21.593700408935547;21.513900756835938;21.54290008544922;21.58209991455078;21.281400680541992;21.78190040588379;21.75659942626953;22.079299926757812;21.638599395751953;21.483299255371094;21.690200805664062;21.308000564575195;21.715599060058594;21.308399200439453;21.425899505615234;21.1112003326416;21.13789939880371;21.276599884033203;21.648500442504883;21.33919…	000313873;2	2525522439537236;0	15316804888694893;1	98319872496623;0	42633739456419867;0	2839469500950429;0	9467518472456469;O14744;PRMT5;ANM5_HUMAN;Protein arginine N-methyltransferase 5
21.225799560546875;19.299100875854492;21.347900390625;22.91360092163086;21.220699310302734;22.336999893188477;21.153099060058594;22.188100814819336;17.788000106811523;21.428300857543945;22.55500030517578;20.499500274658203;21.221200942993164;21.011999130249023;22.89620018005371;21.55150032043457;21.785499572753906;20.502899169921875;21.06060028076172;21.149900436401367;20.744400024414062;21.03980…	000313873;1	6063624300016084;0	06197410668047644;0	2161973212006792;0	801659217877095;-0	20692145483834423;-0	3486701337339571;O14745;SLC9A3R1;NHRF1_HUMAN;Na(+)/H(+) exchange regulatory cofactor NHE-RF1
22.912799835205078;22.784500122070312;22.791000366210938;22.45359992980957;23.57539939880371;23.506000518798828;23.275100708007812;22.71769905090332;22.606700897216797;22.80769920349121;22.526100158691406;22.8927001953125;23.618799209594727;23.31679916381836;22.018600463867188;24.071300506591797;22.98419952392578;22.969999313354492;22.589799880981445;17.912399291992188;22.38279914855957;23.161899…	000313873;7	107398974484672;3	418803418803419E-05;5	087600508058374;0	0029523809523809524;2	5202864783150787;3	8893300662469845;O14773;TPP1;TPP1_HUMAN;Tripeptidyl-peptidase 1
20.878400802612305;20.877199172973633;20.975400924682617;20.92690086364746;21.447999954223633;21.083999633789062;21.353200912475586;21.016599655151367;20.860599517822266;21.056699752807617;20.736299514770508;21.024200439453125;21.056800842285156;20.900299072265625;20.784400939941406;20.769899368286133;21.06170082092285;20.21579933166504;20.371299743652344;20.980300903320312;20.64780044555664;20.6…	000313873;11	813271075644854;0;4	7260121007515545;0	01811627906976744;1	1196905817304348;2	735155674788565;O14776;TCERG1;TCRG1_HUMAN;Transcription elongation regulator 1
20.37310028076172;21.298799514770508;21.079500198364258;20.73259925842285;20.983200073242188;20.7539005279541;21.343000411987305;20.831899642944336;20.359100341796875;20.029699325561523;20.569599151611328;21.322799682617188;21.0580997467041;20.322200775146484;19.71310043334961;20.94770050048828;20.535400390625;20.845800399780273;20.637800216674805;20.86829948425293;20.769100189208984;21.136800765…	000313873;4	289220577706118;0	0014458380843785632;3	8531840827106256;0	017181262729124236;1	3927729879106785;2	8481117515004426;O14786;NRP1;NRP1_HUMAN;Neuropilin-1
22.83690071105957;22.199899673461914;22.823299407958984;22.390199661254883;23.030899047851562;22.7716007232666;22.059099197387695;22.482900619506836;22.763999938964844;22.89940071105957;22.40399932861328;22.694700241088867;22.824800491333008;22.379100799560547;22.23110008239746;21.658300399780273;22.40719985961914;22.27589988708496;22.194400787353516;22.456100463867188;22.002099990844727;22.13899…	000313873;2	4042076598376627;0	03346604215456674;1	3258340924704486;0	2864423398328691;0	5767613410949721;1	210832541810157;O14818;PSMA7;PSA7_HUMAN;Proteasome subunit alpha type-7
20.013900756835938;19.164199829101562;19.677900314331055;19.427000045776367;19.991199493408203;20.427900314331055;19.906099319458008;19.405799865722656;19.66360092163086;19.844999313354492;19.273099899291992;18.993799209594727;19.238000869750977;19.116100311279297;19.933799743652344;18.801799774169922;18.82670021057129;19.39299964904785;18.900999069213867;18.546899795532227;19.21489906311035;19.7…	000313873;2	4784380203478347;0	0347175925925926;3	0419376098658097;0	07758748778103618;0	7866930007934556;2	0105931425897965;O14828;SCAMP3;SCAM3_HUMAN;Secretory carrier-associated membrane protein 3
19.583200454711914;18.881900787353516;19.29520034790039;19.445899963378906;18.67930030822754;19.599199295043945;17.792299270629883;18.48740005493164;18.718599319458008;19.026500701904297;21.032400131225586;19.429500579833984;19.583200454711914;18.025100708007812;20.828100204467773;19.537700653076172;21.112600326538086;18.89780044555664;19.586599349975586;17.33009910583496;18.929500579833984;18.52…	000313873;0	25454430107507486;0	6395993410214168;0	042062417015991345;0	9578411302982731;0	04764510563441604;0	07946855943020795;O14841;OPLAH;OPLA_HUMAN;5-oxoprolinase
20.420799255371094;18.725500106811523;21.07349967956543;20.859399795532227;19.282100677490234;20.946399688720703;21.108600616455078;20.492700576782227;18.40730094909668;18.493999481201172;21.920499801635742;17.288799285888672;20.777700424194336;20.399200439453125;20.992900848388672;20.90519905090332;20.501399993896484;20.27429962158203;20.93090057373047;19.03070068359375;21.228599548339844;20.599…	000557569;1	261365722057297;0	08788223938223938;1	2726086812430308;0	27568296795952785;0	6262963567461277;1	2338629699458459;O14874;BCKDK;BCKD_HUMAN;[3-methyl-2-oxobutanoate dehydrogenase [lipoamide]] kinase	mitochondrial
18.17799949645996;18.344100952148438;18.228500366210938;18.144800186157227;19.522899627685547;19.345399856567383;18.277700424194336;18.247600555419922;18.40880012512207;19.7721004486084;18.522600173950195;18.747900009155273;17.679000854492188;16.92020034790039;18.063499450683594;18.307899475097656;19.85580062866211;19.140199661254883;17.3341007232666;18.354900360107422;18.55340003967285;18.516899…	000313873;2	2152075727487244;0	02687727825030377;0	30227250671448164;0	8044823980481004;0	13512140001569506;0	3406168933400425;O14879;IFIT3;IFIT3_HUMAN;Interferon-induced protein with tetratricopeptide repeats 3
21.054100036621094;18.531400680541992;17.732900619506836;21.262399673461914;18.156200408935547;20.167200088500977;18.821800231933594;18.35810089111328;19.238800048828125;17.83180046081543;19.03619956970215;17.792499542236328;17.339000701904297;17.725900650024414;20.84830093383789;19.409900665283203;18.189899444580078;18.05699920654297;18.30299949645996;19.056800842285156;18.061399459838867;18.702…	000313873;1	3584259439814286;0	06855549923973644;0	3771237375548766;0	6165092369477911;-0	5881410871233257;-0	6543303262412613;O14908;GIPC1;GIPC1_HUMAN;PDZ domain-containing protein GIPC1
19.062999725341797;17.479999542236328;19.281999588012695;18.814300537109375;19.837900161743164;18.92930030822754;19.446500778198242;19.567100524902344;19.25349998474121;18.426599502563477;18.622900009155273;18.918899536132812;19.0841007232666;18.545400619506836;19.153600692749023;19.343399047851562;18.637399673461914;18.443599700927734;17.863300323486328;17.96769905090332;19.068099975585938;19.14…	000313873;3	8116041477197506;0	008345038167938931;3	707613625487398;0	051081339712918665;0	8509881428309853;2	22758625726742;O14920;IKBKB;IKKB_HUMAN;Inhibitor of nuclear factor kappa-B kinase subunit beta
21.07360076904297;20.53059959411621;21.481399536132812;20.729400634765625;20.37779998779297;20.457300186157227;20.625200271606445;20.871599197387695;20.746200561523438;20.585899353027344;21.64069938659668;20.862699508666992;21.7460994720459;20.93589973449707;20.704999923706055;20.669099807739258;20.335800170898438;20.15999984741211;20.625499725341797;20.766300201416016;20.977800369262695;21.03070…	000313873;13	783796728939425;0;6	514337155894573;0	004352201257861635;1	5430185726710732;3	717049950126161;O14936;CASK;CSKP_HUMAN;Peripheral plasma membrane protein CASK
17.75;18.485599517822266;18.18720054626465;18.777799606323242;17.962099075317383;16.67460060119629;17.77440071105957;18.48780059814453;17.646799087524414;18.129100799560547;17.15290069580078;17.826200485229492;17.70359992980957;17.556400299072266;18.322200775146484;18.10810089111328;17.90519905090332;17.44099998474121;17.99139976501465;19.53619956970215;18.08919906616211;18.583900451660156;19.284…	000993295;0	46559772697969803;0	5159411160561451;0	22039147084897;0	8250003449465332;-0	15218384606497537;-0	3148009337835274;O14939;PLD2;PLD2_HUMAN;Phospholipase D2
21.11370086669922;20.75819969177246;21.073699951171875;20.662700653076172;20.229900360107422;20.98740005493164;18.102500915527344;20.62019920349121;21.317899703979492;20.926300048828125;22.551599502563477;20.761600494384766;21.07390022277832;20.135799407958984;21.003799438476562;20.802000045776367;21.18600082397461;21.06170082092285;21.163400650024414;17.588600158691406;20.66469955444336;21.30190…	000313873;2	013497761115498;0	0340953488372093;0	8239188411876952;0	3627878182725911;-0	7128705160958404;-1	106804022738831;O14949;UQCRQ;QCR8_HUMAN;Cytochrome b-c1 complex subunit 8
22.96980094909668;23.912900924682617;22.194700241088867;23.391399383544922;22.061899185180664;21.930200576782227;22.283000946044922;23;23.846799850463867;23.38719940185547;22.779499053955078;23.66320037841797;22.978900909423828;22.56329917907715;22.0226993560791;22.711000442504883;23.258699417114258;24.14430046081543;24.380199432373047;23.895599365234375;24.268299102783203;23.360200881958008;22.3…	000313873;8	258157053831585;3	234501347708895E-05;4	633158841414756;0	011767195767195768;-1	3363533973693862;-3	1620987238132034;O14974;PPP1R12A;MYPT1_HUMAN;Protein phosphatase 1 regulatory subunit 12A
20.380699157714844;18.501699447631836;20.409500122070312;20.281999588012695;20.085399627685547;20.052099227905273;19.86910057067871;19.89150047302246;19.499399185180664;20.979299545288086;20.148700714111328;19.615299224853516;20.05620002746582;19.87070083618164;21.143199920654297;20.01140022277832;20.261499404907227;18.13319969177246;19.826000213623047;18.73859977722168;19.898500442504883;19.7437…	000313873;6	6257500024596565;0	00017142857142857143;4	332868682635837;0	00996996996996997;1	5834413392203217;3	2441797422558327;O14976;GAK;GAK_HUMAN;Cyclin-G-associated kinase
21.43790054321289;20.79360008239746;21.701900482177734;21.066699981689453;21.694499969482422;21.33340072631836;21.53730010986328;21.79199981689453;21.2987003326416;21.280099868774414;21.065399169921875;21.933700561523438;21.91990089416504;21.830299377441406;22.044700622558594;22.021499633789062;21.721399307250977;20.93120002746582;21.23979949951172;21.067100524902344;21.49650001525879;21.44669914…	000313873;8	22374491982373;3	361344537815126E-05;5	461469058384876;0	00520754716981132;1	667244461604529;3	479084843388429;O14979;HNRNPDL;HNRDL_HUMAN;Heterogeneous nuclear ribonucleoprotein D-like
21.800899505615234;21.48080062866211;21.917400360107422;21.785400390625;21.80620002746582;21.85409927368164;22.223600387573242;21.917299270629883;21.451099395751953;21.76580047607422;21.479799270629883;21.865400314331055;21.75189971923828;21.81450080871582;21.79520034790039;21.86039924621582;22.01219940185547;21.12540054321289;21.615999221801758;21.711999893188477;21.74220085144043;21.57259941101…	000313873;10	419129878192575;0	0003574730354391371;7	175223011840079;0	0348054794520548;0	6720208849225706;2	4225815060925657;O14980;XPO1;XPO1_HUMAN;Exportin-1
19.238000869750977;18.224000930786133;19.00469970703125;20.73979949951172;18.767900466918945;17.76919937133789;19.000099182128906;20.21310043334961;18.081300735473633;17.807600021362305;18.532800674438477;17.224700927734375;18.311199188232422;18.17639923095703;19.4783992767334;18.8843994140625;18.27079963684082;19.107099533081055;16.960399627685547;18.235599517822266;17.843700408935547;18.5034999…	000313873;4	684279621189642;0	0010830324909747292;1	0255418628448953;0	3541416373681567;-0	5504625047956182;-1	069899618841647;O15020;SPTBN2;SPTN2_HUMAN;Spectrin beta chain	non-erythrocytic 2
21.348499298095703;20.185300827026367;22.297800064086914;20.790800094604492;21.151599884033203;22.358999252319336;21.408199310302734;21.089599609375;21.889299392700195;21.813199996948242;21.55229949951172;20.970199584960938;20.690500259399414;20.966699600219727;21.508499145507812;21.608200073242188;21.662700653076172;20.98590087890625;21.44099998474121;21.33989906311035;20.873300552368164;21.4449…	000313873;11	575599877239943;0;5	338514541176708;0	00453475935828877;1	8410840306963259;3	5645871133327627;O15027;SEC16A;SC16A_HUMAN;Protein transport protein Sec16A
20.8346004486084;20.33650016784668;19.953699111938477;20.57990074157715;20.62380027770996;20.49810028076172;20.74180030822754;20.744300842285156;20.888399124145508;20.62809944152832;20.69610023498535;20.52560043334961;20.780899047851562;20.676300048828125;20.947599411010742;20.215299606323242;20.03860092163086;20.40920066833496;20.593700408935547;20.587200164794922;20.289499282836914;20.086900711…	000313873;0	8871135743332655;0	32919101123595507;1	2017667712019857;0	3774084231145935;0	4312469618661048;1	02406183831534;O15031;PLXNB2;PLXB2_HUMAN;Plexin-B2
24.9148006439209;26.750499725341797;24.533599853515625;25.108999252319336;21.16670036315918;22.853200912475586;23.49810028076172;24.8341007232666;26.478700637817383;25.958900451660156;23.388700485229492;25.552600860595703;24.388500213623047;24.78890037536621;22.09000015258789;25.210500717163086;25.481000900268555;26.651399612426758;26.991199493408203;26.227500915527344;27.08639907836914;26.238000…	000313873;8	267123923442115;0;3	020687134446686;0	010352272727272727;-2	922781113215855;-3	8757068646557533;O15061;SYNM;SYNEM_HUMAN;Synemin
20.01289939880371;20.080799102783203;20.202499389648438;20.85580062866211;20.632600784301758;20.578399658203125;20.483800888061523;20.246599197387695;20.113300323486328;20.678499221801758;20.167400360107422;20.22010040283203;20.105199813842773;19.952199935913086;20.031299591064453;20.33060073852539;20.253000259399414;20.231000900268555;20.493099212646484;20.583099365234375;20.324800491333008;20.5…	000313873;0	17276220332668937;0	8311611285266457;0	14127633605027987;0	9216562399226057;0	048595578329905464;0	1449779654698521;O15067;PFAS;PUR4_HUMAN;Phosphoribosylformylglycinamidine synthase
18.202600479125977;18.423099517822266;19.116199493408203;18.582599639892578;18.920299530029297;19.087299346923828;19.12820053100586;18.552000045776367;18.645200729370117;18.982900619506836;17.734500885009766;18.521900177001953;19.03350067138672;18.6382999420166;18.99839973449707;18.830400466918945;19.01449966430664;18.104299545288086;18.241100311279297;18.514699935913086;18.60449981689453;18.8300…	000557569;2	490716867987971;0	04805443658138269;1	7402819801970204;0	270742209631728;0	48316199438912477;1	265616261662173;O15111;CHUK;IKKA_HUMAN;Inhibitor of nuclear factor kappa-B kinase subunit alpha
20.889400482177734;20.833799362182617;21.375099182128906;21.17289924621582;21.10260009765625;21.10059928894043;21.241500854492188;21.340099334716797;20.694499969482422;21.09779930114746;21.07110023498535;20.78529930114746;20.831600189208984;21.2455997467041;20.738300323486328;21.338699340820312;21.02910041809082;20.442800521850586;21.093299865722656;21.512399673461914;21.526899337768555;21.027299…	000557569;2	842156992344726;0	010547845142439737;2	6911466863733686;0	09199278629395852;0	8020850862775539;1	855678479968075;O15116;LSM1;LSM1_HUMAN;U6 snRNA-associated Sm-like protein LSm1
19.365299224853516;17.96269989013672;19.523799896240234;18.928800582885742;20.9335994720459;20.395999908447266;19.611499786376953;18.863399505615234;18.688499450683594;17.92569923400879;18.991100311279297;18.992599487304688;19.80270004272461;17.33799934387207;19.058300018310547;20.190000534057617;19.744600296020508;18.75349998474121;18.75979995727539;18.627899169921875;19.715299606323242;19.46109…	000313873;1	9007274635806428;0	043660377358490564;1	8262010283638614;0	17533287577213452;0	6872142791748033;1	5731930389069393;O15117;FYB1;FYB1_HUMAN;FYN-binding protein 1
19.041000366210938;19.26259994506836;19.066600799560547;17.69849967956543;19.088899612426758;18.233200073242188;19.273700714111328;18.152599334716797;18.27440071105957;17.93090057373047;19.534500122070312;18.3031005859375;20.93939971923828;20.02720069885254;17.4950008392334;17.981300354003906;17.550199508666992;17.36870002746582;18.14419937133789;17.887399673461914;20.269699096679688;19.623600006…	000313873;0	21368968468052565;0	7017730220492866;0	39182488267555166;0	6919092284417548;0	27441767283848506;0	5334262605078323;O15118;NPC1;NPC1_HUMAN;NPC intracellular cholesterol transporter 1
19.558399200439453;17.871200561523438;19.866199493408203;19.822599411010742;17.83289909362793;19.864200592041016;19.343700408935547;20.207799911499023;19.63360023498535;19.23740005493164;19.756399154663086;19.847200393676758;19.510000228881836;19.611400604248047;20.068099975585938;18.732799530029297;20.072900772094727;19.441200256347656;19.35770034790039;19.859100341796875;18.145299911499023;19.6…	000313873;0	45423574043339865;0	45472508833922265;0	01404719704794629;0	9843365177195685;0	02022642408098463;0	02921715099257665;O15126;SCAMP1;SCAM1_HUMAN;Secretory carrier-associated membrane protein 1
21.818099975585938;20.755199432373047;21.95240020751953;21.40559959411621;21.36870002746582;21.435300827026367;20.974899291992188;21.273700714111328;20.85740089416504;21.510099411010742;21.128299713134766;20.74139976501465;21.514299392700195;20.877700805664062;21.63010025024414;21.273700714111328;21.90180015563965;20.381999969482422;21.32029914855957;18.343799591064453;21.05229949951172;21.217199…	000313873;3	1040871540415687;0	005269521410579345;4	269633933776042;0	009038961038961039;1	7739073753356926;3	1533528660569377;O15127;SCAMP2;SCAM2_HUMAN;Secretory carrier-associated membrane protein 2
23.112199783325195;22.368099212646484;22.929000854492188;22.50550079345703;23.7362003326416;23.10070037841797;23.027700424194336;22.684200286865234;22.71809959411621;23.02120018005371;22.4197998046875;23.024700164794922;23.18790054321289;23.386600494384766;23.09119987487793;23.0802001953125;22.940399169921875;22.658899307250977;22.660600662231445;22.209999084472656;22.77739906311035;23.1721992492…	000313873;12	24936920835009;0;5	468369006229258;0	007372262773722628;1	4187420572553364;3	309628158775846;O15143;ARPC1B;ARC1B_HUMAN;Actin-related protein 2/3 complex subunit 1B
23.243900299072266;22.97879981994629;23.70829963684082;23.175500869750977;23.460599899291992;22.7814998626709;22.682100296020508;22.952299118041992;22.885700225830078;22.3799991607666;22.320899963378906;23.14539909362793;22.960899353027344;23.15920066833496;22.549699783325195;23.124900817871094;22.660200119018555;22.636999130249023;22.98710060119629;24.40019989013672;22.959999084472656;23.6795005…	000313873;0	5478115415359698;0	5253274275979558;0	6346540119376821;0	6531981351981352;0	22175775255475827;0	5907440142058232;O15144;ARPC2;ARPC2_HUMAN;Actin-related protein 2/3 complex subunit 2
24.013700485229492;22.849300384521484;22.953699111938477;23.689599990844727;24.310800552368164;23.614500045776367;23.869400024414062;22.924299240112305;23.409700393676758;23.802799224853516;23.804899215698242;23.709400177001953;23.601600646972656;23.240400314331055;23.608299255371094;24.067399978637695;23.913000106811523;23.168800354003906;23.653600692749023;22.81730079650879;23.230600357055664;2…	000313873;1	960765463337052;0	02543803680981595;2	5759455889738923;0	07832146294513956;0	9253662109375007;1	9447951956733067;O15145;ARPC3;ARPC3_HUMAN;Actin-related protein 2/3 complex subunit 3
20.412700653076172;19.54330062866211;20.018699645996094;20.32469940185547;20.521799087524414;20.13990020751953;20.729400634765625;20.205299377441406;18.073299407958984;20.34000015258789;19.39550018310547;20.154199600219727;20.005800247192383;20.07069969177246;20.468799591064453;20.10300064086914;20.35460090637207;19.68709945678711;17.594499588012695;20.471099853515625;18.529199600219727;19.754899…	000313873;7	570197122262367;7	877461706783371E-05;6	1327226377239485;0	005019230769230769;1	4874784197126125;3	5082488909199636;O15160;POLR1C;RPAC1_HUMAN;DNA-directed RNA polymerases I and III subunit RPAC1
21.76609992980957;22.061500549316406;18.955900192260742;21.820899963378906;21.3882999420166;21.744600296020508;19.34950065612793;20.934999465942383;21.942699432373047;21.831600189208984;22.249500274658203;21.454700469970703;21.366899490356445;20.893999099731445;21.563199996948242;18.518400192260742;20.84760093688965;22.114900588989258;21.65329933166504;19.2549991607666;21.70240020751953;21.411300…	000557569;0	017246084387253755;0	9620857843137255;0	2100758930233155;0	7868050847457626;-0	27515716552734304;-0	37392507656764656;O15173;PGRMC2;PGRC2_HUMAN;Membrane-associated progesterone receptor component 2
19.914600372314453;18.679000854492188;20.47260093688965;18.28730010986328;17.903799057006836;18.580400466918945;19.723100662231445;20.376300811767578;18.167400360107422;19.62540054321289;20.639699935913086;17.699199676513672;20.567100524902344;20.8523006439209;20.798500061035156;19.906299591064453;19.141700744628906;18.3533992767334;18.612199783325195;17.90880012512207;18.96470069885254;18.198799…	000313873;4	122564465208194;0	0017543103448275862;5	582992376241779;0	0029375;2	0234746388026643;4	38007644148387;O15195;VILL;VILL_HUMAN;Villin-like protein
20.979400634765625;17.157899856567383;20.896900177001953;21.987499237060547;21.02720069885254;21.17569923400879;21.277700424194336;21.55069923400879;19.05459976196289;21.841899871826172;20.56879997253418;20.68000030517578;20.704299926757812;20.846399307250977;21.773099899291992;22.043899536132812;21.621599197387695;20.646099090576172;21.347400665283203;21.93630027770996;21.606199264526367;20.8836…	000993295;6	73146036004214;6	829268292682928E-05;10	128470538680201;0;2	8054336002894793;6	096962881452346;O15212;PFDN6;PFD6_HUMAN;Prefoldin subunit 6
19.777000427246094;18.78510093688965;18.32819938659668;18.810199737548828;19.154600143432617;20.590599060058594;18.506000518798828;18.36680030822754;19.415300369262695;19.766399383544922;19.84510040283203;18.88330078125;18.97760009765625;18.281400680541992;19.85610008239746;17.869400024414062;18.406600952148438;17.607500076293945;16.627199172973633;18.11709976196289;18.46969985961914;18.638000488…	000313873;3	036802576208143;0	010149077490774906;1	3364715465015413;0	2420179104477612;0	6904488018580821;1	3577539593704615;O15228;GNPAT;GNPAT_HUMAN;Dihydroxyacetone phosphate acyltransferase
24.961000442504883;25.42729949951172;24.347999572753906;24.298999786376953;23.23819923400879;23.339500427246094;24.888500213623047;24.700300216674805;25.32360076904297;24.0674991607666;24.05660057067871;24.763999938964844;24.787399291992188;24.68400001525879;22.96809959411621;24.799400329589844;25.07360076904297;25.292499542236328;25.609600067138672;24.874300003051758;24.740800857543945;25.651699…	000313873;4	121882996552419;0	002377952755905512;0	6113019987581938;0	5712357320099255;-0	34942487989152937;-0	7364378932883849;O15230;LAMA5;LAMA5_HUMAN;Laminin subunit alpha-5
21.866899490356445;19.581300735473633;18.169300079345703;24.039499282836914;21.605899810791016;20.948400497436523;21.035400390625;23.168899536132812;20.776599884033203;21.227800369262695;19.563199996948242;20.49970054626465;19.09469985961914;18.552000045776367;23.132999420166016;21.761499404907227;22.111099243164062;17.9064998626709;20.808900833129883;20.364200592041016;18.044300079345703;18.0905…	000313873;5	772782592402018;0	000128;1	1367126508655427;0	17334989648033128;-1	5304291452680303;-1	5992317137277887;O15231;ZNF185;ZN185_HUMAN;Zinc finger protein 185
20.530399322509766;17.282400131225586;20.288799285888672;20.927799224853516;21.062299728393555;20.70479965209961;19.972999572753906;20.299100875854492;17.960500717163086;17.97450065612793;20.454299926757812;20.470199584960938;20.874099731445312;17.867700576782227;19.58049964904785;20.29010009765625;20.171600341796875;20.9867000579834;20.551300048828125;19.57360076904297;20.612499237060547;20.5487…	000313873;2	0706410362233476;0	026150091519219036;3	7024523175723574;0	025615262321144673;1	186970520019532;2	552227153692246;O15247;CLIC2;CLIC2_HUMAN;Chloride intracellular channel protein 2
18.766799926757812;18.654699325561523;18.631099700927734;18.436599731445312;20.566600799560547;21.15519905090332;17.950599670410156;17.668399810791016;18.00909996032715;20.813499450683594;20.072399139404297;20.382400512695312;20.979000091552734;20.506099700927734;20.277999877929688;17.899900436401367;20.380199432373047;18.084999084472656;17.813600540161133;18.496599197387695;18.284900665283203;18…	00157835;2	011163291101028;0	02900774270399047;0	37651045476315625;0	6596418371285219;0	3773485319954979;0	5854279295837939;O15258;RER1;RER1_HUMAN;Protein RER1
22.69890022277832;22.548500061035156;23.38450050354004;22.802400588989258;21.8518009185791;24.024700164794922;22.421499252319336;22.00119972229004;22.228900909423828;22.605499267578125;17.39150047302246;22.793100357055664;22.767200469970703;22.73069953918457;23.2810001373291;23.371700286865234;23.062599182128906;22.4064998626709;22.837499618530273;21.43720054626465;19.248199462890625;22.425199508…	000993295;3	505783336508925;0	002113285272914521;5	0642795722872185;0	0027899159663865546;2	6439198630196685;3	9321952799304962;O15260;SURF4;SURF4_HUMAN;Surfeit locus protein 4
20.38089942932129;17.451000213623047;19.678499221801758;20.595699310302734;19.962499618530273;19.606000900268555;20.180299758911133;20.013500213623047;17.41200065612793;20.20400047302246;19.70709991455078;18.550800323486328;19.739099502563477;18.276199340820312;20.31170082092285;19.509899139404297;20.052000045776367;17.164100646972656;17.561399459838867;17.867799758911133;18.205699920654297;18.79…	000313873;3	0589910244214247;0	007013567438148444;3	509111532307132;0	025046548956661314;1	2819894109453465;2	548743872203781;O15264;MAPK13;MK13_HUMAN;Mitogen-activated protein kinase 13
19.819900512695312;17.910400390625;20.26729965209961;17.59079933166504;19.806100845336914;19.926300048828125;20.26490020751953;18.099199295043945;19.911100387573242;20.99139976501465;20.68199920654297;20.406999588012695;17.054800033569336;17.534500122070312;20.30940055847168;21.394100189208984;18.151199340820312;20.27280044555664;17.534500122070312;18.05030059814453;18.990999221801758;18.16029930…	000313873;1	85050593559493;0	03191509433962264;1	6341995021359264;0	11702497985495568;1	1579857826232924;1	8065575243686283;O15269;SPTLC1;SPTC1_HUMAN;Serine palmitoyltransferase 1
18.181400299072266;18.973499298095703;18.616600036621094;18.997499465942383;19.33289909362793;18.868000030517578;18.617300033569336;19.6117000579834;17.39419937133789;19.755300521850586;18.3710994720459;17.266000747680664;19.80500030517578;19.188100814819336;19.799999237060547;18.997499465942383;18.204599380493164;18.04509925842285;18.244199752807617;18.191200256347656;17.731000900268555;18.41370…	000313873;1	174213421815578;0	15780181739506707;1	0744917858542897;0	3455699797160244;0	5396685600280762;1	1020816635860837;O15270;SPTLC2;SPTC2_HUMAN;Serine palmitoyltransferase 2
19.258100509643555;19.125699996948242;19.61910057067871;19.566099166870117;19.85140037536621;19.649200439453125;19.740400314331055;19.825899124145508;18.772899627685547;19.55500030517578;19.402000427246094;19.731000900268555;18.83139991760254;19.473600387573242;19.228099822998047;19.234500885009766;19.473899841308594;18.617599487304688;18.289499282836914;18.95400047302246;19.565799713134766;19.16…	000313873;2	9325678296760604;0	0172013201320132;4	769121771351052;0	040141918528252295;0	8099656241280684;2	309840812416016;O15294;OGT;OGT1_HUMAN;UDP-N-acetylglucosamine--peptide N-acetylglucosaminyltransferase 110 kDa subunit
20.99679946899414;18.197999954223633;20.734100341796875;18.337600708007812;20.21419906616211;21.28820037841797;18.439300537109375;18.257400512695312;21.149599075317383;21.494199752807617;20.25469970703125;20.462299346923828;20.86400032043457;20.97249984741211;21.819799423217773;17.68910026550293;20.683700561523438;20.48240089416504;18.35689926147461;18.710800170898438;18.404600143432617;20.226699…	000313873;4	872879250388727;0	0006469002695417789;1	7231718337033544;0	0768220255653884;1	662193761553084;2	188668035897429;O15305;PMM2;PMM2_HUMAN;Phosphomannomutase 2
19.34600067138672;18.47920036315918;19.662500381469727;18.277999877929688;17.91200065612793;19.585599899291992;19.234800338745117;19.27739906311035;18.446800231933594;19.398700714111328;19.699600219726562;18.671499252319336;19.67449951171875;19.147899627685547;19.622400283813477;19.25040054321289;18.062000274658203;18.059200286865234;17.317399978637695;18.92259979248047;17.760700225830078;18.4771…	0017043;3	256177132116053;0	00821455938697318;2	4485505399600953;0	06498630136986301;1	050796563284738;2	2357167779324407;O15321;TM9SF1;TM9S1_HUMAN;Transmembrane 9 superfamily member 1
19.64900016784668;19.39579963684082;18.69379997253418;19.016399383544922;19.833999633789062;17.594900131225586;20.34589958190918;19.895200729370117;19.38759994506836;18.879899978637695;18.8164005279541;19.624000549316406;19.158300399780273;19.205699920654297;18.374500274658203;19.89189910888672;19.29490089416504;18.878299713134766;19.928199768066406;20.397499084472656;19.657400131225586;20.199300…	000313873;0	8116087259296519;0	2471461386138614;1	456615022183196;0	20263829787234042;0	7565764972141835;1	5081791837934415;O15327;INPP4B;INP4B_HUMAN;Inositol polyphosphate 4-phosphatase type II
20.324499130249023;17.859899520874023;20.245500564575195;20.035499572753906;21.055299758911133;20.693700790405273;21.30340003967285;20.475799560546875;20.20039939880371;20.30430030822754;19.76259994506836;20.26959991455078;20.00029945373535;20.25279998779297;20.239999771118164;17.909000396728516;20.68549919128418;18.380599975585938;18.086700439453125;17.5757999420166;20.123300552368164;19.7733001…	000313873;6	878797050018298;0	00010526315789473683;5	33321367387192;0	005831325301204819;1	586901392255509;3	3837333600914095;O15355;PPM1G;PPM1G_HUMAN;Protein phosphatase 1G
18.474300384521484;18.823400497436523;18.320499420166016;17.268299102783203;18.449800491333008;18.552600860595703;18.09709930419922;18.036399841308594;18.563199996948242;18.076200485229492;18.211700439453125;18.14900016784668;18.65250015258789;18.467300415039062;19.04640007019043;18.558700561523438;18.35930061340332;17.32469940185547;18.35770034790039;18.649099349975586;18.64299964904785;18.67000…	000313873;0	8755999266149638;0	3216;0	418456885732066;0	7376637298091042;0	18365726470947408;0	4529022485826341;O15357;INPPL1;SHIP2_HUMAN;Phosphatidylinositol 3	4	5-trisphosphate 5-phosphatase 2
20.981599807739258;21.147600173950195;21.281299591064453;21.445100784301758;21.129499435424805;21.353900909423828;21.292499542236328;21.118799209594727;21.127700805664062;21.269699096679688;21.330299377441406;21.003000259399414;21.261199951171875;21.216999053955078;21.343900680541992;21.15049934387207;21.02630043029785;21.300500869750977;20.890399932861328;21.273099899291992;21.161100387573242;20…	000313873;0	7260687878720123;0	4623123017271766;0	39450315258296675;0	767567335243553;0	15195990971156448;0	4012944505037472;O15371;EIF3D;EIF3D_HUMAN;Eukaryotic translation initiation factor 3 subunit D
20.90839958190918;20.470500946044922;20.37969970703125;21.37849998474121;20.881500244140625;21.28890037536621;20.22319984436035;20.9419002532959;20.873699188232422;21.068500518798828;21.124500274658203;20.655899047851562;20.97480010986328;20.86050033569336;21.15839958190918;20.932199478149414;20.98189926147461;20.54759979248047;20.678800582885742;18.065200805664062;19.897199630737305;20.216699600…	000313873;2	1818265717958516;0	026390748630553865;2	071697079527632;0	10419240506329114;0	9469239916120245;1	7831653780335868;O15372;EIF3H;EIF3H_HUMAN;Eukaryotic translation initiation factor 3 subunit H
19.572500228881836;19.305099487304688;20.274900436401367;20.238300323486328;19.266199111938477;19.876100540161133;19.16629981994629;19.72249984741211;19.971099853515625;19.300899505615234;21.584699630737305;19.521099090576172;19.479299545288086;18.034799575805664;18.917400360107422;19.630199432373047;19.275999069213867;19.28260040283203;20.229400634765625;17.592100143432617;19.940399169921875;19.…	000313873;0	2612505780649545;0	6693089005235602;0	28897417086410765;0	7742869318181819;-0	18712016514369267;-0	38873454407577723;O15382;BCAT2;BCAT2_HUMAN;Branched-chain-amino-acid aminotransferase	mitochondrial
20.016599655151367;18.589000701904297;19.092899322509766;18.774099349975586;18.458999633789062;18.576799392700195;18.12969970703125;19.20359992980957;18.684999465942383;19.545000076293945;19.62849998474121;18.803600311279297;18.57900047302246;18.67490005493164;19.256200790405273;19.575899124145508;18.80120086669922;18.788000106811523;17.719999313354492;17.115699768066406;18.929800033569336;19.124…	000313873;2	624132259896804;0	019910828025477705;1	7772041347164622;0	12496389324960754;0	941553061349051;1	807972949393639;O15438;ABCC3;MRP3_HUMAN;ATP-binding cassette sub-family C member 3
18.659299850463867;18.122600555419922;19.305500030517578;18.572799682617188;18.753700256347656;18.222999572753906;19.66349983215332;19.32819938659668;17.848600387573242;17.488000869750977;20.682300567626953;18.845699310302734;19.447399139404297;19.178699493408203;19.265600204467773;18.085800170898438;17.876300811767578;18.646699905395508;18.232500076293945;17.484399795532227;18.872600555419922;17…	000557569;2	159233166213158;0	03606214039125432;3	817366673364673;0	0477796817625459;0	8632126808166518;2	254022660776727;O15439;ABCC4;MRP4_HUMAN;ATP-binding cassette sub-family C member 4
19.63640022277832;20.854700088500977;19.92690086364746;20.076000213623047;20.92099952697754;20.648300170898438;22.03190040588379;20.246299743652344;20.462299346923828;20.67490005493164;20.24679946899414;21.091100692749023;20.098600387573242;21.07360076904297;20.26409912109375;21.06679916381836;19.777799606323242;20.78849983215332;20.246299743652344;21.697200775146484;19.405899047851562;20.1737995…	000313873;8	985217466119284;0;3	3532377083122937;0	014239631336405531;1	7865370886666412;3	372211605258728;O15460;P4HA2;P4HA2_HUMAN;Prolyl 4-hydroxylase subunit alpha-2
19.609500885009766;19.2726993560791;19.69569969177246;20.188199996948242;18.473100662231445;18.464099884033203;19.597299575805664;20.21299934387207;17.518600463867188;18.90089988708496;20.610200881958008;19.82270050048828;20.587900161743164;18.724000930786133;20.827999114990234;20.319499969482422;20.13010025024414;18.997299194335938;19.809499740600586;19.52389907836914;20.074600219726562;19.85519…	000313873;3	7439639968097915;0	0037628032345013475;3	874491855162544;0	023157894736842106;1	173910386221749;2	687777233108194;O15484;CAPN5;CAN5_HUMAN;Calpain-5
21.390600204467773;20.778799057006836;21.425600051879883;21.247100830078125;21.096399307250977;21.206499099731445;21.013099670410156;20.99679946899414;21.058500289916992;21.39240074157715;21.117799758911133;21.177000045776367;20.999000549316406;21.15530014038086;21.46030044555664;20.53860092163086;20.886199951171875;20.819000244140625;20.93709945678711;21.14080047607422;20.83489990234375;20.97680…	000313873;1	9208535131184639;0	21615241183623835;1	9162838596813219;0	38784473556525956;0	3173658643450068;1	0196533258260552;O15498;YKT6;YKT6_HUMAN;Synaptobrevin homolog YKT6
23.784400939941406;22.705400466918945;20.84119987487793;23.365100860595703;24.065500259399414;23.10379981994629;21.7549991607666;17.98579978942871;23.554899215698242;23.312299728393555;23.55769920349121;23.73080062866211;23.418500900268555;21.917400360107422;23.551300048828125;23.565500259399414;23.983600616455078;23.483999252319336;23.45949935913086;18.205900192260742;23.048099517822266;22.75559…	000313873;2	1333645207191005;0	014691994572591587;0	2828742842539351;0	6830182370820669;0	6010086468287881;0	5436351822107506;O15511;ARPC5;ARPC5_HUMAN;Actin-related protein 2/3 complex subunit 5
22.69890022277832;22.445100784301758;23.081899642944336;22.930500030517578;23.42799949645996;24.800800323486328;24.387399673461914;22.94099998474121;22.20549964904785;23.323699951171875;21.892000198364258;23.1210994720459;23.633100509643555;23.58009910583496;23.657699584960938;23.983600616455078;23.7185001373291;22.99449920654297;22.260400772094727;21.84749984741211;23.814300537109375;22.61599922…	000313873;1	5876869084604934;0	041795872838817624;2	89252754246547;0	03380753138075314;1	37914686203003;2	401472999174123;O15533;TAPBP;TPSN_HUMAN;Tapasin
22.103599548339844;21.6643009185791;22.385499954223633;22.177099227905273;22.276100158691406;22.297000885009766;22.511499404907227;22.250699996948242;21.923900604248047;22.50429916381836;21.68429946899414;22.32029914855957;22.165800094604492;21.823400497436523;22.45009994506836;22.13290023803711;22.03059959411621;21.40130043029785;21.759700775146484;21.86050033569336;21.913400650024414;22.0139007…	000313873;5	6774536057375;0	000850314465408805;3	3967086618012594;0	036773154362416106;1	0861090523856056;2	361716369895226;O43143;DHX15;DHX15_HUMAN;ATP-dependent RNA helicase DHX15
18.7189998626709;20.028900146484375;18.075199127197266;17.874799728393555;20.904499053955078;20.53700065612793;21.285999298095703;18.447500228881836;18.11720085144043;17.877599716186523;20.26569938659668;20.73870086669922;20.59819984436035;20.48859977722168;21.312599182128906;18.59670066833496;20.8887996673584;18.147899627685547;18.027000427246094;20.993000030517578;17.37179946899414;20.743200302…	000313873;2	472356866897722;0	010767441860465117;1	5132058626294942;0	10048013816925734;1	6043912751334055;2	016647459747681;O43148;RNMT;MCES_HUMAN;mRNA cap guanine-N7 methyltransferase
17.88800048828125;18.28420066833496;18.58609962463379;19.27199935913086;18.839799880981445;18.78660011291504;17.747499465942383;17.893800735473633;19.5093994140625;17.4773006439209;19.043100357055664;17.60110092163086;18.892200469970703;18.822599411010742;18.304800033569336;18.301599502563477;18.733200073242188;17.94540023803711;18.739299774169922;18.36870002746582;18.247299194335938;18.830799102…	000313873;0	34077945218456196;0	6048754566589173;0	1792909986690617;0	8492223350253807;-0	13814924785069138;-0	2732494607144541;O43149;ZZEF1;ZZEF1_HUMAN;Zinc finger ZZ-type and EF-hand domain-containing protein 1
19.234399795532227;19.579999923706055;18.829599380493164;19.186599731445312;19.104999542236328;19.374900817871094;19.209800720214844;18.865100860595703;19.42140007019043;19.33370018005371;18.40730094909668;19.150999069213867;18.839500427246094;18.686399459838867;19.029499053955078;17.802799224853516;18.941699981689453;18.11009979248047;18.899099349975586;18.016700744628906;18.522899627685547;17.4…	000313873;2	266937561627637;0	037266170578133945;3	4180389322125015;0	07773709834469328;0	7406393323625835;1	9501936516193918;O43172;PRPF4;PRP4_HUMAN;U4/U6 small nuclear ribonucleoprotein Prp4
21.438199996948242;21.158700942993164;22.07509994506836;22.2903995513916;20.94420051574707;21.532899856567383;20.853700637817383;22.184499740600586;21.726600646972656;21.762300491333008;21.795700073242188;21.623300552368164;21.139400482177734;21.31130027770996;21.31209945678711;21.22879981994629;21.581600189208984;21.55340003967285;20.950300216674805;18.40169906616211;17.353500366210938;17.687700…	000313873;0	8120223185779516;0	18884656964656962;0	6035481314691454;0	4545068368277119;-0	7347947938101633;-0	9085069540866694;O43175;PHGDH;SERA_HUMAN;D-3-phosphoglycerate dehydrogenase
19.729700088500977;20.359800338745117;20.07040023803711;19.487699508666992;19.751300811767578;19.86720085144043;20.013999938964844;20.18079948425293;20.02429962158203;20.37350082397461;19.948699951171875;20.2101993560791;20.289100646972656;20.600000381469727;19.461700439453125;19.92970085144043;19.718599319458008;20.324800491333008;20.386899948120117;18.541500091552734;20.643999099731445;20.43420…	000313873;1	9385697882356387;0	05551219512195122;1	2879991357269465;0	3333656024716787;0	48199941090175;1	1075635197873694;O43237;DYNC1LI2;DC1L2_HUMAN;Cytoplasmic dynein 1 light intermediate chain 2
21.41320037841797;21.060800552368164;21.065500259399414;21.567399978637695;21.536699295043945;21.61669921875;21.04990005493164;21.076799392700195;21.63479995727539;21.70870018005371;21.350299835205078;21.315200805664062;21.56130027770996;21.54990005493164;21.5393009185791;20.91010093688965;21.491300582885742;21.322500228881836;20.90730094909668;19.86440086364746;20.941999435424805;21.224300384521…	000313873;0	7039331995119805;0	5433777477172811;0	6850334158968355;0	7262204142011834;0	14736032485961914;0	4714718037025868;O43242;PSMD3;PSMD3_HUMAN;26S proteasome non-ATPase regulatory subunit 3
20.369300842285156;17.55030059814453;20.877199172973633;20.102500915527344;20.642099380493164;20.72209930419922;20.510400772094727;20.70199966430664;20.728300094604492;20.67970085144043;20.7367000579834;19.59000015258789;20.900800704956055;20.312400817871094;21.625200271606445;19.73430061340332;19.55780029296875;19.589000701904297;19.760299682617188;19.77239990234375;19.54669952392578;20.19779968…	000313873;7	308983733326417;7	929515418502203E-05;4	246858379537931;0	007741935483870968;1	8540483610970604;3	483572229490404;O43252;PAPSS1;PAPS1_HUMAN;Bifunctional 3'-phosphoadenosine 5'-phosphosulfate synthase 1
19.431400299072266;18.44219970703125;18.407400131225586;19.20319938659668;19.4768009185791;19.2362003326416;18.557100296020508;19.711000442504883;19.148799896240234;18.94099998474121;18.825199127197266;19.319499969482422;19.11750030517578;18.94809913635254;19.3528995513916;18.997299194335938;19.04159927368164;19.052099227905273;18.56130027770996;18.839000701904297;18.865800857543945;19.1473007202…	000313873;4	9260447534400225;0	002871119473189088;2	106679299648776;0	1438507462686567;0	7012656211853034;1	705841697042169;O43290;SART1;SNUT1_HUMAN;U4/U6.U5 tri-snRNP-associated protein 1
18.27440071105957;17.998199462890625;19.036800384521484;19.0851993560791;17.26729965209961;20.305700302124023;18.381399154663086;18.44499969482422;19.304800033569336;19.365299224853516;19.26689910888672;19.365800857543945;19.075599670410156;19.528499603271484;19.25589942932129;18.60650062561035;18.124500274658203;18.415800094604492;17.272899627685547;17.880599975585938;17.929000854492188;18.99270…	0017043;1	1493992668605604;0	1437729490022173;1	3629275399150653;0	2519626604434072;0	6354528018406462;1	3494185333158097;O43291;SPINT2;SPIT2_HUMAN;Kunitz-type protease inhibitor 2
20.278900146484375;21.247699737548828;20.49810028076172;20.686100006103516;19.5226993560791;19.74220085144043;20.879100799560547;20.937000274658203;20.36870002746582;20.712799072265625;19.642200469970703;21.290300369262695;17.789499282836914;20.51140022277832;17.13640022277832;21.114200592041016;20.483600616455078;20.790700912475586;21.493000030517578;21.624399185180664;20.769899368286133;20.7385…	000557569;0	019571230626090206;0	9584299294694879;0	06892871373904359;0	9243143317230275;0	1158259528023855;0	1431453360691897;O43293;DAPK3;DAPK3_HUMAN;Death-associated protein kinase 3
24.175899505615234;24.5132999420166;22.656400680541992;23.39310073852539;21.858200073242188;21.94179916381836;23.19339942932129;23.49519920349121;24.369199752807617;22.972200393676758;22.992799758911133;24.174699783325195;22.907899856567383;23.473899841308594;21.98270034790039;22.99250030517578;23.320600509643555;24.06800079345703;24.440900802612305;23.890399932861328;23.70490074157715;24.2099990…	000313873;4	230795662543494;0	0014209919261822376;1	2361093053629986;0	27887024608501115;-0	6224270275660899;-1	2917212429631588;O43294;TGFB1I1;TGFI1_HUMAN;Transforming growth factor beta-1-induced transcript 1 protein
18.749099731445312;18.178699493408203;18.5310001373291;18.74720001220703;19.010099411010742;17.84320068359375;19.038999557495117;18.384899139404297;17.683500289916992;18.253999710083008;18.787900924682617;18.733400344848633;18.288400650024414;17.259199142456055;17.162200927734375;19.261899948120117;18.30500030517578;19.071199417114258;19.180599212646484;18.44409942626953;18.081100463867188;18.664…	000313873;1	0004043332167802;0	23659928086296445;0	4899191449575055;0	6497008980866849;-0	283795724596299;-0	5965265244548685;O43310;CTIF;CTIF_HUMAN;CBP80/20-dependent translation initiation factor
18.17569923400879;18.737899780273438;18.415800094604492;17.983299255371094;17.979299545288086;18.442699432373047;18.397300720214844;18.436399459838867;18.061399459838867;18.738100051879883;18.37070083618164;17.30109977722168;18.466800689697266;18.669099807739258;18.538799285888672;18.62579917907715;18.725500106811523;18.198999404907227;17.955799102783203;18.700300216674805;18.026199340820312;18.5…	000313873;1	1434434673346068;0	20485982836125868;1	2329280856642402;0	40090891658676897;0	3890747206551666;0	9912653894714645;O43314;PPIP5K2;VIP2_HUMAN;Inositol hexakisphosphate and diphosphoinositol-pentakisphosphate kinase 2
21.973800659179688;21.643400192260742;21.955299377441406;21.6387996673584;22.199600219726562;21.70560073852539;22.246700286865234;22.138500213623047;21.826499938964844;21.64539909362793;21.502899169921875;22.0049991607666;22.032800674438477;21.747800827026367;21.382200241088867;21.332399368286133;21.510900497436523;21.584400177001953;21.28529930114746;21.879600524902344;21.897899627685547;21.5748…	000313873;9	641591438983724;0	00027652733118971063;3	076443558688161;0	12231195566112431;0	5950292451041115;1	7552054786358031;O43390;HNRNPR;HNRPR_HUMAN;Heterogeneous nuclear ribonucleoprotein R
20.175199508666992;19.420799255371094;20.16670036315918;19.80109977722168;20.46150016784668;20.205400466918945;20.33449935913086;20.21489906311035;20.46739959716797;20.176599502563477;19.618200302124023;20.092100143432617;19.562299728393555;19.488500595092773;20.170299530029297;19.660499572753906;19.92690086364746;19.194799423217773;18.643199920654297;20.07670021057129;19.167299270629883;19.41519…	000313873;6	893201244091835;0	000145985401459854;4	563127959706847;0	013534772182254197;1	3127165521894177;2	9429542255404013;O43395;PRPF3;PRPF3_HUMAN;U4/U6 small nuclear ribonucleoprotein Prp3
22.1737003326416;21.952499389648438;21.8705997467041;22.306699752807617;22.02899932861328;21.755599975585938;21.4552001953125;21.994600296020508;22.475799560546875;21.845600128173828;22.142200469970703;22.1343994140625;21.79360008239746;21.248199462890625;22.341899871826172;17.75320053100586;21.966100692749023;22.132600784301758;17.520299911499023;18.06100082397461;21.634300231933594;21.830900192…	000313873;0	08868889988421533;0	8244020100502513;1	2493889900668704;0	2517381648158971;0	7218208040509886;1	292170376582748;O43396;TXNL1;TXNL1_HUMAN;Thioredoxin-like protein 1
22.48110008239746;18.917200088500977;18.6781005859375;22.424400329589844;17.383800506591797;21.82360076904297;18.599000930786133;22.00950050354004;18.4906005859375;18.30769920349121;22.07349967956543;17.698999404907227;21.64259910583496;17.66819953918457;22.298999786376953;18.552600860595703;21.529300689697266;22.005699157714844;22.259300231933594;18.818500518798828;18.182899475097656;22.01090049…	000313873;0	8013601693723055;0	17201183932346722;1	4346426284347749;0	10209768637532134;1	8433291299002512;1	9557071677045912;O43399;TPD52L2;TPD54_HUMAN;Tumor protein D54
18.442899703979492;18.128799438476562;17.484699249267578;18.41200065612793;18.160400390625;20.02429962158203;17.494600296020508;18.146699905395508;20.57430076599121;20.476699829101562;20.31909942626953;20.002099990844727;18.60409927368164;17.11389923095703;17.85689926147461;18.157400131225586;18.090999603271484;18.135299682617188;18.457799911499023;18.8085994720459;17.73579978942871;18.0685997009…	000993295;2	9699095659925883;0	007483568075117371;1	7203306560308056;0	2516658878504673;-0	5283639635358526;-1	2932045617599082;O43402;EMC8;EMC8_HUMAN;ER membrane protein complex subunit 8
18.317399978637695;19.30430030822754;19.4237003326416;18.750699996948242;19.29050064086914;18.982999801635742;18.442800521850586;19.624399185180664;19.229700088500977;19.58049964904785;17.611099243164062;19.2637996673584;19.350299835205078;18.23900032043457;18.6023006439209;18.27549934387207;18.967500686645508;19.187299728393555;17.646499633789062;19.898300170898438;18.53459930419922;19.147499084…	000557569;0	19761345331930472;0	7260444444444445;0	03388454368127636;0	9686957062850031;-0	028012875148228034;-0	056805517651897695;O43414;ERI3;ERI3_HUMAN;ERI1 exoribonuclease 3
19.10449981689453;18.55820083618164;18.370100021362305;19.01609992980957;17.394100189208984;19.15049934387207;18.504600524902344;19.38559913635254;19.63170051574707;19.71299934387207;18.576099395751953;16.57469940185547;17.984899520874023;17.401599884033203;18.717199325561523;18.609100341796875;18.624799728393555;19.66069984436035;18.65369987487793;18.459699630737305;18.175500869750977;19.0916996…	000313873;0	2936000767651617;0	6291813676907829;0	18850411218057875;0	8486316502880379;-0	13081603731427904;-0	2724773230230989;O43432;EIF4G3;IF4G3_HUMAN;Eukaryotic translation initiation factor 4 gamma 3
19.22279930114746;22.556100845336914;17.516000747680664;23.040800094604492;18.849199295043945;22.71150016784668;22.127899169921875;22.749900817871094;18.02750015258789;22.481300354003906;23.5585994720459;22.864900588989258;23.455299377441406;23.125200271606445;23.36210060119629;23.301599502563477;22.99049949645996;22.966899871826172;23.06209945678711;22.452899932861328;23.068599700927734;23.35790…	000313873;2	600535629370362;0	0061586263286999175;0	3061015095356883;0	6538164924506388;0	6983149664742605;0	5911662296935264;O43488;AKR7A2;ARK72_HUMAN;Aflatoxin B1 aldehyde reductase member 2
22.78230094909668;22.952999114990234;22.904399871826172;22.870100021362305;22.583099365234375;22.59320068359375;22.583599090576172;22.925800323486328;22.490999221801758;22.01959991455078;23.28059959411621;22.999000549316406;23.26140022277832;22.7322998046875;21.720800399780273;22.780899047851562;22.432300567626953;23.055700302124023;23.117399215698242;21.943300247192383;23.0487003326416;23.208400…	000313873;1	8854116534996972;0	1234568574023615;0	39028952055535526;0	7634744420446364;0	16165786470685717;0	4207445690440566;O43491;EPB41L2;E41L2_HUMAN;Band 4.1-like protein 2
21.859699249267578;17.7731990814209;21.556900024414062;20.45400047302246;18.050100326538086;21.574399948120117;20.573699951171875;19.4330997467041;21.402700424194336;21.557300567626953;21.418399810791016;20.67799949645996;20.66069984436035;19.768999099731445;21.06570053100586;18.39579963684082;20.844600677490234;20.628400802612305;18.511199951171875;20.935300827026367;20.65329933166504;18.3346004…	000313873;5	858314969014475;0	00017173524150268334;3	911000399129189;0	005886178861788618;2	393484960283555;3	9361749767361127;O43493;TGOLN2;TGON2_HUMAN;Trans-Golgi network integral membrane protein 2
21.59749984741211;17.718399047851562;21.376699447631836;19.12380027770996;22.2539005279541;21.818500518798828;21.88279914855957;21.526199340820312;17.82740020751953;21.59760093688965;20.856800079345703;21.69860076904297;21.23819923400879;16.231000900268555;20.712499618530273;17.892200469970703;19.44729995727539;21.67060089111328;19.34280014038086;21.818099975585938;22.028600692749023;22.262199401…	000993295;5	102962957111196;0	0003569230769230769;7	6600468362434135;0	0009090909090909091;2	453280721391952;4	861153570512372;O43516;WIPF1;WIPF1_HUMAN;WAS/WASL-interacting protein family member 1
20.681100845336914;21.62459945678711;17.926300048828125;20.34239959716797;17.8435001373291;18.72920036315918;19.95870018005371;19.582599639892578;20.98889923095703;19.149200439453125;19.731000900268555;21.079200744628906;20.05419921875;19.807899475097656;18.084800720214844;20.463600158691406;20.014999389648438;21.179100036621094;21.01759910583496;20.774099349975586;20.30620002746582;20.0748004913…	000313873;5	95272321952774;0	00021379310344827587;1	3805579643668509;0	16463307310149042;-1	0590077672685894;-1	6434568762291086;O43556;SGCE;SGCE_HUMAN;Epsilon-sarcoglycan
20.76740074157715;19.981300354003906;21.707000732421875;20.243200302124023;19.973600387573242;20.631200790405273;20.734500885009766;20.239200592041016;21.734899520874023;20.916500091552734;20.02519989013672;18.97010040283203;20.434499740600586;19.756799697875977;20.969999313354492;20.327699661254883;22.091800689697266;18.68079948425293;19.802200317382812;21.105499267578125;20.02560043334961;19.65…	000313873;7	289005044390049;7	289293849658313E-05;4	658200451491354;0	005578947368421052;1	8902477400643463;3	654716491051986;O43592;XPOT;XPOT_HUMAN;Exportin-T
21.17620086669922;21.09239959716797;21.091999053955078;21.311100006103516;21.050600051879883;21.782499313354492;21.218599319458008;21.25589942932129;21.830400466918945;21.529699325561523;21.666200637817383;21.05190086364746;20.8710994720459;21.321399688720703;21.319700241088867;20.540199279785156;21.108200073242188;20.706199645996094;20.96430015563965;21.168899536132812;21.049400329589844;21.2234…	000313873;1	1371212029514632;0	2537345411579362;0	5794318625602736;0	6762096403978577;0	20882421221051928;0	5460414760820468;O43615;TIMM44;TIM44_HUMAN;Mitochondrial import inner membrane translocase subunit TIM44
22.072999954223633;21.525400161743164;18.209299087524414;22.66349983215332;22.3262996673584;21.8218994140625;21.274799346923828;21.720800399780273;22.119400024414062;22.020700454711914;21.96489906311035;22.363100051879883;22.215499877929688;18.82029914855957;22.2903995513916;21.448299407958984;22.286800384521484;21.81279945373535;21.962099075317383;21.638399124145508;21.712200164794922;18.7539997…	000313873;0	9041670839485652;0	15624142422926618;0	44018160672031464;0	5662587646076795;0	6397482327052515;0	728600684459154;O43633;CHMP2A;CHM2A_HUMAN;Charged multivesicular body protein 2a
19.588600158691406;19.185199737548828;18.69070053100586;19.34469985961914;18.73310089111328;18.039899826049805;18.635000228881836;19.222000122070312;19.24720001220703;18.121599197387695;19.638599395751953;19.30030059814453;19.189699172973633;19.041799545288086;18.861099243164062;18.81879997253418;18.91469955444336;19.364900588989258;19.476999282836914;18.39389991760254;19.715299606323242;19.64900…	000313873;4	332750764040046;0	005166947723440135;0	33711589101902745;0	8016693463823837;-0	1288848468235564;-0	3480513925921021;O43639;NCK2;NCK2_HUMAN;Cytoplasmic protein NCK2
21.032400131225586;21.031099319458008;21.658199310302734;20.915300369262695;20.790199279785156;21.579700469970703;20.750999450683594;20.999799728393555;21.228200912475586;21.449899673461914;22.689699172973633;21.278799057006836;21.383699417114258;20.98189926147461;21.146499633789062;20.7716007232666;21.09630012512207;21.323200225830078;21.567800521850586;21.374799728393555;21.326000213623047;21.6…	000313873;1	2544126999786283;0	1495514511873351;0	6390557322244309;0	5910930516050386;-0	29865459714616804;-0	675043353284793;O43676;NDUFB3;NDUB3_HUMAN;NADH dehydrogenase [ubiquinone] 1 beta subcomplex subunit 3
21.12980079650879;20.775100708007812;22.173900604248047;20.791000366210938;20.924800872802734;21.318300247192383;21.151899337768555;21.228099822998047;20.70639991760254;21.117000579833984;22.661800384521484;20.62809944152832;20.937000274658203;20.65369987487793;20.556299209594727;21.60460090637207;20.840900421142578;20.637100219726562;21.628999710083008;21.379899978637695;21.952299118041992;21.50…	000313873;1	4050529480351865;0	07726984126984127;0	7944463707917907;0	43952723915050784;0	5020430428641198;0	9178237141963915;O43678;NDUFA2;NDUA2_HUMAN;NADH dehydrogenase [ubiquinone] 1 alpha subcomplex subunit 2
22.6830997467041;22.566200256347656;22.608400344848633;22.835100173950195;22.67770004272461;22.77989959716797;22.68589973449707;22.68670082092285;22.57110023498535;22.72209930419922;22.505300521850586;22.62299919128418;22.582599639892578;22.612499237060547;22.432100296020508;22.664400100708008;22.560199737548828;22.546899795532227;22.815500259399414;22.527799606323242;22.678199768066406;22.797899…	000313873;1	5394359783435076;0	3773970802919708;0	033407376918904316;0	9883001230012299;0	0056732995169532785;0	021795085346711953;O43681;GET3;GET3_HUMAN;ATPase GET3
22.122499465942383;21.522199630737305;21.4606990814209;22.05470085144043;22.056299209594727;22.185199737548828;21.664199829101562;21.441200256347656;21.838199615478516;21.844600677490234;21.670000076293945;22.087799072265625;22.071199417114258;21.7322998046875;22.49720001220703;21.373199462890625;22.165300369262695;21.346900939941406;20.90730094909668;17.531400680541992;21.64430046081543;21.44619…	000313873;1	6715852132928177;0	041106382978723405;4	54995208231083;0	010222222222222221;1	5104525157383506;3	0623876494365634;O43684;BUB3;BUB3_HUMAN;Mitotic checkpoint protein BUB3
24.864900588989258;24.820499420166016;24.337799072265625;25.021499633789062;24.48349952697754;24.118499755859375;24.513999938964844;24.81719970703125;24.802900314331055;24.626399993896484;24.78070068359375;24.881999969482422;24.197900772094727;24.514799118041992;24.515300750732422;24.066099166870117;24.23579978942871;24.936399459838867;24.625499725341797;24.2544002532959;24.234699249267578;24.283…	000313873;0	7465354342174293;0	5189982917663136;0	3913434280684173;0	852339074636947;0	0768856593540761;0	2653357272225461;O43707;ACTN4;ACTN4_HUMAN;Alpha-actinin-4
20.467500686645508;19.199800491333008;20.597299575805664;17.58839988708496;17.425100326538086;18.13450050354004;18.553199768066406;18.172199249267578;20.1835994720459;17.7007999420166;19.587200164794922;18.41819953918457;19.762300491333008;19.670000076293945;18.1023006439209;19.165300369262695;19.88450050354004;18.713699340820312;17.89579963684082;19.755599975585938;19.22260093688965;17.539100646…	000313873;0	3644933513634801;0	49922187608168916;0	612022898014507;0	4668480725623583;0	6613501276288716;0	9032829739962752;O43708;GSTZ1;MAAI_HUMAN;Maleylacetoacetate isomerase
18.621700286865234;18.029699325561523;19.070499420166016;18.114200592041016;18.3843994140625;19.231599807739258;18.48430061340332;18.115299224853516;18.408199310302734;18.952299118041992;18.572999954223633;18.35689926147461;16.871000289916992;17.658000946044922;17.801599502563477;16.710100173950195;17.738500595092773;18.892099380493164;18.411800384521484;18.040700912475586;18.45829963684082;18.15…	000993295;0	24224741634172017;0	6970736773774748;0	392706656888206;0	7363001103346819;-0	1967543601989732;-0	45697387535838835;O43709;BUD23;BUD23_HUMAN;Probable 18S rRNA (guanine-N(7))-methyltransferase
19.58340072631836;19.140899658203125;20.398300170898438;20.221599578857422;20.205299377441406;20.211299896240234;20.29520034790039;20.032400131225586;19.441099166870117;19.649099349975586;19.321300506591797;19.224700927734375;19.371200561523438;19.986499786376953;19.640499114990234;20.542600631713867;19.105600357055664;17.521400451660156;17.969999313354492;17.795400619506836;19.596099853515625;19…	000313873;4	642007064442332;0	0018259935553168636;4	463045851722696;0	015612068965517242;1	2238094738551553;2	947419525952316;O43719;HTATSF1;HTSF1_HUMAN;HIV Tat-specific factor 1
21.94179916381836;21.257299423217773;22.908000946044922;22.08679962158203;22.139799118041992;22.349300384521484;22.365100860595703;22.219999313354492;22.067899703979492;22.220699310302734;22.6476993560791;21.75079917907715;22.516199111938477;22.25749969482422;22.693500518798828;22.158599853515625;22.187999725341797;21.163700103759766;22.0310001373291;22.08690071105957;22.124099731445312;22.067699…	000313873;4	820255188250437;0	0022424242424242424;3	8233095761795064;0	03314125874125874;0	9986773082188201;2	4740101149219185;O43747;AP1G1;AP1G1_HUMAN;AP-1 complex subunit gamma-1
23.81410026550293;17.474000930786133;23.813400268554688;23.170400619506836;23.59910011291504;23.472299575805664;18.067699432373047;22.66990089416504;23.522300720214844;18.0531005859375;23.690799713134766;22.872900009155273;23.134000778198242;17.135499954223633;24.385499954223633;18.941099166870117;23.3887996673584;18.061199188232422;22.307199478149414;18.561500549316406;22.704599380493164;23.3173…	000313873;5	460357539582988;0	000145873320537428;2	709421803689939;0	01174468085106383;3	920116424560547;3	5738309357099647;O43760;SYNGR2;SNG2_HUMAN;Synaptogyrin-2
20.865999221801758;20.618600845336914;21.71619987487793;21.708099365234375;21.118000030517578;21.547700881958008;21.005199432373047;20.888399124145508;21.21310043334961;21.19529914855957;22.633899688720703;21.110200881958008;21.637800216674805;21.248199462890625;21.84869956970215;21.595699310302734;21.658300399780273;21.186599731445312;21.38010025024414;18.374500274658203;21.775999069213867;21.25…	000313873;1	3390211849528573;0	08045360824742268;1	6627885475123143;0	14794091580502214;0	922475951058523;1	599211451647109;O43772;SLC25A20;MCAT_HUMAN;Mitochondrial carnitine/acylcarnitine carrier protein
21.636699676513672;21.764799118041992;22.44070053100586;22.21489906311035;21.813400268554688;22.302900314331055;22.176599502563477;22.25589942932129;22.284000396728516;22.159299850463867;22.671100616455078;21.877199172973633;21.943199157714844;21.67770004272461;22.840900421142578;22.312999725341797;22.20359992980957;21.845800399780273;21.993200302124023;21.986499786376953;22.023000717163086;21.98…	000313873;0	26128636160428037;0	8124377168085778;0	08246095137006777;0	9455824873096447;0	03904784066336475;0	10473335261211619;O43776;NARS1;SYNC_HUMAN;Asparagine--tRNA ligase	cytoplasmic
20.72130012512207;19.884199142456055;20.932899475097656;20.757699966430664;20.857200622558594;19.778400421142578;20.918399810791016;20.549100875854492;20.79560089111328;20.2992000579834;20.171499252319336;20.879199981689453;20.625;20.805299758911133;20.696800231933594;20.878799438476562;20.036399841308594;20.3085994720459;20.29490089416504;20.90239906311035;20.22949981689453;20.805599212646484;20…	000313873;16	67037429837567;0;6	517538328113654;0	002099009900990099;1	975190585000174;4	122562462716352;O43795;MYO1B;MYO1B_HUMAN;Unconventional myosin-Ib
20.861400604248047;18.412799835205078;20.72279930114746;18.763999938964844;21.086000442504883;20.85099983215332;20.48240089416504;20.534799575805664;20.507299423217773;21.055500030517578;21.15519905090332;20.758699417114258;17.93239974975586;21.145700454711914;21.472900390625;20.67530059814453;21.26729965209961;18.416000366210938;18.933900833129883;18.770099639892578;18.40089988708496;17.30859947…	000313873;3	879582940954765;0	0018791092258748673;7	448835625822494;0	0014705882352941178;2	099459975106374;4	6127765808339625;O43809;NUDT21;CPSF5_HUMAN;Cleavage and polyadenylation specificity factor subunit 5
19.712299346923828;18.259700775146484;19.883800506591797;20.100000381469727;20.136600494384766;19.561500549316406;19.526199340820312;19.64080047607422;19.454299926757812;19.220699310302734;19.779199600219727;19.76889991760254;20.01759910583496;19.173200607299805;19.889799118041992;19.949800491333008;20.01689910888672;19.743499755859375;19.57509994506836;18.896799087524414;19.00779914855957;19.529…	000313873;0	38374503258770915;0	5280503915560095;1	7324294930023298;0	2607705577918344;0	5088749340602305;1	2661464398725855;O43815;STRN;STRN_HUMAN;Striatin
20.753400802612305;19.506000518798828;18.17840003967285;20.944700241088867;20.954999923706055;20.44969940185547;17.723100662231445;18.172500610351562;21.554500579833984;20.533199310302734;18.3656005859375;20.75670051574707;20.377500534057617;18.56800079345703;20.919099807739258;18.05459976196289;21.530500411987305;18.54949951171875;18.36280059814453;20.702199935913086;18.65999984741211;19.0440998…	000313873;6	659375131045432;7	191011235955057E-05;1	3748215997479394;0	12889547581903277;1	4478788648332888;1	8628947614115954;O43818;RRP9;U3IP2_HUMAN;U3 small nucleolar RNA-interacting protein 2
18.248600006103516;17.75659942626953;19.506399154663086;18.079099655151367;19.071699142456055;19.39150047302246;18.644699096679688;19.986799240112305;18.892499923706055;17.925800323486328;18.974199295043945;16.992900848388672;19.481800079345703;19.851900100708008;19.709400177001953;20.34760093688965;16.723400115966797;17.764299392700195;17.205400466918945;19.075700759887695;17.82939910888672;17.7…	000313873;0	8158594852434652;0	2455150554675119;1	1273537205336244;0	2918181818181818;0	6558124269757961;1	248607616748902;O43823;AKAP8;AKAP8_HUMAN;A-kinase anchor protein 8
21.388700485229492;20.548999786376953;21.13789939880371;20.726499557495117;20.411699295043945;21.252500534057617;20.70560073852539;20.154499053955078;21.552400588989258;20.6658992767334;21.38640022277832;20.680500030517578;20.825599670410156;20.44099998474121;21.055400848388672;21.034900665283203;20.625999450683594;20.509199142456055;20.632200241088867;18.327299118041992;21.0093994140625;20.67510…	000313873;0	6161373407788984;0	45292927864214994;0	00896091359558968;0	9930113392583512;-0	005096939631872743;-0	012977350977044189;O43837;IDH3B;IDH3B_HUMAN;Isocitrate dehydrogenase [NAD] subunit beta	mitochondrial
19.472200393676758;19.291500091552734;19.653499603271484;19.84819984436035;19.7593994140625;20.08139991760254;19.575599670410156;19.481199264526367;19.740800857543945;20.2362003326416;18.94339942932129;19.420299530029297;19.796899795532227;19.768600463867188;20.218900680541992;19.68720054626465;20.194299697875977;19.04010009765625;18.99449920654297;19.284299850463867;18.171899795532227;19.1821002…	000313873;4	412616329107097;0	0027035271687321258;3	436958291267609;0	05514709236031927;0	8826275144304567;2	1302585697930208;O43847;NRDC;NRDC_HUMAN;Nardilysin
23.829200744628906;23.857200622558594;23.810199737548828;22.967599868774414;23.739500045776367;24.181400299072266;23.8700008392334;23.49250030517578;24.27989959716797;24.115800857543945;22.92729949951172;23.976200103759766;22.99340057373047;23.56220054626465;23.214500427246094;22.53380012512207;23.589599609375;24.16029930114746;23.33690071105957;23.22640037536621;23.034400939941406;23.52700042724…	000313873;3	361800925131698;0	008914973664409331;2	3666890606645894;0	10169811320754717;0	8404631614685059;1	797766459076868;O43852;CALU;CALU_HUMAN;Calumenin
17.203899383544922;21.62969970703125;20.651899337768555;17.647600173950195;17.61949920654297;19.806100845336914;18.89459991455078;21.147600173950195;20.689599990844727;21.257699966430664;19.74370002746582;21.3218994140625;20.308500289916992;21.3656005859375;17.40290069580078;18.31060028076172;18.176799774169922;20.50979995727539;17.1924991607666;18.881900787353516;17.371200561523438;20.6588993072…	0011685;0	6207431158564262;0	2663608087091757;0	21423407417092752;0	7677509838998211;0	3626586096627342;0	40872632463905517;O43866;CD5L;CD5L_HUMAN;CD5 antigen-like
20.232099533081055;20.16069984436035;20.615299224853516;20.39929962158203;20.128700256347656;20.125;20.82029914855957;20.671199798583984;19.94610023498535;18.069799423217773;19.358299255371094;20.006200790405273;17.92449951171875;19.916500091552734;17.636600494384766;20.2406005859375;19.93269920349121;18.676000595092773;18.28350067138672;18.559799194335938;18.944900512695312;17.482500076293945;19…	000313873;2	6940708588089315;0	01042815249266862;1	2015914626771838;0	1865049966688874;1	1515849249703543;1	5813177214709975;O60216;RAD21;RAD21_HUMAN;Double-strand-break repair protein rad21 homolog
21.249399185180664;19.582799911499023;24.83970069885254;22.893800735473633;19.6737003326416;20.22559928894043;24.012500762939453;23.921100616455078;20.766700744628906;22.732500076293945;25.414899826049805;18.881500244140625;24.48390007019043;23.6564998626709;25.33880043029785;24.94339942932129;23.689599990844727;20.69580078125;23.477100372314453;19.75819969177246;20.05620002746582;21.531900405883…	000313873;0	389943884914771;0	4172501792114695;0	9394544358865309;0	2575167630057803;1	1364116396222776;1	3412237744730275;O60218;AKR1B10;AK1BA_HUMAN;Aldo-keto reductase family 1 member B10
18.80030059814453;18.186599731445312;18.782699584960938;18.608600616455078;19.041000366210938;18.798999786376953;19.502899169921875;18.887399673461914;18.773500442504883;18.998199462890625;18.250099182128906;18.694799423217773;18.6781005859375;19.243999481201172;19.290300369262695;18.391599655151367;18.751699447631836;17.77869987487793;18.151599884033203;19.306100845336914;19.10740089416504;18.52…	000313873;6	785592645543917;0	0003580246913580247;5	458744985922731;0	014263279445727483;1	0911399432591047;2	9109520138622718;O60231;DHX16;DHX16_HUMAN;Pre-mRNA-splicing factor ATP-dependent RNA helicase DHX16
19.133699417114258;17.26449966430664;18.439599990844727;18.285600662231445;19.349000930786133;18.711299896240234;19.08169937133789;18.15719985961914;18.10650062561035;18.297800064086914;18.425399780273438;17.458799362182617;18.336299896240234;18.080699920654297;17.963699340820312;18.38010025024414;18.145099639892578;18.150999069213867;18.996599197387695;18.732500076293945;18.467899322509766;17.83…	000313873;0	3459579402561579;0	6148293006297647;0	760311857847296;0	560892797319933;0	3014284133911147;0	7373866125730361;O60234;GMFG;GMFG_HUMAN;Glia maturation factor gamma
17.972200393676758;18.548200607299805;21.094200134277344;18.393800735473633;22.036100387573242;18.195100784301758;17.278600692749023;18.803300857543945;17.901100158691406;17.677900314331055;18.142900466918945;17.113000869750977;18.174100875854492;18.56679916381836;18.50659942626953;19.052099227905273;18.954200744628906;17.816200256347656;18.229799270629883;18.71619987487793;18.40169906616211;17.8…	000313873;6	952631023663503;6	930693069306931E-05;1	7479125953056898;0	07696565260058881;-1	6602848052978523;-2	0375487722392083;O60240;PLIN1;PLIN1_HUMAN;Perilipin-1
20.403200149536133;19.468700408935547;20.083499908447266;20.744699478149414;20.30069923400879;20.56529998779297;19.683700561523438;19.95359992980957;20.447099685668945;18.674999237060547;20.51180076599121;20.218000411987305;20.817699432373047;19.685100555419922;20.470399856567383;20.285400390625;20.596500396728516;19.64900016784668;20.047800064086914;18.40880012512207;19.662900924682617;19.817100…	000313873;5	0231624442033755;0	0010218978102189782;4	089866293782689;0	023289340101522844;1	145862116132463;2	5827367260398852;O60256;PRPSAP2;KPRB_HUMAN;Phosphoribosyl pyrophosphate synthase-associated protein 2
20.238800048828125;18.812700271606445;18.09830093383789;18.806299209594727;20.55030059814453;20.181900024414062;18.48430061340332;17.914899826049805;20.25589942932129;17.57699966430664;18.5231990814209;20.319299697875977;19.30780029296875;18.0669002532959;20.470199584960938;18.036699295043945;18.905899047851562;17.621000289916992;18.305200576782227;17.66629981994629;17.2632999420166;18.0550003051…	000313873;4	238535627712153;0	0016211453744493392;1	0506771473509509;0	24999764705882352;0	936565630776542;1	390247127333426;O60264;SMARCA5;SMCA5_HUMAN;SWI/SNF-related matrix-associated actin-dependent regulator of chromatin subfamily A member 5
20.58530044555664;20.268299102783203;21.243799209594727;20.807300567626953;20.34239959716797;20.55660057067871;21.1200008392334;20.813899993896484;20.670299530029297;20.90530014038086;20.0939998626709;20.54360008239746;20.711000442504883;20.753599166870117;20.90060043334961;20.80299949645996;20.60110092163086;20.264699935913086;21.01259994506836;20.621200561523438;20.764999389648438;20.9552993774…	000313873;1	7995514732550202;0	06750280183392766;3	4247604288371587;0	054927835051546386;0	8865138871329172;2	1367718575783026;O60271;SPAG9;JIP4_HUMAN;C-Jun-amino-terminal kinase-interacting protein 4
22.045799255371094;21.577699661254883;22.035999298095703;22.128599166870117;21.791400909423828;21.617300033569336;21.34469985961914;21.493900299072266;21.63610076904297;21.674999237060547;22.4822998046875;21.531999588012695;22.188899993896484;21.534000396728516;21.8927001953125;21.503299713134766;21.64579963684082;21.43000030517578;21.73870086669922;21.465900421142578;22.453699111938477;21.839700…	000313873;1	8116426619371508;0	17967644593461862;0	6226669669500466;0	7219294990723562;0	15820149012974483;0	4842299788962015;O60313;OPA1;OPA1_HUMAN;Dynamin-like 120 kDa protein	mitochondrial
19.265100479125977;19.379600524902344;18.949899673461914;18.071500778198242;17.81909942626953;17.97800064086914;17.970600128173828;18.892200469970703;18.739200592041016;18.892799377441406;17.771499633789062;19.286699295043945;18.898700714111328;19.38159942626953;18.592599868774414;19.655099868774414;18.68720054626465;19.222200393676758;19.768400192260742;18.764299392700195;19.498699188232422;19.5…	000313873;0	6265837318080187;0	3489608277900961;0	4158221159885323;0	694868549905838;-0	2462963512965608;-0	5163864626904686;O60331;PIP5K1C;PI51C_HUMAN;Phosphatidylinositol 4-phosphate 5-kinase type-1 gamma
18.858600616455078;17.792600631713867;19.198699951171875;18.787500381469727;18.350799560546875;18.822399139404297;18.46470069885254;18.635299682617188;19.48200035095215;17.77589988708496;19.754600524902344;18.766199111938477;18.56920051574707;18.10890007019043;19.474899291992188;18.418800354003906;18.68470001220703;18.069499969482422;18.910600662231445;19.286100387573242;18.33329963684082;17.7299…	000313873;0	12036212683655029;0	8427442879499217;0	6196966541950772;0	59136149471974;0	3074191910879982;0	6840821000348759;O60343;TBC1D4;TBCD4_HUMAN;TBC1 domain family member 4
27.89189910888672;26.394699096679688;18.794300079345703;29.614099502563477;25.749099731445312;26.136899948120117;26.19230079650879;28.563199996948242;26.69499969482422;26.97879981994629;25.348499298095703;26.652999877929688;26.574399948120117;25.715099334716797;28.450300216674805;26.93630027770996;27.711000442504883;26.577299118041992;27.174800872802734;26.493799209594727;26.261999130249023;25.90…	000313873;5	236542952705936;0	000281505728314239;0	9626970530976244;0	18549197860962569;-2	4743762833731537;-1	6147044808146758;O60437;PPL;PEPL_HUMAN;Periplakin
19.313800811767578;17.84239959716797;18.609800338745117;18.48040008544922;19.078800201416016;20.250900268554688;18.99020004272461;19.004499435424805;18.714399337768555;18.142900466918945;19.128599166870117;19.111499786376953;19.15730094909668;19.2992000579834;18.97089958190918;18.32469940185547;18.606399536132812;18.623899459838867;19.390899658203125;17.943500518798828;18.73590087890625;18.990100…	000313873;2	5087150917561747;0	028480573819485953;2	5997564260734847;0	14023140495867767;0	6303235598972883;1	6271778741698186;O60443;GSDME;GSDME_HUMAN;Gasdermin-E
20.667299270629883;21.563499450683594;17.308900833129883;19.702299118041992;19.94420051574707;19.909900665283203;21.084699630737305;18.766300201416016;21.110000610351562;17.69770050048828;17.960500717163086;21.03529930114746;19.361000061035156;20.846200942993164;18.25779914855957;21.09980010986328;21.177000045776367;20.978300094604492;22.21739959716797;21.66860008239746;21.520599365234375;20.9330…	000313873;2	7933109084530083;0	00621172638436482;0	7924239297257079;0	3233427524856097;-1	0232586451939198;-1	16546797985655;O60462;NRP2;NRP2_HUMAN;Neuropilin-2
20.24180030822754;18.056100845336914;20.7731990814209;20.57670021057129;20.671899795532227;20.67970085144043;20.270000457763672;20.272899627685547;18.763099670410156;20.771299362182617;20.25160026550293;20.59320068359375;20.058399200439453;20.540800094604492;20.318099975585938;20.722000122070312;20.458099365234375;18.71339988708496;20.25480079650879;18.33650016784668;20.856399536132812;20.4615001…	000313873;5	896393680803187;0	0002474916387959866;6	7291633065114524;0	0024074074074074076;1	8033133234296521;4	05729413155848;O60488;ACSL4;ACSL4_HUMAN;Long-chain-fatty-acid--CoA ligase 4
22.3882999420166;22.40719985961914;22.309999465942383;22.799999237060547;22.80500030517578;22.446800231933594;22.991300582885742;22.43470001220703;22.4778995513916;22.504600524902344;22.47879981994629;22.552200317382812;22.728599548339844;22.710599899291992;22.49810028076172;22.715200424194336;22.845199584960938;22.760099411010742;23.016700744628906;22.725299835205078;22.808700561523438;22.778799…	000313873;3	385923258698255;0	033802454704850965;2	184617098701015;0	3377239263803681;0	34033854348318826;1	1302512907905038;O60493;SNX3;SNX3_HUMAN;Sorting nexin-3
18.439599990844727;17.57309913635254;18.152599334716797;17.649099349975586;20.363100051879883;20.03730010986328;18.351900100708008;18.439300537109375;18.83880043029785;17.23349952697754;18.138500213623047;18.971099853515625;18.07360076904297;18.54599952697754;17.916799545288086;18.615999221801758;17.45989990234375;18.781600952148438;18.14579963684082;19.396400451660156;18.35580062866211;18.347299…	0011685;0	5898667432696906;0	38221834061135374;0	057930162184082166;0	9592699905926623;-0	02854810442243405;-0	07517358592555844;O60496;DOK2;DOK2_HUMAN;Docking protein 2
20.002399444580078;20.00040054321289;20.031700134277344;19.920499801635742;20.686599731445312;20.159500122070312;18.633399963378906;19.930200576782227;19.926799774169922;19.621400833129883;19.344999313354492;20.004899978637695;19.878000259399414;19.92020034790039;19.064599990844727;19.44409942626953;19.931100845336914;19.708999633789062;20.058799743652344;18.877500534057617;19.772199630737305;20.…	000313873;2	2961670020658387;0	034074332171893144;0	5836222501213258;0	5844526143790849;0	3392155374799444;0	6887826376850023;O60502;OGA;OGA_HUMAN;Protein O-GlcNAcase
20.556400299072266;20.878700256347656;20.158000946044922;20.852699279785156;19.9158992767334;19.78059959411621;20.54949951171875;21.289100646972656;20.15719985961914;19.775800704956055;20.236099243164062;20.54680061340332;20.790599822998047;20.360000610351562;20.017499923706055;20.588899612426758;20.176300048828125;21.05109977722168;20.814599990844727;20.77669906616211;20.575700759887695;20.86720…	000313873;0	3554371420111665;0	5702732752846618;0	04127433038841815;0	9639437148217636;0	0322294643947032;0	06722541345573778;O60504;SORBS3;VINEX_HUMAN;Vinexin
21.600200653076172;21.783700942993164;22.236099243164062;22.140399932861328;22.051300048828125;21.90169906616211;22.39240074157715;22.27239990234375;21.760400772094727;22.473600387573242;21.976200103759766;22.075300216674805;21.899900436401367;21.981700897216797;22.1205997467041;21.098400115966797;21.211299896240234;21.950000762939453;21.43400001525879;21.527000427246094;21.79520034790039;21.9251…	000313873;1	9476519425964647;0	11863432494279176;1	1030741106454245;0	5498611346316681;0	25034012113298587;0	7532443239007454;O60506;SYNCRIP;HNRPQ_HUMAN;Heterogeneous nuclear ribonucleoprotein Q
23.293699264526367;18.74449920654297;23.260000228881836;23.03580093383789;17.89459991455078;23.627899169921875;22.997299194335938;22.91200065612793;22.827499389648438;23.483800888061523;24.427900314331055;18.561199188232422;23.415300369262695;24.19029998779297;23.71179962158203;24.15049934387207;24.04170036315918;22.59160041809082;23.191999435424805;18.145700454711914;18.454099655151367;23.076400…	000313873;7	63626438040245;0;2	2522880114613737;0	023483221476510066;3	2075663702828514;2	886743111293955;O60547;GMDS;GMDS_HUMAN;GDP-mannose 4	6 dehydratase
22.23200035095215;21.866600036621094;22.576000213623047;23.688100814819336;21.862899780273438;21.938199996948242;22.3705997467041;21.50819969177246;21.869800567626953;21.7460994720459;21.61050033569336;21.874500274658203;21.5;22.12980079650879;21.704200744628906;21.885799407958984;22.240400314331055;21.558700561523438;21.93090057373047;22.31879997253418;21.833599090576172;22.07819938659668;21.366…	000313873;12	494566936677414;0;6	324626227202859;0	0018426966292134832;2	2210743767874597;4	1923683881855105;O60568;PLOD3;PLOD3_HUMAN;Multifunctional procollagen lysine hydroxylase and glycosyltransferase LH3
20.152599334716797;19.496000289916992;20.357200622558594;20.63279914855957;20.88800048828125;20.993499755859375;20.503700256347656;20.217100143432617;18.102100372314453;20.632099151611328;20.890399932861328;20.430999755859375;20.59589958190918;20.361099243164062;20.837200164794922;20.03059959411621;20.692899703979492;19.011899948120117;20.043100357055664;20.771400451660156;20.599000930786133;18.4…	000313873;2	839346219056901;0	013175329175329174;1	5933590697816242;0	21821176470588236;0	6495521409170983;1	3767103418939055;O60610;DIAPH1;DIAP1_HUMAN;Protein diaphanous homolog 1
20.298900604248047;19.937999725341797;20.541000366210938;20.624500274658203;20.647199630737305;20.177499771118164;20.810100555419922;20.730300903320312;20.324100494384766;20.54439926147461;20.517900466918945;20.471900939941406;20.49340057373047;20.34760093688965;20.466100692749023;20.47640037536621;20.46500015258789;20.298900604248047;20.44729995727539;20.93239974975586;20.608800888061523;20.3428…	000313873;0	8632739380027247;0	49243626259117745;1	7425235667551062;0	5035269196822595;0	2411232948303237;0	828110679495544;O60645;EXOC3;EXOC3_HUMAN;Exocyst complex component 3
18.15180015563965;17.86829948425293;17.8439998626709;17.892200469970703;17.1697998046875;17.48390007019043;18.354700088500977;18.005800247192383;18.104299545288086;17.404300689697266;18.024999618530273;17.060400009155273;18.01059913635254;18.343299865722656;18.177200317382812;17.659799575805664;18.357500076293945;17.30620002746582;17.800100326538086;18.60540008544922;18.431699752807617;18.0317001…	000801925;3	7265199838445304;0	0020974093264248704;1	8347801311989003;0	07537425742574257;-1	5535140854971772;-1	9894026451048243;O60662;KLHL41;KLH41_HUMAN;Kelch-like protein 41
21.497299194335938;21.859100341796875;21.351299285888672;21.918800354003906;21.60610008239746;21.680700302124023;22.159700393676758;21.825700759887695;21.642099380493164;21.82200050354004;21.297300338745117;21.47960090637207;21.51849937438965;21.513200759887695;21.533199310302734;21.61949920654297;21.607099533081055;21.374300003051758;21.337400436401367;21.73539924621582;21.193199157714844;21.700…	000313873;4	261618726695401;0	008105019305019305;0	6854199505244819;0	6647756829549827;-0	19878228051321756;-0	5679159096450934;O60664;PLIN3;PLIN3_HUMAN;Perilipin-3
21.351299285888672;22.117399215698242;22.756099700927734;21.93790054321289;22.302400588989258;22.421899795532227;22.889299392700195;22.628299713134766;23.674999237060547;23.443199157714844;22.386199951171875;22.557600021362305;22.653499603271484;22.5585994720459;23.28420066833496;22.23509979248047;22.28660011291504;21.761699676513672;22.47960090637207;21.88610076904297;22.80739974975586;22.511400…	000313873;1	9799266232746935;0	04081527231892196;1	259128765217745;0	24446135552913198;0	7344799314226442;1	3517551424296885;O60701;UGDH;UGDH_HUMAN;UDP-glucose 6-dehydrogenase
23.027599334716797;21.687599182128906;22.594200134277344;23.04509925842285;22.532699584960938;21.785900115966797;22.13170051574707;22.990999221801758;22.59040069580078;22.58989906311035;23.00349998474121;22.576900482177734;22.548999786376953;22.14699935913086;23.061599731445312;22.426799774169922;22.62179946899414;21.70509910583496;22.196500778198242;22.389299392700195;21.92650032043457;22.088499…	000313873;0	8911378063136974;0	32830296212973376;0	9109188322115851;0	5415993165313969;0	288996819087437;0	7630973129106574;O60716;CTNND1;CTND1_HUMAN;Catenin delta-1
21.203100204467773;21.749900817871094;21.537200927734375;21.51849937438965;21.61989974975586;21.62380027770996;21.71419906616211;21.47089958190918;21.363100051879883;21.484899520874023;21.606800079345703;21.61359977722168;21.93199920654297;21.694799423217773;21.424400329589844;21.49180030822754;21.70210075378418;21.79960060119629;21.77989959716797;21.358600616455078;21.673799514770508;21.99049949…	000313873;4	848368307921224;0	018722689075630253;1	5377561454946367;0	5590428211586902;0	21247140339442439;0	7340984466052283;O60749;SNX2;SNX2_HUMAN;Sorting nexin-2
22.662099838256836;21.822799682617188;22.57830047607422;22.353300094604492;21.70199966430664;22.587900161743164;22.06879997253418;22.08139991760254;22.1382999420166;22.21980094909668;22.438499450683594;22.084699630737305;22.293699264526367;21.925199508666992;22.128799438476562;22.286500930786133;22.487600326538086;21.854799270629883;22.13290023803711;21.38990020751953;21.965599060058594;22.165399…	000313873;0	9447647801560063;0	2388803827751196;2	722513212914271;0	21032493702770783;0	4597313199724482;1	417162583569778;O60762;DPM1;DPM1_HUMAN;Dolichol-phosphate mannosyltransferase subunit 1
22.611000061035156;22.206100463867188;23.210899353027344;22.748300552368164;22.592300415039062;23.427600860595703;22.532899856567383;22.317800521850586;22.79759979248047;23.382200241088867;23.187700271606445;22.243200302124023;22.53660011291504;22.498699188232422;23.472700119018555;22.47949981689453;22.30820083618164;22.2814998626709;22.473100662231445;22.05069923400879;22.150100708007812;22.4993…	000313873;5	465037100617342;0	00435273368606702;2	3092252896997496;0	13244171779141103;0	6814035960606191;1	7625893686399232;O60763;USO1;USO1_HUMAN;General vesicular transport factor p115
21.662700653076172;17.8843994140625;18.968799591064453;22.100400924682617;21.838600158691406;21.68589973449707;22.19499969482422;20.974700927734375;20.88960075378418;18.643600463867188;21.61750030517578;21.8927001953125;19.030799865722656;18.080799102783203;21.34079933166504;17.330799102783203;18.842899322509766;21.284799575805664;17.653900146484375;18.663299560546875;18.191699981689453;17.676099…	000313873;0	6421905493915424;0	25287066246056783;0	08389152353992954;0	9102808732486152;0	13277863093784958;0	16852260784165732;O60784;TOM1;TOM1_HUMAN;Target of Myb1 membrane trafficking protein
19.649700164794922;17.8262996673584;20.46820068359375;19.25749969482422;18.455400466918945;22.228599548339844;19.32159996032715;19.379199981689453;19.797300338745117;21.27400016784668;20.338899612426758;18.70170021057129;19.8169002532959;19.9778995513916;20.729700088500977;18.683799743652344;20.900299072265625;17.473100662231445;17.837400436401367;18.25040054321289;18.185100555419922;17.413700103…	000313873;4	003796830362442;0	0018612593383137675;1	9597652318588803;0	08277819548872181;1	2041744504656116;2	024703020862355;O60825;PFKFB2;F262_HUMAN;6-phosphofructo-2-kinase/fructose-2	6-bisphosphatase 2
20.96739959716797;20.737600326538086;20.826900482177734;20.900800704956055;21.057899475097656;20.75510025024414;20.838899612426758;20.823699951171875;20.835500717163086;20.52199935913086;20.558000564575195;20.757999420166016;20.874300003051758;20.549100875854492;20.868900299072266;20.806299209594727;20.936199188232422;20.275100708007812;20.907499313354492;20.70210075378418;21.013399124145508;21.0…	000313873;4	16143437572797;0	03902727272727272;5	318480171042587;0	18924884488448845;0	3894351822989357;1	457686426270466;O60826;CCDC22;CCD22_HUMAN;Coiled-coil domain-containing protein 22
17.896400451660156;17.984699249267578;18.247400283813477;18.14080047607422;20.392099380493164;20.24530029296875;20.605100631713867;20.800899505615234;16.68160057067871;18.192899703979492;19.96380043029785;20.683399200439453;20.66349983215332;17.025100708007812;18.425899505615234;17.62380027770996;18.005599975585938;18.712299346923828;18.27680015563965;20.517099380493164;17.927200317382812;20.4200…	000557569;2	2772098654432216;0	01603748326639893;1	0040796810273631;0	25161614979520186;1	0192502702985493;1	3644065971430257;O60828;PQBP1;PQBP1_HUMAN;Polyglutamine-binding protein 1
21.910200119018555;18.85059928894043;18.80069923400879;20.96310043334961;21.03219985961914;21.414400100708008;20.88479995727539;18.656700134277344;21.970600128173828;20.74410057067871;18.13290023803711;21.16349983215332;17.274900436401367;17.48940086364746;21.36210060119629;17.215900421142578;20.78420066833496;17.026899337768555;21.4153995513916;18.88409996032715;18.159400939941406;17.80599975585…	000801925;2	2038554624272546;0	01455336505778382;0	1085956007916391;0	8775584243627937;-0	1898472104753779;-0	22126619223295613;O60831;PRAF2;PRAF2_HUMAN;PRA1 family protein 2
21.6028995513916;21.213300704956055;22.41469955444336;21.68429946899414;21.904499053955078;21.95199966430664;22.490999221801758;21.851299285888672;21.51580047607422;21.50079917907715;21.55299949645996;21.472000122070312;21.940799713134766;21.785600662231445;21.72960090637207;22.243200302124023;21.743099212646484;20.719600677490234;20.944299697875977;21.649999618530273;21.564300537109375;21.364799…	000313873;13	399628788659726;0;6	438416027637978;0	002357142857142857;1	9043026379176524;3	981475371702373;O60832;DKC1;DKC1_HUMAN;H/ACA ribonucleoprotein complex subunit DKC1
21.026399612426758;20.229400634765625;21.210399627685547;21.26140022277832;20.992700576782227;21.591899871826172;21.303600311279297;21.135299682617188;20.87179946899414;21.89310073852539;20.97570037841797;20.787799835205078;20.845399856567383;21.118000030517578;21.167400360107422;20.763500213623047;20.881399154663086;20.516599655151367;20.514699935913086;21.292299270629883;20.622600555419922;20.6…	000313873;2	5576499442313088;0	041529871580122835;2	463406344136573;0	1615897435897436;0	5961791855948313;1	5537956688807597;O60841;EIF5B;IF2P_HUMAN;Eukaryotic translation initiation factor 5B
22.004899978637695;21.902799606323242;18.093900680541992;21.988300323486328;22.091299057006836;22.306400299072266;22.320899963378906;17.866199493408203;21.96489906311035;22.322999954223633;21.766300201416016;22.071500778198242;22.61079978942871;21.589399337768555;22.105899810791016;22.49020004272461;22.002500534057617;21.941999435424805;21.734399795532227;21.88170051574707;18.61050033569336;21.86…	000313873;0	4297325354352722;0	41937370118237194;0	30684812850666426;0	6647969230769232;-0	5933914729527068;-0	5793173043290434;O60869;EDF1;EDF1_HUMAN;Endothelial differentiation-related factor 1
20.28849983215332;20.59079933166504;19.66119956970215;19.8971004486084;17.01609992980957;19.33609962463379;19.82830047607422;19.95490074157715;20.230499267578125;19.973499298095703;20.040700912475586;19.98539924621582;19.97719955444336;19.689800262451172;19.120800018310547;20.01460075378418;19.821199417114258;20.438499450683594;17.68790054321289;17.962799072265625;17.987899780273438;20.5452003479…	000313873;0	03320923730789437;0	941973579109063;0	5591818152873653;0	6041694231544977;0	31962287085396923;0	656370711919782;O60879;DIAPH2;DIAP2_HUMAN;Protein diaphanous homolog 2
20.953399658203125;21.650800704956055;21.669200897216797;21.776500701904297;21.2101993560791;21.606599807739258;21.42020034790039;21.115100860595703;18.13759994506836;21.693500518798828;21.8302001953125;18.53529930114746;18.50819969177246;21.836299896240234;21.374099731445312;21.39539909362793;21.565399169921875;21.051000595092773;21.006500244140625;17.9237003326416;22.253000259399414;21.39559936…	000313873;1	3463850442243508;0	07186151530356247;0	34565877467215633;0	7572046276211135;-0	18579841341291115;-0	41989357495936525;O60884;DNAJA2;DNJA2_HUMAN;DnaJ homolog subfamily A member 2
18.453800201416016;17.12969970703125;17.94300079345703;18.508899688720703;20.11400032043457;19.486299514770508;18.13159942626953;18.13599967956543;19.111400604248047;18.667400360107422;19.95319938659668;18.120100021362305;17.90130043029785;18.219499588012695;19.888900756835938;17.03689956665039;20.50469970703125;20.125900268554688;18.528400421142578;18.822999954223633;17.799699783325195;18.500200…	000557569;0	6620629855789475;0	30514895238095235;0	45237130899579947;0	6217229783827062;0	3856392860412612;0	6527239143264812;O60925;PFDN1;PFD1_HUMAN;Prefoldin subunit 1
18.20989990234375;18.67770004272461;18.786800384521484;19.398000717163086;18.62190055847168;19.188800811767578;18.870100021362305;19.09630012512207;18.498199462890625;17.7677001953125;19.50320053100586;17.18160057067871;19.21150016784668;19.034799575805664;18.57229995727539;18.714500427246094;18.708799362182617;18.574800491333008;18.034000396728516;19.028400421142578;18.93079948425293;18.63279914…	000313873;0	6283220955897671;0	415440659734672;0	4660392816530316;0	693913962264151;0	2223578453063979;0	5179626633405712;O75027;ABCB7;ABCB7_HUMAN;Iron-sulfur clusters transporter ABCB7	mitochondrial
25.385700225830078;25.504100799560547;25.05190086364746;25.36359977722168;24.816200256347656;24.70509910583496;25.33690071105957;24.930500030517578;25.356300354003906;25.367000579833984;25.15250015258789;25.730899810791016;25.091299057006836;25.094200134277344;25.153200149536133;25.52050018310547;24.92729949951172;25.541000366210938;25.642200469970703;25.123699188232422;25.622400283813477;25.5690…	000313873;5	204223932397726;0	004625;2	0281936032645675;0	41362836879432624;-0	290701035090855;-0	9664770266738195;O75083;WDR1;WDR1_HUMAN;WD repeat-containing protein 1
21.2549991607666;20.103200912475586;21.42060089111328;20.631399154663086;19.823400497436523;19.451200485229492;19.837400436401367;20.33530044555664;20.805400848388672;19.98270034790039;22.450000762939453;20.16699981689453;20.586299896240234;20.28580093383789;19.97209930419922;20.26219940185547;20.403799057006836;19.920700073242188;19.882699966430664;20.179899215698242;20.93120002746582;20.0870990…	000313873;10	542683711414183;0;4	21759290857871;0	007846153846153846;1	771141651698521;3	8361527368638186;O75110;ATP9A;ATP9A_HUMAN;Probable phospholipid-transporting ATPase IIA
21.149499893188477;22.82830047607422;18.32550048828125;21.965200424194336;19.078699111938477;19.947200775146484;20.100500106811523;21.095199584960938;22.399599075317383;21.44700050354004;21.452499389648438;21.317100524902344;20.61870002746582;20.427799224853516;18.65220069885254;21.393400192260742;22.044200897216797;22.975299835205078;23.39889907836914;21.661300659179688;23.42569923400879;21.8745…	000313873;14	725856939878915;0;4	781271957846413;0	00185;-3	9670997210911345;-5	027069559871151;O75112;LDB3;LDB3_HUMAN;LIM domain-binding protein 3
20.960100173950195;20.990699768066406;21.162799835205078;21.17770004272461;20.552900314331055;20.116300582885742;20.61389923095703;21.023099899291992;20.637699127197266;20.502099990844727;20.9512996673584;20.841400146484375;21.131999969482422;20.931800842285156;20.548500061035156;20.83209991455078;21.12299919128418;20.681400299072266;21.30769920349121;21.08169937133789;20.96310043334961;21.039800…	000313873;1	9356419817316386;0	10540074906367042;0	8800079444046401;0	6504517133956387;0	18762712478637766;0	5902889842419754;O75116;ROCK2;ROCK2_HUMAN;Rho-associated protein kinase 2
19.353200912475586;18.444599151611328;19.672300338745117;17.51180076599121;19.299800872802734;19.541099548339844;18.458999633789062;18.995399475097656;19.58370018005371;18.752899169921875;19.13789939880371;18.8887996673584;19.13170051574707;19.1471004486084;18.77280044555664;19.16950035095215;19.280899047851562;19.00659942626953;18.938400268554688;18.16629981994629;19.199600219726562;19.249799728…	000313873;0	5376627221302814;0	5231347662913681;0	43394110636257954;0	7236877543470218;0	1956773485456189;0	47647387074385833;O75122;CLASP2;CLAP2_HUMAN;CLIP-associating protein 2
22.7893009185791;22.680500030517578;23.018999099731445;23.396799087524414;22.859500885009766;22.957799911499023;23.081300735473633;23.589500427246094;22.7189998626709;22.99169921875;22.970399856567383;22.680200576782227;22.78059959411621;22.940799713134766;23.03179931640625;23.174999237060547;23.056299209594727;22.59079933166504;22.974899291992188;22.920299530029297;23.26020050048828;22.898099899…	000313873;1	2070072667433427;0	2905055619485999;0	30194269167209004;0	8296901408450704;-0	10859651565551687;-0	30457802633832315;O75131;CPNE3;CPNE3_HUMAN;Copine-3
20.783599853515625;19.33340072631836;21.658100128173828;20.013700485229492;20.7012996673584;20.212799072265625;19.63990020751953;19.662599563598633;20.81410026550293;20.219200134277344;22.492700576782227;18.439699172973633;20.561899185180664;18.137300491333008;21.26449966430664;20.04960060119629;19.618900299072266;17.84980010986328;18.595800399780273;19.832700729370117;18.7007999420166;19.9447002…	000313873;4	487106001187596;0	0009004975124378109;3	7989921088062553;0	009934328358208955;1	9241496631077375;3	2545324697330145;O75146;HIP1R;HIP1R_HUMAN;Huntingtin-interacting protein 1-related protein
19.279600143432617;18.339000701904297;19.186599731445312;19.17329978942871;19.46150016784668;19.387800216674805;19.532699584960938;19.308300018310547;17.772600173950195;19.654600143432617;17.993200302124023;19.25469970703125;18.866899490356445;19.318199157714844;19.383899688720703;18.403900146484375;19.382099151611328;18.721900939941406;19.28660011291504;18.37929916381836;18.205799102783203;19.44…	000313873;2	09613777560393;0	0415625;5	430201676526276;0	027073094867807155;0	8644121170043952;2	4948547537801113;O75152;ZC3H11A;ZC11A_HUMAN;Zinc finger CCCH domain-containing protein 11A
20.002099990844727;20.345800399780273;20.308500289916992;21.113399505615234;20.162799835205078;20.89150047302246;20.46809959411621;20.797000885009766;20.676300048828125;20.85930061340332;20.39739990234375;17.915300369262695;18.85070037841797;20.2898006439209;20.724599838256836;20.355899810791016;20.154199600219727;18.469900131225586;18.11549949645996;20.439699172973633;20.34239959716797;20.500499…	000313873;0	9823127770371;0	16804925690021233;0	061175568058620865;0	954079295154185;-0	0345521926879897;-0	08512774390415145;O75153;CLUH;CLU_HUMAN;Clustered mitochondria protein homolog
18.45170021057129;19.261499404907227;18.994199752807617;18.587900161743164;18.87220001220703;18.289100646972656;18.127700805664062;17.043699264526367;16.960599899291992;18.52519989013672;18.239900588989258;18.854799270629883;18.19070053100586;18.678800582885742;18.060400009155273;18.16360092163086;18.397199630737305;18.411300659179688;18.61370086669922;17.411399841308594;19.336599349975586;17.646…	000313873;0	10517553880678636;0	8655687987519501;0	2766300350246114;0	7824626284094934;-0	18666350500924267;-0	38534228828147626;O75157;TSC22D2;T22D2_HUMAN;TSC22 domain family protein 2
20.614999771118164;20.75629997253418;20.63330078125;20.54560089111328;20.96380043029785;20.773799896240234;20.947399139404297;20.95240020751953;20.402299880981445;20.83530044555664;20.52669906616211;20.676000595092773;20.74530029296875;20.753799438476562;20.678800582885742;20.661699295043945;20.76259994506836;20.576000213623047;20.76059913635254;20.49839973449707;20.512399673461914;20.57500076293…	000313873;3	72055495780139;0	023658627087198514;3	0201876757052557;0	18238870208473437;0	48944519587925583;1	4810544713035765;O75165;DNAJC13;DJC13_HUMAN;DnaJ homolog subfamily C member 13
20.184900283813477;20.035200119018555;17.735599517822266;20.528900146484375;20.524200439453125;20.919200897216797;20.57200050354004;18.277999877929688;20.536500930786133;21.00029945373535;20.33880043029785;18.394100189208984;19.971200942993164;19.014299392700195;20.32159996032715;18.85740089416504;20.155099868774414;19.54520034790039;19.7903995513916;18.898099899291992;20.5802001953125;18.4109992…	000313873;1	161787748598249;0	10932220676866018;1	0724659453208196;0	2330744101633394;1	0228829520089278;1	3983451366546416;O75175;CNOT3;CNOT3_HUMAN;CCR4-NOT transcription complex subunit 3
19.764699935913086;18.19300079345703;19.88640022277832;20.146499633789062;19.697799682617188;19.942899703979492;19.564300537109375;19.590499877929688;19.82029914855957;19.561599731445312;19.36829948425293;19.732799530029297;18.11210060119629;19.11669921875;18.707700729370117;18.28459930419922;19.8612003326416;19.876800537109375;17.718399047851562;17.93670082092285;19.49920082092285;19.19569969177…	000313873;1	6149719840953265;0	05971577847439916;1	2502891647888055;0	2833950892857143;0	6191854613167891;1	2176667987518042;O75223;GGCT;GGCT_HUMAN;Gamma-glutamylcyclotransferase
20.976499557495117;21.210100173950195;20.971500396728516;20.92959976196289;20.52669906616211;21.563600540161133;18.298999786376953;19.51020050048828;21.456100463867188;20.922800064086914;22.74049949645996;21.246000289916992;21.272499084472656;20.06529998779297;21.202800750732422;17.065799713134766;21.141799926757812;21.46489906311035;20.87849998474121;19.01889991760254;20.896099090576172;20.91460…	000801925;0	08509955120961729;0	8394464621164685;0	033959721632214876;0	9630992796742874;0	05203090395246335;0	07020999856476691;O75251;NDUFS7;NDUS7_HUMAN;NADH dehydrogenase [ubiquinone] iron-sulfur protein 7	mitochondrial
19.183700561523438;19.342899322509766;18.4060001373291;18.215099334716797;21.239700317382812;18.68939971923828;18.819000244140625;21.00200080871582;18.780500411987305;17.961599349975586;17.837200164794922;20.67180061340332;20.928199768066406;18.055700302124023;18.962499618530273;20.99329948425293;17.51449966430664;17.665300369262695;21.0049991607666;21.26849937438965;18.056400299072266;18.3726005…	000557569;5	915982097577059;0	00014007782101167315;1	8834545651243326;0	06935902636916837;-1	5933035714285744;-2	032376865695344;O75298;RTN2;RTN2_HUMAN;Reticulon-2
21.204500198364258;21.537399291992188;22.01259994506836;21.277000427246094;20.854299545288086;21.787900924682617;20.92959976196289;21.23310089111328;21.215999603271484;21.156600952148438;22.992399215698242;21.214000701904297;21.483200073242188;21.175399780273438;21.264799118041992;21.306900024414062;21.36319923400879;21.263099670410156;21.62779998779297;18.753299713134766;21.79949951171875;21.573…	000313873;1	8071019052249053;0	086;0	862981264835813;0	5432462781794981;-0	2965574673243907;-0	75878476154566;O75306;NDUFS2;NDUS2_HUMAN;NADH dehydrogenase [ubiquinone] iron-sulfur protein 2	mitochondrial
18.271099090576172;18.02199935913086;19.114999771118164;17.59429931640625;19.726499557495117;20.201000213623047;18.206499099731445;17.669200897216797;17.65959930419922;16.53339958190918;19.054800033569336;17.796300888061523;18.4507999420166;17.836000442504883;20.030399322509766;17.967300415039062;18.20509910583496;18.207399368286133;19.015899658203125;18.328100204467773;20.008100509643555;17.8448…	000313873;3	1491744642423622;0	005635761589403973;0	4359450854944421;0	6419795275590551;0	3497438567025313;0	6162383403829341;O75312;ZPR1;ZPR1_HUMAN;Zinc finger protein ZPR1
23.238300323486328;23.53660011291504;23.61479949951172;23.383699417114258;22.81450080871582;23.125;22.912500381469727;23.20789909362793;23.79050064086914;23.223100662231445;24.479900360107422;23.30030059814453;23.693899154663086;23.23539924621582;23.158000946044922;23.355100631713867;22.941600799560547;23.44300079345703;23.600500106811523;22.884000778198242;24.262100219726562;23.72450065612793;23…	000313873;2	856540124535;0	023066002490660025;2	7796425311108632;0	12274565560821485;-0	6468112400599892;-1	7129223443974562;O75323;NIPSNAP2;NIPS2_HUMAN;Protein NipSnap homolog 2
22.969999313354492;22.986900329589844;21.921600341796875;20.68000030517578;21.63559913635254;20.440799713134766;23.349000930786133;22.600400924682617;23.14349937438965;21.2455997467041;18.271499633789062;21.64539909362793;20.28499984741211;22.53059959411621;18.404199600219727;21.860000610351562;22.289199829101562;22.987600326538086;21.401399612426758;22.438400268554688;22.0310001373291;22.0737991…	000313873;2	498896086339883;0	008153727901614144;0	8285847498541686;0	26841818181818183;-1	500224167960031;-1	3440112360112326;O75339;CILP;CILP1_HUMAN;Cartilage intermediate layer protein 1
22.297800064086914;21.860000610351562;22.229799270629883;22.380699157714844;22.02899932861328;21.335399627685547;21.935199737548828;22.183300018310547;22.344600677490234;21.850799560546875;22.375200271606445;22.006999969482422;21.781299591064453;21.8927001953125;22.22559928894043;22.473899841308594;23.140600204467773;22.251100540161133;21.80620002746582;18.443599700927734;21.994800567626953;18.30…	000313873;3	3207541638414653;0	002707456978967495;4	819869178361857;0	004449704142011834;2	2129692213875884;3	6663687944214427;O75340;PDCD6;PDCD6_HUMAN;Programmed cell death protein 6
21.503400802612305;21.437000274658203;21.141700744628906;21.273000717163086;21.427900314331055;21.547300338745117;21.070100784301758;21.21179962158203;21.266700744628906;21.39080047607422;21.554100036621094;20.800800323486328;21.035999298095703;21.033899307250977;20.89900016784668;20.11389923095703;21.08099937438965;20.995100021362305;20.80150032043457;20.77079963684082;21.12310028076172;21.25370…	000313873;0	429063792110131;0	6089485903814262;0	6640854204365497;0	7179970260223048;-0	1555376870291596;-0	482553540172993;O75347;TBCA;TBCA_HUMAN;Tubulin-specific chaperone A
22.172399520874023;22.19099998474121;22.50119972229004;22.894800186157227;22.556900024414062;22.22570037841797;22.528799057006836;22.88159942626953;22.255599975585938;22.357099533081055;22.36720085144043;22.11680030822754;22.049999237060547;22.05120086669922;22.8789005279541;22.473100662231445;22.429000854492188;21.885700225830078;22.447799682617188;22.698999404907227;22.609100341796875;22.349199…	000313873;0	7033956956920262;0	5107627875042912;0	0948713781406933;0	9372580542264752;0	044297490801131545;0	11826415302460429;O75351;VPS4B;VPS4B_HUMAN;Vacuolar protein sorting-associated protein 4B
19.725900650024414;18.36039924621582;20.65250015258789;19.674699783325195;18.385499954223633;18.23740005493164;18.45560073852539;19.807899475097656;17.952699661254883;19.774700164794922;21.73579978942871;17.80769920349121;20.09239959716797;19.795799255371094;21.50950050354004;21.29599952697754;20.25429916381836;19.180200576782227;20.112199783325195;18.821300506591797;18.266300201416016;19.9281997…	000313873;2	3139039524782063;0	015045945945945945;1	7836150675215074;0	07865513928914505;1	5007980619158054;2	0922754867966398;O75363;BCAS1;BCAS1_HUMAN;Breast carcinoma-amplified sequence 1
23.695899963378906;23.15719985961914;23.41160011291504;23.862199783325195;23.733299255371094;23.561199188232422;24.069799423217773;23.728500366210938;23.083900451660156;23.447500228881836;23.677200317382812;23.866600036621094;24.052600860595703;23.585800170898438;23.569799423217773;23.684999465942383;23.797100067138672;23.311500549316406;23.51259994506836;23.552400588989258;23.836200714111328;23.…	000313873;8	806192667095635;0	0001773049645390071;3	2563540835001263;0	1121873459326212;0	605006258828297;1	8003607891407285;O75367;MACROH2A1;H2AY_HUMAN;Core histone macro-H2A.1
22.78569984436035;23.064800262451172;22.01650047302246;22.3927001953125;22.63990020751953;21.765600204467773;21.65290069580078;22.324499130249023;23.3218994140625;22.761199951171875;22.173500061035156;22.394800186157227;21.472299575805664;21.5049991607666;19.871999740600586;21.56760025024414;20.969900131225586;22.20599937438965;22.29829978942871;22.177600860595703;21.823699951171875;22.5251007080…	000313873;1	3228091467427392;0	11565225390984361;0	9969950826440224;0	3123382978723404;-0	6950364794049939;-1	2224287938528264;O75368;SH3BGRL;SH3L1_HUMAN;Adapter SH3BGRL
23.478700637817383;22.406299591064453;23.28849983215332;23.2189998626709;23.473899841308594;22.713199615478516;23.662399291992188;24.159900665283203;22.994199752807617;23.281099319458008;23.552200317382812;23.394699096679688;23.723400115966797;22.997499465942383;23.535900115966797;23.2539005279541;22.883399963378906;22.56060028076172;22.842500686645508;22.76759910583496;22.685699462890625;22.7844…	000313873;9	08174526783817;2	3529411764705884E-05;6	377449208551462;0	008298305084745763;1	174347169058663;3	304104429474918;O75369;FLNB;FLNB_HUMAN;Filamin-B
24.127199172973633;23.48150062561035;24.569000244140625;24.286100387573242;23.837799072265625;24.201400756835938;23.989200592041016;23.96540069580078;25.583200454711914;23.707399368286133;25.610599517822266;24.220600128173828;24.644699096679688;23.716899871826172;24.597700119018555;24.379499435424805;25.19059944152832;23.84589958190918;24.6289005279541;23.858999252319336;24.535400390625;24.036500…	000313873;1	2511231739600668;0	18299246861924687;0	099749246374389;0	9279704370179949;-0	05555413109915719;-0	13557842327284209;O75390;CS;CISY_HUMAN;Citrate synthase	mitochondrial
23.088600158691406;22.791000366210938;24.023300170898438;22.788999557495117;22.806499481201172;23.2947998046875;22.91790008544922;22.93790054321289;23.210800170898438;23.322200775146484;23.06450080871582;23.003999710083008;23.04290008544922;23.178600311279297;23.229700088500977;22.57699966430664;22.855199813842773;23.16790008544922;22.902999877929688;22.6830997467041;22.552900314331055;23.2507991…	000313873;4	23651117096208;0	01915492957746479;2	2783907393936538;0	16646393210749647;0	5925666672842844;1	6232333391060456;O75396;SEC22B;SC22B_HUMAN;Vesicle-trafficking protein SEC22b
19.588699340820312;18.240699768066406;19.38129997253418;19.486299514770508;19.677099227905273;19.707300186157227;18.39419937133789;19.542299270629883;17.80739974975586;19.949600219726562;17.834299087524414;16.971399307250977;17.462499618530273;17.785600662231445;19.7455997467041;18.123300552368164;19.697099685668945;19.300800323486328;18.125699996948242;19.090700149536133;17.381900787353516;18.45…	000313873;3	0218220456781437;0	008521607278241092;2	254653047628004;0	11381758957654724;0	7829296657017295;1	8161927105251512;O75400;PRPF40A;PR40A_HUMAN;Pre-mRNA-processing factor 40 homolog A
20.276100158691406;20.28230094909668;20.604799270629883;20.266399383544922;19.73590087890625;20.309499740600586;20.247100830078125;20.461999893188477;20.08329963684082;19.973100662231445;19.851200103759766;20.101299285888672;19.92300033569336;19.932100296020508;19.21649932861328;18.070499420166016;19.95709991455078;20.101699829101562;20.54050064086914;20.93429946899414;20.408599853515625;20.29479…	000313873;0	20672237460390164;0	7438409236690185;0	6182539048919226;0	5958946088366437;0	3013862746102447;0	6709910456109957;O75410;TACC1;TACC1_HUMAN;Transforming acidic coiled-coil-containing protein 1
21.04599952697754;20.662799835205078;21.205699920654297;21.08370018005371;21.317399978637695;21.20800018310547;20.980300903320312;20.86280059814453;20.767099380493164;21.020999908447266;21.296100616455078;21.0802001953125;21.28190040588379;21.17099952697754;21.137800216674805;21.098400115966797;21.197500228881836;21.102500915527344;20.783300399780273;20.09480094909668;20.569799423217773;20.935100…	000313873;3	519116388650162;0	012480674631061138;5	5884180259879095;0	06787616099071209;0	6063852446419844;2	019144482653322;O75436;VPS26A;VP26A_HUMAN;Vacuolar protein sorting-associated protein 26A
21.167699813842773;20.701499938964844;21.525100708007812;21.70359992980957;21.010400772094727;21.566999435424805;20.972999572753906;21.172300338745117;21.481300354003906;21.46430015563965;21.886999130249023;20.65130043029785;20.988399505615234;20.766399383544922;21.104700088500977;21.207000732421875;21.39419937133789;20.378000259399414;21.326499938964844;21.624799728393555;21.51110076904297;21.19…	000313873;1	9736240208819307;0	11661213235294117;0	3598406616262217;0	8412824531516183;0	08821289879935179;0	28393098280847856;O75439;PMPCB;MPPB_HUMAN;Mitochondrial-processing peptidase subunit beta
20.66860008239746;19.922300338745117;20.361900329589844;20.293800354003906;20.694499969482422;20.2992000579834;20.657100677490234;20.594100952148438;19.709999084472656;19.63409996032715;20.184499740600586;20.49139976501465;20.32740020751953;20.0132999420166;19.53820037841797;20.152599334716797;19.727500915527344;19.938400268554688;20.17930030822754;18.95949935913086;20.590299606323242;20.10320091…	000313873;4	215516474009096;0	00448729184925504;2	7783300958344097;0	08230085146641439;0	8306089401245131;1	9373419896333246;O75475;PSIP1;PSIP1_HUMAN;PC4 and SFRS1-interacting protein
21.760299682617188;21.751300811767578;22.796100616455078;21.634199142456055;21.598400115966797;22.32229995727539;21.90959930419922;22.097900390625;21.81279945373535;21.802799224853516;23.325000762939453;21.635299682617188;21.774099349975586;21.416400909423828;21.871599197387695;22.034500122070312;21.67840003967285;21.86669921875;22.115100860595703;21.540000915527344;22.216100692749023;21.95199966…	000313873;1	5863354189132737;0	15640572171651496;0	2973754413413895;0	8165502425502426;-0	12399373735700436;-0	32498032406013666;O75489;NDUFS3;NDUS3_HUMAN;NADH dehydrogenase [ubiquinone] iron-sulfur protein 3	mitochondrial
21.469600677490234;21.15180015563965;21.820199966430664;21.625900268554688;21.863000869750977;21.90839958190918;21.962299346923828;21.9950008392334;21.506500244140625;21.77440071105957;21.52790069580078;21.72439956665039;21.588699340820312;21.68709945678711;21.703100204467773;21.436800003051758;21.637100219726562;20.989999771118164;21.02669906616211;21.456600189208984;21.550800323486328;21.520900…	000313873;15	338340071496782;0;7	299580138937126;0	010269340974212036;0	9992471694946303;3	1001440327205723;O75533;SF3B1;SF3B1_HUMAN;Splicing factor 3B subunit 1
21.341400146484375;21.71579933166504;21.361000061035156;21.653900146484375;21.43829917907715;21.52429962158203;21.50309944152832;21.678199768066406;21.718599319458008;21.849000930786133;21.15730094909668;21.5664005279541;21.279399871826172;21.529800415039062;21.56800079345703;21.034400939941406;21.146400451660156;21.833799362182617;21.434600830078125;21.605499267578125;21.530500411987305;21.30179…	000313873;2	941828950910406;0	0703560262228946;1	7278530634412421;0	5115758106923751;-0	23646749768938236;-0	813925814538712;O75534;CSDE1;CSDE1_HUMAN;Cold shock domain-containing protein E1
21.53459930419922;20.600799560546875;20.996200561523438;20.86750030517578;21.16069984436035;21.145299911499023;21.197799682617188;21.033700942993164;21.34869956970215;21.364700317382812;21.01740074157715;21.209400177001953;21.097400665283203;21.06279945373535;20.78969955444336;21.07270050048828;20.827299118041992;20.833499908447266;21.00320053100586;20.966800689697266;21.18829917907715;20.9641990…	000313873;3	9044527192916854;0	03913003975014197;2	1104733893295733;0	29175671232876715;0	39219087873186353;1	2585685851989847;O75569;PRKRA;PRKRA_HUMAN;Interferon-inducible double-stranded RNA-dependent protein kinase activator A
18.099300384521484;20.475799560546875;17.9512996673584;17.29050064086914;21.72369956970215;17.999399185180664;21.14150047302246;19.890100479125977;18.51300048828125;21.971099853515625;20.961999893188477;18.609600067138672;18.140199661254883;19.984399795532227;21.54829978942871;21.330400466918945;21.556400299072266;18.22719955444336;17.956600189208984;18.102399826049805;18.852500915527344;19.47929…	000557569;0	18441267817120666;0	6639895219384414;0	22952079644129267;0	7577211155378486;0	36965792519705687;0	4299888985018944;O75594;PGLYRP1;PGRP1_HUMAN;Peptidoglycan recognition protein 1
17.899999618530273;20.617900848388672;17.68600082397461;19.822799682617188;20.008399963378906;17.656600952148438;17.573400497436523;17.884599685668945;17.412500381469727;20.36590003967285;20.377099990844727;20.395000457763672;19.582700729370117;20.059900283813477;19.742000579833984;20.6200008392334;20.104799270629883;18.69219970703125;18.03619956970215;18.638700485229492;17.80940055847168;20.4972…	000993295;1	1186487034985584;0	12175898135516144;0	4521832315518519;0	6062555421201129;-0	42444116047450464;-0	6636756897349536;O75636;FCN3;FCN3_HUMAN;Ficolin-3
21.676000595092773;21.302400588989258;21.70400047302246;21.51810073852539;21.924999237060547;21.785499572753906;21.91710090637207;21.743499755859375;21.725799560546875;21.49139976501465;21.36280059814453;21.79010009765625;21.55820083618164;21.434499740600586;21.626300811767578;21.243900299072266;21.465200424194336;20.897300720214844;21.088300704956055;21.43280029296875;21.335500717163086;21.15069…	000313873;16	569364327307124;0;8	53622080540521;0	010458923512747876;0	919912556239538;3	044330699624772;O75643;SNRNP200;U520_HUMAN;U5 small nuclear ribonucleoprotein 200 kDa helicase
18.175100326538086;19.428800582885742;19.350000381469727;18.807199478149414;19.53420066833496;18.708599090576172;18.72909927368164;17.8789005279541;19.134300231933594;18.931499481201172;18.122499465942383;18.524999618530273;19.525800704956055;18.452999114990234;19.4552001953125;18.15999984741211;19.086000442504883;17.207700729370117;18.663700103759766;17.715099334716797;17.889400482177734;18.4916…	000313873;3	4946166630499174;0	007037450199203187;1	3442034527594113;0	24510729104919976;0	6678142956324962;1	375034420004793;O75676;RPS6KA4;KS6A4_HUMAN;Ribosomal protein S6 kinase alpha-4
18.196300506591797;18.5314998626709;17.74679946899414;18.831899642944336;20.598600387573242;20.652299880981445;21.415599822998047;17.949100494384766;18.444400787353516;17.92770004272461;19.8262996673584;18.585800170898438;20.45359992980957;19.653900146484375;20.94809913635254;18.290300369262695;21.00429916381836;19.20829963684082;18.632200241088867;18.458999633789062;19.448699951171875;18.4211006…	000313873;1	0841632702140105;0	12940560072267387;0	6319812479920813;0	41967684358853924;0	8538515635899131;0	9980686415742565;O75683;SURF6;SURF6_HUMAN;Surfeit locus protein 6
19.981000900268555;19.970199584960938;17.81049919128418;18.327999114990234;19.973499298095703;20.1112003326416;19.984899520874023;20.092300415039062;19.88920021057129;19.059600830078125;20.56570053100586;18.255699157714844;19.46299934387207;20.100799560546875;18.21540069580078;18.47130012512207;19.82670021057129;20.00979995727539;18.127899169921875;17.984800338745117;18.695999145507812;19.9496002…	000313873;0	9527747254411298;0	18306148055207028;1	2194401519402525;0	21607448789571695;0	8990587506975452;1	4494502627802628;O75688;PPM1B;PPM1B_HUMAN;Protein phosphatase 1B
19.481700897216797;17.896499633789062;19.66710090637207;19.427600860595703;19.69059944152832;19.57979965209961;20.30820083618164;19.50790023803711;18.725900650024414;19.218399047851562;17.497699737548828;19.5664005279541;19.66819953918457;19.3533992767334;19.324899673461914;19.402700424194336;19.537599563598633;17.78019905090332;18.255300521850586;19.69700050354004;18.194400787353516;18.442600250…	000313873;5	241146960795077;0	0009333333333333333;2	254395848456417;0	06413530655391121;1	1830292156764415;2	257526891760377;O75691;UTP20;UTP20_HUMAN;Small subunit processome component 20 homolog
20.390300750732422;20.041200637817383;20.405000686645508;20.422100067138672;20.474300384521484;20.3981990814209;20.761600494384766;20.305400848388672;19.803199768066406;20.12579917907715;20.201099395751953;20.12339973449707;20.44300079345703;20.23889923095703;20.221900939941406;20.422800064086914;20.843900680541992;19.46540069580078;20.011499404907227;20.59779930114746;20.225200653076172;19.99860…	000313873;5	051850660087418;0	0030909090909090908;6	254889164713346;0	030809384164222874;0	7465079035077764;2	4897586727372216;O75694;NUP155;NU155_HUMAN;Nuclear pore complex protein Nup155
19.51849937438965;20.832399368286133;19.90329933166504;19.78260040283203;20.76569938659668;20.30299949645996;20.472200393676758;20.317800521850586;20.681100845336914;20.201200485229492;17.76889991760254;20.93720054626465;19.6072998046875;20.534700393676758;19.478700637817383;20.283899307250977;19.77400016784668;20.140600204467773;17.506000518798828;18.347299575805664;18.109600067138672;20.2868995…	000313873;7	392846758767294;6	779661016949152E-05;4	534427731890952;0	00913375796178344;1	5292621748787987;3	4180150502337567;O75718;CRTAP;CRTAP_HUMAN;Cartilage-associated protein
21.2908992767334;21.36359977722168;20.522499084472656;20.95199966430664;20.055599212646484;20.3572998046875;20.846099853515625;21.011600494384766;21.234800338745117;20.649700164794922;20.894899368286133;21.273500442504883;20.56220054626465;20.66230010986328;19.821199417114258;20.544300079345703;20.72209930419922;21.24049949645996;21.420900344848633;21.245800018310547;21.266199111938477;21.2478008…	000313873;8	36088889869555;7	441860465116279E-05;3	0694665737179;0	05252520515826495;-0	9520955494471934;-2	309843442237358;O75746;SLC25A12;S2512_HUMAN;Electrogenic aspartate/glutamate antiporter SLC25A12	mitochondrial
18.587299346923828;17.909700393676758;18.91950035095215;19.605100631713867;20.01609992980957;19.8125;19.607500076293945;19.57539939880371;18.96179962158203;17.967599868774414;17.162399291992188;19.429399490356445;17.773099899291992;18.55299949645996;17.95989990234375;19.822599411010742;17.877599716186523;18.00860023498535;18.319700241088867;19.330400466918945;19.259199142456055;17.688899993896484…	0011685;0	29141989145602526;0	6126472148541114;0	773610108481444;0	43312558139534885;0	5356476919991628;0	9641315336116523;O75792;RNASEH2A;RNH2A_HUMAN;Ribonuclease H2 subunit A
22.135799407958984;21.654300689697266;22.3843994140625;22.393199920654297;22.279699325561523;22.511999130249023;22.21470069885254;22.288799285888672;21.89780044555664;22.154199600219727;22.064199447631836;21.80069923400879;22.542499542236328;22.08340072631836;22.483600616455078;22.504499435424805;22.344999313354492;21.58370018005371;21.770299911499023;21.91029930114746;21.750200271606445;21.37929…	000313873;1	2801961627117646;0	25726745098039216;2	3769697428365064;0	2932220403709765;0	38044509887695455;1	200426056808079;O75821;EIF3G;EIF3G_HUMAN;Eukaryotic translation initiation factor 3 subunit G
21.546100616455078;21.327800750732422;21.839599609375;21.976699829101562;21.950899124145508;22.11050033569336;21.739599227905273;21.498199462890625;21.58530044555664;22.400999069213867;22.038000106811523;21.08639907836914;21.322799682617188;20.567399978637695;21.769800186157227;20.767499923706055;21.357500076293945;21.31130027770996;21.319000244140625;21.76449966430664;21.222999572753906;21.11980…	000313873;0	06324732502347359;0	8998237666770089;0	18313044589938304;0	8475496778569006;0	13678478513445214;0	27183982114969724;O75822;EIF3J;EIF3J_HUMAN;Eukaryotic translation initiation factor 3 subunit J
21.78969955444336;21.121200561523438;22.782899856567383;22.46500015258789;21.05150032043457;21.10849952697754;18.47089958190918;21.824499130249023;20.87179946899414;17.02899932861328;21.16629981994629;21.923099517822266;21.444599151611328;21.366199493408203;21.418800354003906;21.314599990844727;19.55229949951172;21.2455997467041;22.13319969177246;21.84239959716797;21.711000442504883;21.8274993896…	000313873;0	7649663345289385;0	19370247933884296;0	20477516202139986;0	7757671281505147;0	34683974129812967;0	387842424032213;O75828;CBR3;CBR3_HUMAN;Carbonyl reductase [NADPH] 3
17.36549949645996;18.82859992980957;20.729700088500977;20.377500534057617;20.055099487304688;20.16349983215332;20.346500396728516;19.658100128173828;17.664899826049805;19.99959945678711;19.857500076293945;17.277000427246094;20.257299423217773;20.170900344848633;19.980100631713867;20.347900390625;20.54450035095215;17.815200805664062;20.255699157714844;19.03179931640625;20.270000457763672;20.289300…	000313873;0	16955523403386993;0	745400833066325;0	1880406871985863;0	8163893314859716;0	2185244015284944;0	32928998004348414;O75832;PSMD10;PSD10_HUMAN;26S proteasome non-ATPase regulatory subunit 10
19.232500076293945;18.682199478149414;19.236499786376953;18.649999618530273;19.566699981689453;19.108999252319336;18.109699249267578;19.022300720214844;18.079200744628906;18.764400482177734;19.348600387573242;18.83169937133789;18.657499313354492;18.653600692749023;19.738000869750977;19.139699935913086;19.32270050048828;18.05900001525879;19.187599182128906;18.761499404907227;18.19890022277832;18.5…	000313873;1	7072575214493144;0	07079597989949749;1	524148370753912;0	22603792048929663;0	6438039098467137;1	3965916691470361;O75843;AP1G2;AP1G2_HUMAN;AP-1 complex subunit gamma-like 2
21.6742000579834;21.299400329589844;21.858600616455078;21.577800750732422;21.450199127197266;21.811199188232422;21.537799835205078;21.439699172973633;21.738500595092773;22.262399673461914;21.427499771118164;21.330400466918945;21.55660057067871;21.728599548339844;21.51219940185547;21.078399658203125;21.43630027770996;21.218299865722656;21.188199996948242;22.129600524902344;21.28860092163086;21.345…	000313873;2	5262738622707563;0	03483766608896592;2	049078096656988;0	1768773841961853;0	6320475305829731;1	505493465201977;O75844;ZMPSTE24;FACE1_HUMAN;CAAX prenyl protease 1 homolog
23.94770050048828;21.958599090576172;23.178800582885742;22.706300735473633;23.00860023498535;23.514999389648438;22.453899383544922;22.474599838256836;23.720500946044922;23.651599884033203;23.46809959411621;22.851499557495117;23.409400939941406;22.35110092163086;23.578699111938477;22.584699630737305;23.715999603271484;22.8518009185791;22.634700775146484;22.057899475097656;22.516599655151367;22.774…	000313873;6	5723624527320155;0	000276083467094703;3	071038497016627;0	034331491712707184;1	185763890402658;2	623460336145067;O75874;IDH1;IDHC_HUMAN;Isocitrate dehydrogenase [NADP] cytoplasmic
21.580400466918945;21.246000289916992;22.32110023498535;21.742900848388672;18.01889991760254;22.3125;18.34819984436035;22.02910041809082;22.118799209594727;21.888700485229492;22.885099411010742;21.677200317382812;22.012699127197266;22.31100082397461;22.202199935913086;18.617599487304688;21.6072998046875;21.441699981689453;18.071399688720703;18.06170082092285;21.704299926757812;22.1476993560791;21…	000313873;1	3372841846158563;0	06498407806882384;0	713189850218658;0	3710652173913044;0	9180151394435327;1	0632721019494773;O75880;SCO1;SCO1_HUMAN;Protein SCO1 homolog	mitochondrial
17.997299194335938;21.5226993560791;21.045299530029297;21.537900924682617;21.094900131225586;21.415700912475586;20.945999145507812;21.604400634765625;21.850099563598633;16.396499633789062;21.51140022277832;18.560199737548828;21.15329933166504;21.275400161743164;18.058500289916992;21.567399978637695;21.867300033569336;21.116100311279297;21.327499389648438;21.027799606323242;21.312400817871094;21.4…	000313873;0	06748332279202104;0	8612272159800249;0	041586447744732205;0	9517880126182965;-0	08162866319928952;-0	09146136361537954;O75884;RBBP9;RBBP9_HUMAN;Serine hydrolase RBBP9
21.20050048828125;19.8794002532959;19.039499282836914;18.574199676513672;18.480199813842773;18.302799224853516;20.53619956970215;19.686199188232422;20.482999801635742;18.63599967956543;19.521499633789062;20.06089973449707;20.122499465942383;20.769500732421875;18.41629981994629;20.617399215698242;19.930099487304688;20.38290023803711;20.261899948120117;19.510299682617188;17.552099227905273;19.98159…	000313873;2	9593666441826993;0	007355852317360566;0	6487946168527147;0	43017233348858874;0	7416494914463598;0	9807350234120772;O75888;TNFSF13;TNF13_HUMAN;Tumor necrosis factor ligand superfamily member 13
21.37339973449707;18.287599563598633;18.453899383544922;17.819499969482422;17.89430046081543;17.597999572753906;18.76889991760254;19.103099822998047;20.351200103759766;18.199899673461914;19.718900680541992;20.19230079650879;19.91900062561035;17.59950065612793;17.115400314331055;17.861099243164062;17.922500610351562;20.651500701904297;17.495500564575195;19.171199798583984;18.968599319458008;20.374…	000313873;0	61190053980324;0	30775683890577504;0	07209683228816467;0	9229416693522398;-0	10985815865652881;-0	14674005000670448;O75900;MMP23B;MMP23_HUMAN;Matrix metalloproteinase-23
18.178499221801758;18.338600158691406;20.677799224853516;20.97909927368164;19.984699249267578;20.901100158691406;20.745899200439453;20.50200080871582;17.864599227905273;21.004899978637695;21.293800354003906;20.204299926757812;20.726600646972656;20.782800674438477;21.573299407958984;21.55780029296875;20.759599685668945;20.53580093383789;20.263399124145508;20.56920051574707;20.423799514770508;20.93…	000557569;10	026465027477022;0;2	933717851407928;0	015608695652173913;2	2012952532087056;3	3353277559198755;O75911;DHRS3;DHRS3_HUMAN;Short-chain dehydrogenase/reductase 3
22.66080093383789;22.231000900268555;18.20009994506836;22.162700653076172;22.394399642944336;22.336700439453125;21.886499404907227;20.493200302124023;22.069000244140625;22.240800857543945;22.29330062866211;22.547800064086914;22.872400283813477;18.12660026550293;21.675100326538086;22.100500106811523;21.984699249267578;22.397199630737305;22.686800003051758;21.734600067138672;18.606300354003906;18.4…	000313873;0	5193974516686802;0	3171886578449905;0	4175470956966563;0	557496632996633;-0	8383335386003772;-0	7568153523576956;O75915;ARL6IP5;PRAF3_HUMAN;PRA1 family protein 3
19.908599853515625;21.00279998779297;19.861799240112305;20.769500732421875;20.37380027770996;19.864500045776367;20.215999603271484;20.657400131225586;20.814300537109375;20.801300048828125;20.311899185180664;20.44099998474121;20.21190071105957;20.234500885009766;19.235700607299805;20.40530014038086;20.65049934387207;20.57040023803711;20.91510009765625;20.438100814819336;20.705400466918945;21.00629…	000313873;7	131699200182827;0	0002767710049423394;4	299563041542156;0	016425887265135698;-1	2147715841020847;-3	016252909200329;O75923;DYSF;DYSF_HUMAN;Dysferlin
21.058900833129883;21.612499237060547;21.205299377441406;21.18950080871582;20.8612003326416;20.83880043029785;20.679800033569336;20.86590003967285;21.299100875854492;20.881799697875977;21.08530044555664;21.07309913635254;21.026500701904297;21.080900192260742;20.898399353027344;21.026500701904297;21.276199340820312;21.28230094909668;21.54010009765625;18.981800079345703;21.119800567626953;21.457500…	000313873;1	0988838951199156;0	1475843240863056;0	29153506231994303;0	7784306491663711;0	17934491293770805;0	38289795272799115;O75935;DCTN3;DCTN3_HUMAN;Dynactin subunit 3
16.659099578857422;21.408599853515625;21.412700653076172;21.238500595092773;21.489299774169922;20.90130043029785;21.570999145507812;21.717100143432617;17.84910011291504;21.36039924621582;21.35700035095215;17.684900283813477;21.25819969177246;18.061100006103516;20.384599685668945;20.649900436401367;20.92340087890625;17.611799240112305;18.597999572753906;18.629899978637695;21.838899612426758;21.431…	000313873;0	8371395172901996;0	17295864978902953;0	4752048565780944;0	5259193758127438;0	7783638681684231;0	8053452628863604;O75937;DNAJC8;DNJC8_HUMAN;DnaJ homolog subfamily C member 8
23.42639923095703;18.520099639892578;23.684499740600586;22.695899963378906;22.640199661254883;23.127099990844727;18.972000122070312;22.901599884033203;23.215900421142578;23.202699661254883;24.386499404907227;23.05340003967285;23.22760009765625;17.52039909362793;22.75309944152832;17.74489974975586;23.009700775146484;23.231000900268555;18.3435001373291;18.73819923400879;17.776500701904297;18.962499…	000313873;0	3016575895270185;0	49339764052741153;0	048401002273252114;0	9432249047013976;0	10394754409789897;0	1071912222943417;O75947;ATP5PD;ATP5H_HUMAN;ATP synthase subunit d	mitochondrial
22.633399963378906;22.252700805664062;21.705299377441406;21.868200302124023;22.29290008544922;21.397499084472656;22.513500213623047;22.51180076599121;21.967500686645508;22.038799285888672;22.042600631713867;22.081899642944336;21.911100387573242;22.27589988708496;21.76180076599121;21.966800689697266;21.59760093688965;21.97450065612793;21.92569923400879;21.86009979248047;22.244800567626953;22.18470…	000313873;0	37794264679900536;0	75007872;0	5274765329788519;0	723803035912625;0	1715465818132671;0	48416368585200176;O75955;FLOT1;FLOT1_HUMAN;Flotillin-1
17.786100387573242;18.178499221801758;17.806299209594727;17.95639991760254;18.30459976196289;17.467899322509766;18.861099243164062;18.490999221801758;19.783899307250977;17.823699951171875;16.946500778198242;18.398399353027344;17.663799285888672;18.40489959716797;18.021099090576172;18.44260025024414;17.866300582885742;18.165300369262695;18.148399353027344;17.713499069213867;18.272600173950195;18.2…	000313873;0	19010883241166066;0	7640191021967526;0	23122140791123608;0	8294607977991747;-0	1359410149710527;-0	3056026578903712;O75962;TRIO;TRIO_HUMAN;Triple functional domain protein
19.63640022277832;18.584999084472656;22.1648006439209;20.136899948120117;19.58300018310547;20.292999267578125;18.39150047302246;19.53969955444336;21.064800262451172;20.424400329589844;20.456199645996094;18.337400436401367;19.951799392700195;18.544099807739258;20.349899291992188;19.632200241088867;20.449800491333008;18.46649932861328;18.617000579833984;19.624099731445312;19.589000701904297;19.1511…	000313873;4	707691805054397;0	0012264150943396225;2	0442326055802504;0	055100456621004566;1	6126690592084607;2	3842952690852495;O75976;CPD;CBPD_HUMAN;Carboxypeptidase D
18.763099670410156;18.50279998779297;19.498899459838867;17.870100021362305;20.902799606323242;20.176300048828125;19.547100067138672;17.692699432373047;18.1112003326416;20.088499069213867;19.26609992980957;18.927000045776367;19.485200881958008;16.63759994506836;18.952600479125977;18.775100708007812;19.239500045776367;18.190500259399414;18.625499725341797;18.190099716186523;19.6560001373291;17.5837…	000313873;1	853340843868854;0	04574629324546952;0	7451983144711198;0	48058322117541497;0	44786522729056344;0	8843021136974643;O75995;SASH3;SASH3_HUMAN;SAM and SH3 domain-containing protein 3
19.763099670410156;19.42449951171875;20.036699295043945;20.484500885009766;20.348100662231445;20.413400650024414;20.535999298095703;20.341800689697266;19.910400390625;20.37339973449707;19.683700561523438;19.714799880981445;19.574499130249023;19.935400009155273;20.114200592041016;19.920700073242188;20.403099060058594;19.636499404907227;19.989099502563477;20.67650032043457;20.198299407958984;19.905…	000313873;0	38019842480010974;0	5968936170212765;0	03579196816528617;0	9720744647843623;0	019701153891428902;0	0497173833238263;O76003;GLRX3;GLRX3_HUMAN;Glutaredoxin-3
22.09280014038086;21.81599998474121;22.69420051574707;22.47480010986328;22.475099563598633;22.517099380493164;23.292299270629883;22.563899993896484;22.183900833129883;22.22909927368164;18.655399322509766;22.360000610351562;22.641399383544922;22.632999420166016;22.466699600219727;22.692100524902344;23.07939910888672;20.54669952392578;21.524599075317383;23.079999923706055;22.47960090637207;21.79109…	000313873;9	457767053557074;0;6	460913067052318;0	0010344827586206897;2	888214015960692;4	696534592753649;O76021;RSL1D1;RL1D1_HUMAN;Ribosomal L1 domain-containing protein 1
20.90880012512207;21.528499603271484;20.134700775146484;20.53339958190918;19.84160041809082;20.5841007232666;20.415000915527344;20.414199829101562;21.09280014038086;20.98259925842285;20.695100784301758;20.668699264526367;21.044200897216797;20.679000854492188;20.345800399780273;20.510900497436523;20.656400680541992;21.373300552368164;21.543100357055664;20.832199096679688;21.27669906616211;21.16710…	000313873;4	342865753818586;0	0025841392649903288;3	463041111319981;0	055040183696900113;-0	8435296739850706;-2	2395772345882397;O76024;WFS1;WFS1_HUMAN;Wolframin
20.488000869750977;21.19409942626953;18.659900665283203;20.095399856567383;17.92620086669922;19.263999938964844;19.554500579833984;19.54599952697754;21.44879913330078;19.953500747680664;19.619600296020508;20.736799240112305;19.003700256347656;20.32309913635254;18.383699417114258;19.988000869750977;19.79960060119629;21.01759910583496;20.494300842285156;20.761699676513672;20.39929962158203;20.06710…	000313873;3	597454150588062;0	003322283609576427;1	5764853106501588;0	1670624561403509;-0	8496340070452;-1	6094762588774365;O76074;PDE5A;PDE5A_HUMAN;cGMP-specific 3'	5'-cyclic phosphodiesterase
21.488500595092773;21.771499633789062;19.29290008544922;18.066999435424805;18.3843994140625;17.716100692749023;17.697799682617188;18.008499145507812;18.242300033569336;17.532899856567383;17.82509994506836;17.60300064086914;17.79199981689453;18.266300201416016;17.470500946044922;18.266399383544922;20.20870018005371;21.616100311279297;18.075199127197266;18.463300704956055;17.623600006103516;19.1608…	0017043;0	2026149322432736;0	6619154375614553;0	10414803378473782;0	8833197099538563;-0	17461844852992314;-0	21089593739287618;O76076;CCN5;CCN5_HUMAN;CCN family member 5
21.356599807739258;20.227100372314453;21.19420051574707;20.781600952148438;21.427900314331055;21.927000045776367;20.87339973449707;20.69860076904297;21.361099243164062;21.831600189208984;21.64459991455078;20.998199462890625;21.444599151611328;21.30769920349121;21.93720054626465;20.80590057373047;21.14150047302246;21.20509910583496;20.667699813842773;20.346200942993164;20.86720085144043;20.8962001…	000313873;9	887283776508909;0;4	479351765841259;0	00972644376899696;1	594273308345251;3	090236660477585;O76094;SRP72;SRP72_HUMAN;Signal recognition particle subunit SRP72
22.108200073242188;18.410900115966797;21.97260093688965;21.19230079650879;20.02090072631836;20.283100128173828;20.316099166870117;21.152000427246094;21.55590057373047;21.49169921875;22.146799087524414;20.17020034790039;21.831300735473633;20.737699508666992;21.54170036315918;21.158199310302734;21.470600128173828;20.239200592041016;21.211299896240234;20.7450008392334;21.667499542236328;21.365800857…	000313873;4	255559609228308;0	003001869158878505;2	6098317397767543;0	04841951219512195;1	178186212267196;2	5011450355031286;O94760;DDAH1;DDAH1_HUMAN;N(G)	N(G)-dimethylarginine dimethylaminohydrolase 1
18.043500900268555;18.717899322509766;17.5;19.643800735473633;18.863500595092773;19.779499053955078;19.383699417114258;17.905000686645508;17.82349967956543;17.827899932861328;17.74530029296875;17.427499771118164;19.967599868774414;19.355199813842773;19.123300552368164;19.81170082092285;18.052600860595703;17.268299102783203;18.351499557495117;20.3528995513916;17.76810073852539;19.5841007232666;19.…	00157835;0	37942027815033696;0	5032785072563926;0	40649850280223515;0	6540596667958156;0	34737101963587946;0	5933879353209442;O94763;URI1;RMP_HUMAN;Unconventional prefoldin RPB5 interactor 1
20.26140022277832;19.799299240112305;20.566499710083008;20.61669921875;20.804000854492188;20.760299682617188;21.006099700927734;20.61949920654297;20.21619987487793;20.359800338745117;19.923599243164062;20.33009910583496;19.992599487304688;20.102100372314453;20.470500946044922;19.972000122070312;20.271400451660156;19.366899490356445;19.571399688720703;18.177900314331055;20.311899185180664;20.13509…	000313873;10	740991562022804;0;4	706808766187002;0	013218673218673219;1	2983730724879656;2	935770252544723;O94776;MTA2;MTA2_HUMAN;Metastasis-associated protein MTA2
18.3346004486084;17.72249984741211;18.61079978942871;19.012300491333008;19.68720054626465;19.46190071105957;19.02359962463379;18.149999618530273;16.934600830078125;19.252099990844727;18.764299392700195;18.50029945373535;18.964500427246094;18.91230010986328;18.817800521850586;18.911399841308594;18.81679916381836;17.82159996032715;18.82939910888672;17.507299423217773;18.967899322509766;18.817300796…	000313873;4	379871883050936;0	003921847246891651;1	3867292760028527;0	4014712643678161;0	3590085574558799;0	9946115126153018;O94804;STK10;STK10_HUMAN;Serine/threonine-protein kinase 10
21.346099853515625;23.143699645996094;21.211000442504883;17.814300537109375;19.35770034790039;20.82040023803711;20.663400650024414;21.875499725341797;21.586200714111328;22.236799240112305;21.347299575805664;21.76140022277832;21.60409927368164;22.162399291992188;20.787500381469727;22.2367000579834;22.58449935913086;23.279499053955078;24.216699600219727;22.834299087524414;23.880599975585938;23.2287…	000313873;6	585445754557036;6	138107416879796E-05;5	033113105298698;0	004509090909090909;-1	954603917258126;-4	103783240354651;O94811;TPPP;TPPP_HUMAN;Tubulin polymerization-promoting protein
21.101999282836914;20.719600677490234;21.045499801635742;20.774799346923828;20.26799964904785;21.238399505615234;20.767900466918945;20.715900421142578;20.80590057373047;20.931299209594727;21.125699996948242;20.72879981994629;20.936500549316406;21.207399368286133;21.251100540161133;20.680500030517578;20.88450050354004;20.678300857543945;20.914499282836914;20.40760040283203;20.992000579833984;20.47…	000313873;0	5411523800128898;0	47940202584701364;1	0185853527757036;0	5412017094017094;0	27070142201014846;0	7602838648164133;O94826;TOMM70;TOM70_HUMAN;Mitochondrial import receptor subunit TOM70
23.030500411987305;22.297300338745117;23.244300842285156;22.099300384521484;22.00429916381836;21.990699768066406;22.34000015258789;22.824800491333008;22.714399337768555;21.56559944152832;22.412700653076172;22.66939926147461;22.695199966430664;22.690900802612305;22.08970069885254;22.146900177001953;21.948400497436523;22.22249984741211;22.411300659179688;22.186899185180664;22.088499069213867;22.880…	000313873;14	839556106255918;0;5	181826797108414;0	005838709677419355;1	541906806400842;3	762248156582819;O94832;MYO1D;MYO1D_HUMAN;Unconventional myosin-Id
20.941999435424805;21.15489959716797;22.17609977722168;20.536300659179688;20.937299728393555;21.8125;21.243900299072266;21.129100799560547;21.65250015258789;21.253000259399414;21.064300537109375;21.051300048828125;20.611299514770508;21.103099822998047;21.549100875854492;21.09239959716797;21.011600494384766;21.184499740600586;20.68869972229004;20.37350082397461;20.461700439453125;21.16720008850097…	000313873;13	07382944490835;0;5	838101938833106;0	004103896103896104;1	7897359848022454;3	7263331589020714;O94855;SEC24D;SC24D_HUMAN;Protein transport protein Sec24D
22.39900016784668;21.766700744628906;22.952600479125977;22.27549934387207;22.35930061340332;22.78030014038086;21.97570037841797;22.404499053955078;22.492799758911133;22.701099395751953;22.659700393676758;22.043899536132812;22.55620002746582;22.36840057373047;22.48740005493164;22.021499633789062;22.034299850463867;22.344100952148438;22.138700485229492;22.2362003326416;22.212400436401367;22.3966007…	000313873;3	636236231544084;0	04915709642470206;2	302214494772747;0	23965885885885885;0	44931022099085993;1	3680480271116777;O94874;UFL1;UFL1_HUMAN;E3 UFM1-protein ligase 1
20.340200424194336;21.602100372314453;21.0221004486084;21.100500106811523;18.093299865722656;19.743799209594727;20.357099533081055;21.334400177001953;21.17490005493164;20.71649932861328;20.856800079345703;20.048500061035156;21.673500061035156;21.125499725341797;20.489200592041016;21.010700225830078;21.521099090576172;22.257299423217773;21.762500762939453;21.20509910583496;21.28260040283203;21.852…	000313873;6	067900336252766;0	0002591362126245847;2	659527200228114;0	0776964980544747;-0	8621547971452976;-2	0775658733727727;O94875;SORBS2;SRBS2_HUMAN;Sorbin and SH3 domain-containing protein 2
20.944000244140625;20.479799270629883;20.02899932861328;20.196699142456055;19.62540054321289;19.67609977722168;20.062400817871094;20.62220001220703;20.195600509643555;19.917600631713867;19.725099563598633;20.539899826049805;20.601699829101562;20.447200775146484;19.89699935913086;19.8700008392334;20.302200317382812;20.309499740600586;20.702199935913086;20.194000244140625;19.942899703979492;20.0515…	000313873;1	1253426059543046;0	2147202598457166;1	5747729329663382;0	2489776207302709;0	5703286034720314;1	3180796450177354;O94901;SUN1;SUN1_HUMAN;SUN domain-containing protein 1
18.300600051879883;18.18950080871582;22.047800064086914;21.592599868774414;21.707700729370117;21.77680015563965;21.7810001373291;21.876100540161133;18.909299850463867;18.10759925842285;21.83370018005371;19.066099166870117;21.772300720214844;21.553499221801758;21.402799606323242;21.38920021057129;21.36359977722168;17.796899795532227;21.4330997467041;22.06279945373535;21.383399963378906;21.93700027…	000313873;5	170847741003423;0	0002783171521035599;1	4641827494678634;0	09626737027264731;1	903521251678466;1	9926655200481374;O94903;PLPBP;PLPHP_HUMAN;Pyridoxal phosphate homeostasis protein
20.463600158691406;20.033100128173828;18.752300262451172;18.045499801635742;19.792800903320312;18.40570068359375;18.749500274658203;17.768800735473633;19.962900161743164;20.13719940185547;17.77079963684082;20.66550064086914;20.739999771118164;20.33049964904785;18.74329948425293;18.73590087890625;18.625099182128906;20.423200607299805;18.145299911499023;18.065900802612305;18.760000228881836;20.1177…	000313873;1	0364447087982265;0	14387594151528577;0	13348367372776596;0	86583044058745;0	15922952379499122;0	2420458293165037;O94905;ERLIN2;ERLN2_HUMAN;Erlin-2
21.5625;21.431800842285156;21.67799949645996;21.477500915527344;21.911500930786133;21.599599838256836;22.1023006439209;21.868799209594727;21.70800018310547;21.224000930786133;21.261899948120117;21.632099151611328;21.52090072631836;21.304899215698242;21.46179962158203;21.879199981689453;21.937700271606445;20.368900299072266;18.5177001953125;21.330400466918945;22.046600341796875;21.34869956970215;2…	000313873;13	791281493245668;0;7	190513907621825;0	0008727272727272726;2	5440355164664155;4	915495066076189;O94906;PRPF6;PRP6_HUMAN;Pre-mRNA-processing factor 6
21.975900650024414;21.779199600219727;21.263200759887695;21.1914005279541;21.548200607299805;21.10930061340332;20.72640037536621;21.554000854492188;21.58650016784668;21.05139923095703;20.913400650024414;21.833200454711914;21.8617000579834;21.659299850463867;22.001399993896484;21.433000564575195;21.24250030517578;21.703800201416016;21.505699157714844;21.46179962158203;20.943300247192383;22.2770004…	000313873;1	5645663984085534;0	1578046672428695;0	3103912615303941;0	8020851360781577;0	13670545305524584;0	35060550889231884;O94919;ENDOD1;ENDD1_HUMAN;Endonuclease domain-containing 1 protein
20.526399612426758;20.746999740600586;20.059099197387695;19.874799728393555;20.324800491333008;20.20829963684082;20.40290069580078;19.8341007232666;20.91710090637207;19.792299270629883;19.570499420166016;20.10420036315918;19.7185001373291;20.126300811767578;19.478700637817383;17.259300231933594;19.64109992980957;20.137399673461914;18.33650016784668;20.967599868774414;20.803800582885742;19.4354991…	000313873;12	553057007266219;0;4	676225898426665;0	005560538116591928;1	860684994288853;3	8207119873621265;O94925;GLS;GLSK_HUMAN;Glutaminase kidney isoform	mitochondrial
20.82200050354004;20.732200622558594;20.322999954223633;20.35740089416504;20.779300689697266;20.652099609375;20.78660011291504;20.544300079345703;20.50309944152832;20.69420051574707;20.644500732421875;20.81290054321289;21.015100479125977;21.054000854492188;20.573200225830078;20.910600662231445;20.83530044555664;21.186599731445312;21.10260009765625;21.176799774169922;20.62380027770996;21.211700439…	000313873;2	115327466137384;0	04430121816168328;1	3687909654956936;0	3652369077306733;0	41180808203560915;1	048411729260243;O94973;AP2A2;AP2A2_HUMAN;AP-2 complex subunit alpha-2
22.98539924621582;22.788400650024414;23.296499252319336;22.65999984741211;22.935400009155273;23.545000076293945;22.717599868774414;22.558700561523438;23.24850082397461;23.483299255371094;22.86199951171875;23.021699905395508;22.91360092163086;23.111099243164062;23.273300170898438;22.881799697875977;23.047100067138672;23.286300659179688;22.861299514770508;22.69230079650879;22.623199462890625;22.860…	000313873;13	271411409432845;1	3937282229965156E-05;3	9548394170487673;0	05627896512935883;0	7391620227268767;2	282613218716028;O94979;SEC31A;SC31A_HUMAN;Protein transport protein Sec31A
20.405799865722656;18.463600158691406;20.37929916381836;19.385400772094727;18.569299697875977;18.24370002746582;18.630699157714844;19.324199676513672;18.87809944152832;20.140399932861328;20.26460075378418;18.822099685668945;20.549100875854492;20.299699783325195;20.728700637817383;19.864299774169922;20.457799911499023;18.05299949645996;17.108600616455078;17.743999481201172;18.694900512695312;17.96…	000313873;2	5892864944210094;0	013034051424600417;2	730178168079216;0	032079096045197736;1	4511013575962615;2	6857818341032598;O95049;TJP3;ZO3_HUMAN;Tight junction protein ZO-3
18.631799697875977;18.20359992980957;18.207799911499023;18.23069953918457;17.978900909423828;18.42530059814453;18.591999053955078;17.95330047607422;18.07979965209961;18.438600540161133;18.381399154663086;17.152299880981445;17.683799743652344;18.45870018005371;18.38450050354004;18.12070083618164;17.977100372314453;18.962099075317383;18.196699142456055;17.924299240112305;18.205799102783203;18.65460…	000313873;0	3583050731940149;0	6446780776826859;0	4593424048693454;0	7636197335253871;0	14324847630091853;0	410069326149179;O95071;UBR5;UBR5_HUMAN;E3 ubiquitin-protein ligase UBR5
19.978300094604492;18.382299423217773;20.133499145507812;20.2406005859375;20.558300018310547;20.141700744628906;18.74519920349121;18.375900268554688;17.750999450683594;18.450700759887695;20.484699249267578;17.656999588012695;18.270099639892578;18.545400619506836;18.31529998779297;18.946399688720703;18.232799530029297;17.365100860595703;17.857099533081055;18.574100494384766;17.318199157714844;17.5…	000557569;0	3676465287462224;0	5072066115702479;0	5664420936594547;0	5470178419711129;0	45076896122523635;0	7712408363889429;O95104;SCAF4;SCAF4_HUMAN;SR-related and CTD-associated factor 4
21.020999908447266;20.99839973449707;20.74220085144043;20.939599990844727;20.068700790405273;20.762300491333008;18.035499572753906;20.709800720214844;21.072599411010742;20.4375;21.018400192260742;20.759899139404297;20.794700622558594;20.917699813842773;21.044599533081055;20.7637996673584;20.907499313354492;20.76110076904297;20.944499969482422;20.365100860595703;21.299699783325195;20.7542991638183…	000313873;1	9398831135922505;0	05361066666666667;0	40257632100842544;0	6441426332288401;-0	3876658984593;-0	613590568980915;O95140;MFN2;MFN2_HUMAN;Mitofusin-2
21.157899856567383;18.186899185180664;23.767799377441406;20.560300827026367;17.896699905395508;22.664100646972656;21.059600830078125;21.254899978637695;18.38450050354004;22.444700241088867;25.043800354003906;18.36210060119629;21.679399490356445;22.578100204467773;23.45240020751953;21.37179946899414;21.993900299072266;18.363399505615234;21.73579978942871;17.976600646972656;20.72010040283203;22.115…	000313873;5	508168181938616;0	00014466546112115733;4	63350268500077;0	002392523364485981;3	350442545754568;4	343899396457513;O95154;AKR7A3;ARK73_HUMAN;Aflatoxin B1 aldehyde reductase member 3
20.02869987487793;18.351699829101562;20.598499298095703;18.89310073852539;19.96470069885254;20.62540054321289;17.005199432373047;17.095399856567383;18.014699935913086;18.041500091552734;18.61829948425293;18.973600387573242;19.838300704956055;18.385799407958984;20.572399139404297;17.868600845336914;20.618499755859375;18.482099533081055;17.420000076293945;18.78499984741211;18.619699478149414;17.920…	000993295;0	7200609859964298;0	25899530516431923;0	2861110374407013;0	7050900900900902;0	4340240342276438;0	5180392943827378;O95159;ZFPL1;ZFPL1_HUMAN;Zinc finger protein-like 1
19.08650016784668;18.744600296020508;19.714000701904297;18.229299545288086;19.505199432373047;19.765100479125977;19.09149932861328;19.54360008239746;18.621200561523438;19.610599517822266;18.68589973449707;19.321800231933594;19.422100067138672;19.691499710083008;18.5393009185791;18.61910057067871;19.447099685668945;18.787200927734375;18.04680061340332;18.982999801635742;19.392799377441406;19.17280…	000313873;1	6431104398831566;0	08392198927352511;1	487446418594655;0	27959754052543323;0	5299231256757473;1	2304268388286697;O95163;ELP1;ELP1_HUMAN;Elongator complex protein 1
21.773399353027344;21.665000915527344;22.009300231933594;21.130800247192383;21.274999618530273;21.54829978942871;17.94260025024414;21.16699981689453;21.4778995513916;21.113399505615234;22.986000061035156;21.02199935913086;21.225099563598633;20.841999053955078;20.962200164794922;21.118200302124023;21.215599060058594;21.63559913635254;21.65719985961914;20.949499130249023;22.010700225830078;21.44680…	000313873;0	624176949449045;0	30533993148077654;0	1302289703079186;0	8588941887806517;-0	20545528956822068;-0	25535578080761634;O95168;NDUFB4;NDUB4_HUMAN;NADH dehydrogenase [ubiquinone] 1 beta subcomplex subunit 4
20.049299240112305;18.421899795532227;19.12019920349121;22.36910057067871;17.37350082397461;18.47260093688965;18.653799057006836;19.74370002746582;18.73069953918457;18.85610008239746;17.630300521850586;18.077699661254883;17.954200744628906;18.138700485229492;21.331600189208984;19.29050064086914;20.207199096679688;17.6072998046875;19.083099365234375;19.411100387573242;16.811899185180664;19.5701007…	000313873;6	8914004535931985;7	124681933842239E-05;1	579655455371276;0	12715047021943574;-1	1493980407714837;-1	7115746544311978;O95171;SCEL;SCEL_HUMAN;Sciellin
20.874099731445312;18.28529930114746;18.843799591064453;18.960899353027344;18.040300369262695;18.38129997253418;18.79400062561035;17.918699264526367;20.37350082397461;18.1653995513916;22.10140037536621;17.985300064086914;21.23150062561035;19.988300323486328;20.46500015258789;18.715999603271484;19.465900421142578;20.8262996673584;17.489599227905273;18.181299209594727;17.515899658203125;17.39669990…	0011685;0	08615821690573242;0	8267834274952919;0	4965430428056928;0	538570205479452;0	6134094919477171;0	7748401550211541;O95182;NDUFA7;NDUA7_HUMAN;NADH dehydrogenase [ubiquinone] 1 alpha subcomplex subunit 7
21.931800842285156;22.042800903320312;21.804800033569336;21.875;21.613300323486328;22.1112003326416;22.166400909423828;21.921899795532227;21.900100708007812;22.707300186157227;21.933399200439453;22.427799224853516;22.661800384521484;22.432899475097656;22.63909912109375;21.542200088500977;22.33919906616211;21.95829963684082;22.10300064086914;22.06719970703125;22.19729995727539;22.362199783325195;2…	000313873;1	1827275801653685;0	1543432055749129;0	4281253976581401;0	7708659058487874;0	14031659534999008;0	39800979898786387;O95197;RTN3;RTN3_HUMAN;Reticulon-3
21.018199920654297;19.756399154663086;21.685800552368164;21.199499130249023;20.623300552368164;21.460100173950195;20.900299072265625;21.184999465942383;20.8533992767334;22.72949981689453;22.510400772094727;20.536399841308594;20.81760025024414;20.206300735473633;21.876300811767578;18.318700790405273;17.622499465942383;20.134000778198242;21.09819984436035;19.09950065612793;21.02989959716797;20.7374…	000313873;1	505174087186352;0	057222983658408014;3	079993671971435;0	028121396054628225;1	416864095415388;2	4788614474126813;O95202;LETM1;LETM1_HUMAN;Mitochondrial proton/calcium exchanger protein
20.597000122070312;17.903799057006836;20.057100296020508;18.44300079345703;20.32110023498535;19.736400604248047;20.99799919128418;19.676000595092773;18.206899642944336;19.059099197387695;19.804899215698242;20.04159927368164;20.188800811767578;19.408599853515625;20.11590003967285;19.252899169921875;18.0398006439209;19.750499725341797;19.91939926147461;18.17799949645996;18.126399993896484;18.129800…	000313873;5	506550541940628;0	0004992907801418439;5	219147060820463;0	0045586592178770945;1	796231733049666;4	089511666634189;O95219;SNX4;SNX4_HUMAN;Sorting nexin-4
20.776599884033203;17.726699829101562;21.49370002746582;18.398500442504883;21.225900650024414;21.398300170898438;21.19569969177246;21.032400131225586;17.914400100708008;18.57110023498535;17.83799934387207;17.824100494384766;17.866899490356445;18.52519989013672;21.687599182128906;19.283199310302734;18.010099411010742;17.79170036315918;17.609800338745117;18.799100875854492;18.409900665283203;17.827…	000313873;2	772017160087576;0	006816720257234727;3	0527259013482286;0	013957446808510639;2	243013463701523;3	310159241419602;O95232;LUC7L3;LC7L3_HUMAN;Luc7-like protein 3
20.05940055847168;18.543800354003906;20.61359977722168;19.476699829101562;18.34469985961914;20.313600540161133;18.313100814819336;18.341699600219727;20.39889907836914;20.239900588989258;20.2278995513916;19.30660057067871;19.954200744628906;19.690000534057617;20.85700035095215;17.702600479125977;17.882999420166016;18.782400131225586;18.13249969482422;17.88909912109375;18.400800704956055;19.5200004…	000993295;1	0650885154395127;0	15637294015611447;1	1968758738279761;0	21051730648206418;0	9576629774911041;1	503107817663643;O95249;GOSR1;GOSR1_HUMAN;Golgi SNAP receptor complex member 1
17.899499893188477;18.864500045776367;18.396799087524414;22.78459930419922;18.460100173950195;18.735599517822266;19.492700576782227;21.947200775146484;17.56719970703125;18.372600555419922;17.644899368286133;18.429000854492188;18.04360008239746;18.5314998626709;21.293800354003906;18.213899612426758;17.93939971923828;17.98889923095703;18.92300033569336;18.49049949645996;17.881500244140625;17.506500…	000313873;13	823530233729178;0;2	2252428803173405;0	029349325337331332;-2	504456847054616;-2	7679102399852393;O95274;LYPD3;LYPD3_HUMAN;Ly6/PLAUR domain-containing protein 3
22.38089942932129;21.79759979248047;22.467100143432617;22.57270050048828;22.110700607299805;22.382099151611328;22.08690071105957;22.24839973449707;22.586000442504883;22.306499481201172;23.398500442504883;22.206199645996094;22.135299682617188;21.973899841308594;23.359500885009766;21.640399932861328;21.69300079345703;22.0939998626709;22.149999618530273;22.327199935913086;21.989500045776367;22.24889…	000313873;0	5200639422990254;0	3753250547845142;1	4766305521622947;0	18980814717477001;0	8214294978550498;1	4548942065448598;O95292;VAPB;VAPB_HUMAN;Vesicle-associated membrane protein-associated protein B/C
18.03569984436035;18.77899932861328;18.048500061035156;18.705400466918945;18.430200576782227;16.780000686645508;18.707199096679688;18.165599822998047;17.845699310302734;18.320999145507812;18.714599609375;18.12779998779297;17.897899627685547;17.426000595092773;19.231599807739258;18.862300872802734;19.368999481201172;17.83919906616211;17.06450080871582;19.027999877929688;18.29560089111328;17.996000…	000313873;0	07943142414148559;0	8863137620379;0	0893489630810083;0	9288978805394991;0	060769053867883116;0	1339208525478286;O95294;RASAL1;RASL1_HUMAN;RasGAP-activating-like protein 1
21.627199172973633;20.919700622558594;21.875099182128906;21.108299255371094;21.173599243164062;21.616899490356445;21.144500732421875;21.0802001953125;21.68779945373535;21.687700271606445;22.777999877929688;21.636499404907227;21.282100677490234;21.047800064086914;21.525999069213867;20.711999893188477;21.53619956970215;21.573999404907227;21.450300216674805;21.135400772094727;21.042299270629883;21.0…	000313873;0	36954325897673673;0	5060868366643694;0	28309335614406456;0	7821311591634172;0	18016323362077813;0	3779572236168128;O95299;NDUFA10;NDUAA_HUMAN;NADH dehydrogenase [ubiquinone] 1 alpha subcomplex subunit 10	mitochondrial
21.99650001525879;22.25670051574707;22.46150016784668;21.893800735473633;22.29439926147461;22.186100006103516;22.762800216674805;22.269399642944336;22.172199249267578;22.411699295043945;21.649099349975586;22.666099548339844;21.762699127197266;22.876100540161133;22.08880043029785;22.331100463867188;21.912900924682617;21.76919937133789;22.298500061035156;22.447599411010742;21.789499282836914;22.082…	000313873;17	544619919059468;0;7	26550505486241;0	0008;2	7886187280927395;5	1008037620491455;O95302;FKBP9;FKBP9_HUMAN;Peptidyl-prolyl cis-trans isomerase FKBP9
21.868200302124023;21.54050064086914;21.108999252319336;21.651199340820312;21.889699935913086;21.320199966430664;18.879499435424805;21.63249969482422;21.699100494384766;21.867700576782227;21.506000518798828;21.449800491333008;21.328500747680664;21.58139991760254;21.155899047851562;21.627700805664062;21.706300735473633;21.68000030517578;21.69499969482422;21.449800491333008;21.632200241088867;21.51…	000313873;1	5262482541744227;0	06118025974025974;0	5254193732849415;0	5322720619888075;0	569915635245188;0	778617043879402;O95336;PGLS;6PGL_HUMAN;6-phosphogluconolactonase
18.979799270629883;19.67609977722168;20.46969985961914;19.332199096679688;19.229999542236328;20.69969940185547;19.264299392700195;19.306100845336914;18.436199188232422;18.968799591064453;18.99720001220703;19.34910011291504;19.87540054321289;19.578500747680664;19.03219985961914;17.685199737548828;19.760299682617188;17.32040023803711;19.22010040283203;18.25469970703125;18.22100067138672;19.83279991…	000313873;2	31797374169685;0	023330024813895782;3	2437114410026116;0	03875461741424802;1	0814640453883584;2	4168487888863206;O95340;PAPSS2;PAPS2_HUMAN;Bifunctional 3'-phosphoadenosine 5'-phosphosulfate synthase 2
20.237600326538086;20.25040054321289;20.705400466918945;21.00670051574707;20.54400062561035;20.971900939941406;20.802099227905273;20.468299865722656;19.926300048828125;20.18899917602539;20.396900177001953;20.14780044555664;20.87579917907715;20.86050033569336;20.56800079345703;21.010000228881836;20.796199798583984;20.021499633789062;20.606000900268555;20.18910026550293;20.488800048828125;20.715099…	000313873;1	9084500931834842;0	10453496011262318;2	315206111266546;0	27762954672635703;0	40607025963919696;1	2275732823705534;O95352;ATG7;ATG7_HUMAN;Ubiquitin-like modifier-activating enzyme ATG7
19.014400482177734;18.443599700927734;18.757099151611328;20.127300262451172;18.313199996948242;18.595500946044922;18.39780044555664;19.590599060058594;18.9148006439209;18.927900314331055;18.895200729370117;18.75819969177246;18.031200408935547;18.85580062866211;19.15220069885254;19.148000717163086;19.543100357055664;18.00830078125;19.347200393676758;19.94969940185547;19.720699310302734;19.22859954…	000313873;8	252432989990314;8	510638297872341E-05;3	056974090614247;0	04765559655596556;-0	9961327144077856;-2	453538906685271;O95359;TACC2;TACC2_HUMAN;Transforming acidic coiled-coil-containing protein 2
21.681100845336914;20.53260040283203;21.164199829101562;21.720399856567383;20.915599822998047;21.233699798583984;21.086000442504883;21.404199600219727;20.530799865722656;20.991500854492188;21.197799682617188;20.48270034790039;21.06529998779297;20.649999618530273;21.328500747680664;21.57939910888672;21.395700454711914;20.715299606323242;21.02589988708496;20.820999145507812;21.333099365234375;21.13…	000313873;1	1557185444218108;0	119308957952468;2	8089016293711624;0	055905084745762716;1	0541436876569463;2	12245577382024;O95372;LYPLA2;LYPA2_HUMAN;Acyl-protein thioesterase 2
20.783899307250977;20.966299057006836;20.952899932861328;21.114299774169922;21.05430030822754;21.55419921875;21.444400787353516;21.000200271606445;21.017099380493164;21.69729995727539;20.876300811767578;21.064800262451172;20.569499969482422;20.73069953918457;20.84670066833496;21.05900001525879;21.02630043029785;20.488000869750977;20.98259925842285;20.736600875854492;21.358800888061523;21.03770065…	000313873;2	4081673946018487;0	0517769436997319;1	3194581732866375;0	5044933920704846;-0	26715732301984474;-0	8373814529646713;O95373;IPO7;IPO7_HUMAN;Importin-7
21.95039939880371;21.36400032043457;22.74169921875;21.584299087524414;21.765399932861328;22.395999908447266;22.38330078125;21.70800018310547;21.770299911499023;22.111400604248047;22.276199340820312;21.696199417114258;22.29560089111328;22.12019920349121;22.888399124145508;21.761699676513672;21.95400047302246;21.63949966430664;21.19540023803711;21.296499252319336;20.911800384521484;21.3801002502441…	000313873;12	103245724211765;0;7	08759563640705;0	0012307692307692308;2	3610301562717986;4	574022863689987;O95394;PGM3;AGM1_HUMAN;Phosphoacetylglucosamine mutase
21.980899810791016;22.829299926757812;21.42569923400879;22.02400016784668;21.45949935913086;20.54560089111328;21.584699630737305;21.988500595092773;22.40169906616211;21.6643009185791;21.122699737548828;22.40570068359375;21.45330047607422;22.01889991760254;20.82550048828125;21.79360008239746;21.483600616455078;22.33609962463379;22.49519920349121;22.260700225830078;22.711200714111328;22.43540000915…	000313873;7	473380346989738;0	00012024048096192384;2	9898726097903983;0	051743772241992884;-0	9921580042157849;-2	306354771228537;O95425;SVIL;SVIL_HUMAN;Supervillin
17.925399780273438;19.150100708007812;18.25779914855957;19.195899963378906;19.047100067138672;17.94379997253418;18.934200286865234;17.783100128173828;17.408700942993164;18.745500564575195;18.418800354003906;19.384899139404297;18.70400047302246;18.43199920654297;18.576799392700195;18.98870086669922;18.341100692749023;17.715599060058594;17.99530029296875;18.478700637817383;18.60070037841797;18.9838…	0011685;0	34616454706385724;0	6248952066115703;0	005468485616516006;0	9954285714285714;0	003172779083250532;0	007947881079161353;O95428;PAPLN;PPN_HUMAN;Papilin
22.129499435424805;21.836599349975586;21.996700286865234;22.229400634765625;22.38610076904297;22.210399627685547;21.9468994140625;21.949899673461914;22.308700561523438;22.202199935913086;21.816200256347656;21.930500030517578;21.848100662231445;22.217199325561523;21.82430076599121;21.761999130249023;21.72599983215332;21.893999099731445;21.676000595092773;22.201200485229492;22.06800079345703;21.828…	000313873;2	7261441608464954;0	025769607843137254;1	3241825876308473;0	319679831490258;0	4984780175345307;1	1373495133188776;O95433;AHSA1;AHSA1_HUMAN;Activator of 90 kDa heat shock protein ATPase homolog 1
19.55620002746582;21.008100509643555;17.747800827026367;20.58300018310547;20.640600204467773;18.930400848388672;18.697999954223633;18.463199615478516;20.22170066833496;20.920000076293945;20.96780014038086;20.07990074157715;20.506900787353516;20.3174991607666;19.665599822998047;21.172100067138672;20.31730079650879;20.521299362182617;18.604900360107422;17.398000717163086;18.997600555419922;20.24769…	000993295;1	0653359060429168;0	12563257918552034;0	05039904508841147;0	9502377179080824;-0	06311006546020437;-0	09705427560551105;O95445;APOM;APOM_HUMAN;Apolipoprotein M
18.01259994506836;19.597999572753906;19.51740074157715;19.71419906616211;19.103599548339844;19.132600784301758;18.946699142456055;19.509300231933594;18.138200759887695;17.59119987487793;17.484800338745117;18.712900161743164;18.23189926147461;18.775100708007812;19.367399215698242;19.061399459838867;19.43269920349121;17.2096004486084;20.51219940185547;19.833999633789062;20.533899307250977;18.289699…	000313873;2	888905225111472;0	012380281690140845;2	240529088354264;0	09454901960784313;0	9076239722115638;1	9305790790141164;O95453;PARN;PARN_HUMAN;Poly(A)-specific ribonuclease PARN
18.787799835205078;19.583200454711914;17.601900100708008;18.73069953918457;18.020200729370117;18.9424991607666;16.94890022277832;18.74650001525879;18.455799102783203;19.708099365234375;18.32979965209961;18.725500106811523;17.418699264526367;18.38599967956543;18.07390022277832;18.737600326538086;17.38949966430664;18.540599822998047;18.238300323486328;18.58340072631836;17.964500427246094;18.3332996…	000993295;0	249494586349352;0	6959688311688311;0	6134739041353614;0	575668863261944;-0	3388878413609113;-0	7169659830712743;O95456;PSMG1;PSMG1_HUMAN;Proteasome assembly chaperone 1
19.71769905090332;17.06719970703125;18.165700912475586;20.013500213623047;20.827800750732422;20.184099197387695;18.889699935913086;17.61280059814453;19.177200317382812;19.86009979248047;20.08639907836914;19.789100646972656;19.551300048828125;16.885099411010742;19.243799209594727;19.612499237060547;19.650299072265625;19.85930061340332;17.73150062561035;17.704599380493164;19.052499771118164;18.6466…	000313873;4	663802381217471;0	0013131548311990685;0	4576777206267898;0	6481422430636968;0	3109848431178506;0	6053503203028315;O95466;FMNL1;FMNL1_HUMAN;Formin-like protein 1
19.86039924621582;18.500099182128906;20.638099670410156;20.596500396728516;21.042600631713867;20.91309928894043;20.929500579833984;20.733400344848633;17.65019989013672;20.347999572753906;19.665800094604492;20.460500717163086;20.43429946899414;18.0216007232666;20.647199630737305;20.91160011291504;20.904600143432617;18.58009910583496;18.95680046081543;20.466800689697266;18.50029945373535;20.6175994…	000313873;2	2153131428684634;0	020579013906447535;2	172526263717237;0	0862077922077922;1	035818440573557;1	9149399399925604;O95470;SGPL1;SGPL1_HUMAN;Sphingosine-1-phosphate lyase 1
20.956499099731445;20.716299057006836;20.864500045776367;21.350299835205078;21.274900436401367;21.18779945373535;21.489599227905273;21.376399993896484;20.882299423217773;20.879199981689453;21.167200088500977;21.720500946044922;21.202499389648438;21.196800231933594;20.89150047302246;21.606399536132812;21.19029998779297;20.801000595092773;21.002099990844727;20.872800827026367;21.44219970703125;21.0…	000313873;5	11368926442456;0	005792421746293246;3	012779958564234;0	1685902097902098;0	5032107353210442;1	570130153671527;O95479;H6PD;G6PE_HUMAN;GDH/6PGL endoplasmic bifunctional protein
19.437599182128906;19.40130043029785;19.255199432373047;19.61639976501465;19.307100296020508;19.441699981689453;19.42889976501465;18.402999877929688;19.60110092163086;19.58099937438965;18.22089958190918;19.10930061340332;19.290300369262695;19.27899932861328;20.0669002532959;19.721599578857422;19.3971004486084;17.758499145507812;19.85740089416504;18.15180015563965;18.13409996032715;18.741800308227…	000313873;1	3152810212270905;0	12057559198542805;1	267220038396638;0	27670707070707073;0	6218864849635537;1	2485999453142265;O95487;SEC24B;SC24B_HUMAN;Protein transport protein Sec24B
18.063899993896484;18.957399368286133;18.5310001373291;18.337099075317383;17.49850082397461;19.358600616455078;18.29010009765625;17.725099563598633;18.585800170898438;19.114200592041016;21.255199432373047;17.206199645996094;19.165000915527344;19.599899291992188;18.632600784301758;19.0216007232666;18.553699493408203;16.845699310302734;18.324899673461914;18.753799438476562;19.774799346923828;19.874…	000993295;1	446629701673398;0	08612106537530266;0	29363028397650565;0	7700871428571429;-0	19426977975027881;-0	39764624533062404;O95563;MPC2;MPC2_HUMAN;Mitochondrial pyruvate carrier 2
21.250499725341797;18.2908992767334;21.33139991760254;21.502300262451172;21.26580047607422;21.152700424194336;21.20989990234375;21.852500915527344;21.03569984436035;22.09440040588379;21.428499221801758;20.922399520874023;21.33970069885254;21.4822998046875;17.411100387573242;21.16659927368164;21.653900146484375;21.046300888061523;21.508699417114258;21.42620086669922;21.275999069213867;21.831100463…	000313873;1	7132005374856565;0	040795505617977526;0	4306843932962278;0	5590751154007553;0	7345450673784519;0	7480832522922514;O95571;ETHE1;ETHE1_HUMAN;Persulfide dioxygenase ETHE1	mitochondrial
20.209999084472656;20.3887996673584;21.885000228881836;21.26140022277832;20.750900268554688;21.454099655151367;21.201900482177734;21.05389976501465;21.40679931640625;20.83639907836914;21.453500747680664;18.306299209594727;21.109800338745117;20.916200637817383;21.0585994720459;21.20240020751953;21.112300872802734;20.583900451660156;20.984600067138672;18.189599990844727;18.874500274658203;21.030000…	000313873;1	357529550848098;0	07734786917740337;0	8773081594081482;0	319304531085353;0	840074811662948;1	1623266198974098;O95573;ACSL3;ACSL3_HUMAN;Fatty acid CoA ligase Acsl3
18.516399383544922;17.226200103759766;18.797000885009766;19.85420036315918;17.382999420166016;19.67919921875;18.689800262451172;18.307100296020508;19.09480094909668;17.784000396728516;18.061800003051758;17.444900512695312;17.781700134277344;17.94580078125;20.517099380493164;17.13279914855957;20.65839958190918;18.84869956970215;17.991600036621094;18.093799591064453;18.475400924682617;18.6042995452…	000313873;1	2841988035615157;0	11569995398067189;1	347297531514786;0	1971587815942968;0	8638882773263106;1	5334294525802903;O95602;POLR1A;RPA1_HUMAN;DNA-directed RNA polymerase I subunit RPA1
20.823999404907227;18.69700050354004;18.65760040283203;20.722400665283203;20.57859992980957;17.773099899291992;21.177600860595703;20.58049964904785;20.56290054321289;18.23740005493164;18.05900001525879;20.57029914855957;18.862300872802734;20.67840003967285;20.848400115966797;17.184200286865234;20.646900177001953;20.235300064086914;18.30150032043457;18.822999954223633;17.89240074157715;20.10519981…	0011685;1	2424648803261895;0	08951491819056785;2	872800635547468;0	02503205128205128;1	631434822082518;2	693385465434906;O95630;STAMBP;STABP_HUMAN;STAM-binding protein
17.753400802612305;18.35110092163086;18.4867000579834;21.175100326538086;21.954099655151367;20.414199829101562;20.875600814819336;21.26490020751953;17.692800521850586;20.684900283813477;17.833900451660156;21.819900512695312;21.244800567626953;21.50149917602539;20.747600555419922;21.473400115966797;21.155000686645508;18.36400032043457;21.227699279785156;21.173599243164062;21.33340072631836;21.4997…	000993295;2	9069442805120813;0	005496666666666667;1	1875670882192453;0	1811505739365294;1	2523727689470583;1	5692451070049742;O95671;ASMTL;ASML_HUMAN;Probable bifunctional dTTP/UTP pyrophosphatase/methyltransferase protein
21.432300567626953;20.95639991760254;20.94059944152832;21.05389976501465;20.58919906616211;20.92530059814453;21.148799896240234;20.953399658203125;20.799999237060547;21.082199096679688;20.80820083618164;20.75469970703125;19.98859977722168;21.221900939941406;18.009000778198242;20.058300018310547;18.30780029296875;20.478700637817383;20.530000686645508;20.66469955444336;17.65679931640625;20.62730026…	000313873;1	0273674221027338;0	15319720767888306;0	7245006132137476;0	3757366093366093;-0	8490969385419582;-1	0727761068313373;O95674;CDS2;CDS2_HUMAN;Phosphatidate cytidylyltransferase 2
21.428600311279297;18.76460075378418;20.921499252319336;20.665599822998047;20.633499145507812;20.49959945678711;20.58609962463379;19.94729995727539;20.378700256347656;20.446300506591797;20.885000228881836;20.22319984436035;20.80820083618164;20.60849952697754;20.086200714111328;20.34000015258789;19.761199951171875;20.4822998046875;20.73870086669922;21.178699493408203;20.927200317382812;20.51189994…	000313873;1	154753083648547;0	13568845120859443;1	7385914703118326;0	15592490974729242;0	8283592769077863;1	5748654558612873;O95721;SNAP29;SNP29_HUMAN;Synaptosomal-associated protein 29
18.87529945373535;19.033199310302734;18.808900833129883;18.23900032043457;20.325599670410156;20.256500244140625;18.169300079345703;18.06410026550293;20.500499725341797;20.116300582885742;20.116500854492188;20.40999984741211;18.881099700927734;20.728900909423828;19.864099502563477;19.06909942626953;17.36989974975586;20.7101993560791;18.520700454711914;18.118900299072266;18.56279945373535;18.093500…	000313873;1	2295477353288347;0	10556033676333021;0	5720994293915133;0	5661659024593582;0	3924243245806025;0	7384877950833586;O95747;OXSR1;OXSR1_HUMAN;Serine/threonine-protein kinase OSR1
18.59980010986328;19.490299224853516;19.066099166870117;19.53660011291504;19.301700592041016;19.697500228881836;19.475299835205078;19.561599731445312;18.788799285888672;18.927200317382812;19.84269905090332;18.470600128173828;19.362499237060547;18.440900802612305;19.431400299072266;19.684900283813477;19.381399154663086;18.223600387573242;19.742700576782227;20.165000915527344;19.721900939941406;19.…	000313873;0	5703574222221324;0	41198707824838476;0	11100609235244374;0	9204145947691315;0	060459068843297104;0	14829515432873264;O95749;GGPS1;GGPPS_HUMAN;Geranylgeranyl pyrophosphate synthase
19.69659996032715;20.38249969482422;19.28700065612793;20.742399215698242;18.54990005493164;20.126699447631836;18.964500427246094;19.52440071105957;20.984100341796875;20.016700744628906;18.707500457763672;19.500200271606445;20.003000259399414;20.352100372314453;19.827899932861328;20.25510025024414;20.119400024414062;20.101299285888672;19.224300384521484;18.843399047851562;19.44610023498535;20.3663…	000313873;1	766831496301196;0	05055387931034482;1	50883282103191;0	30437982832618027;-0	4760518891470795;-1	1697215233364455;O95757;HSPA4L;HS74L_HUMAN;Heat shock 70 kDa protein 4L
20.969999313354492;19.118499755859375;21.367300033569336;20.798500061035156;22.07550048828125;21.285900115966797;21.274999618530273;17.95789909362793;21.44770050048828;20.673999786376953;20.69659996032715;20.955799102783203;21.41390037536621;20.94969940185547;21.125499725341797;18.952999114990234;20.573200225830078;20.399499893188477;20.40180015563965;20.85140037536621;20.17490005493164;20.720199…	000313873;10	253197843957214;0;2	1504081440427316;0	04278305519897305;1	8726116861615871;2	5430817992194044;O95777;LSM8;LSM8_HUMAN;U6 snRNA-associated Sm-like protein LSm8
20.680500030517578;21.07979965209961;20.710800170898438;21.027099609375;20.940500259399414;20.818199157714844;21.066200256347656;21.064800262451172;20.948200225830078;21.077999114990234;20.67889976501465;21.274900436401367;20.991100311279297;20.908599853515625;20.623199462890625;21.089099884033203;20.770299911499023;21.131999969482422;20.99449920654297;20.826499938964844;21.24880027770996;21.0016…	000313873;3	183596380909822;0	014827352742044685;1	8198961405558558;0	2055224646983312;0	6150615692138679;1	416944327145634;O95782;AP2A1;AP2A1_HUMAN;AP-2 complex subunit alpha-1
19.794200897216797;19.91069984436035;19.618099212646484;19.648399353027344;20.57360076904297;20.318599700927734;19.689599990844727;20.101600646972656;17.756500244140625;20.241100311279297;19.05430030822754;20.49679946899414;19.95050048828125;19.871200561523438;19.157400131225586;20.180999755859375;20.052499771118164;20.149799346923828;18.712299346923828;18.354299545288086;19.649799346923828;19.26…	000313873;2	600933297959643;0	016577511643379908;3	890009169784265;0	05031325301204819;0	8235378946576795;2	247865950685885;O95786;RIGI;RIGI_HUMAN;Antiviral innate immune response receptor RIG-I
21.284000396728516;18.190200805664062;20.429100036621094;20.813400268554688;20.739599227905273;20.50279998779297;20.462499618530273;20.6382999420166;21.321399688720703;21.04840087890625;20.491600036621094;20.757200241088867;20.55430030822754;20.917299270629883;20.259199142456055;20.313400268554688;17.72909927368164;18.69930076599121;18.22100067138672;20.861900329589844;20.2814998626709;17.8910999…	000313873;5	308856816349551;0	00038729198184568836;5	976775261144673;0	003478260869565217;1	8826471192496186;3	8139493791647;O95793;STAU1;STAU1_HUMAN;Double-stranded RNA-binding protein Staufen homolog 1
22.63360023498535;23.48710060119629;21.971799850463867;22.87929916381836;21.276399612426758;21.930700302124023;18.604299545288086;22.873899459838867;22.7406005859375;22.590700149536133;22.332399368286133;22.740299224853516;22.370399475097656;22.869800567626953;21.68720054626465;22.5851993560791;23.25429916381836;23.175899505615234;23.60420036315918;22.574600219726562;23.510799407958984;22.7546997…	000313873;6	247532748141068;0	00014615384615384615;1	6119501339616795;0	08619091751621871;-1	668650599888391;-2	1527373700976105;O95810;CAVIN2;CAVN2_HUMAN;Caveolae-associated protein 2
21.54199981689453;22.45509910583496;21.714399337768555;22.020999908447266;20.32040023803711;21.00079917907715;21.319400787353516;21.45009994506836;22.350400924682617;21.983299255371094;21.20989990234375;22.113100051879883;20.70199966430664;20.88680076599121;19.401100158691406;21.28219985961914;20.587799072265625;22.04520034790039;22.082500457763672;21.5093994140625;21.186800003051758;21.751399993…	000313873;5	727746837665781;0	0002998405103668261;1	9576595500962195;0	07785658914728683;-1	2835678373064319;-2	059539913583945;O95816;BAG2;BAG2_HUMAN;BAG family molecular chaperone regulator 2
21.70159912109375;22.09280014038086;21.663000106811523;22.307100296020508;21.2721004486084;20.875499725341797;21.4143009185791;22.240100860595703;22.249500274658203;21.701099395751953;21.17289924621582;22.061599731445312;21.31220054626465;21.91699981689453;21.355300903320312;22.0221004486084;21.659700393676758;22.055700302124023;22.35650062561035;22.610599517822266;22.470500946044922;22.486499786…	000313873;10	064365812494596;1	4388489208633095E-05;4	695058269933838;0	024734959349593494;-0	9310275350298198;-2	7499536696562172;O95817;BAG3;BAG3_HUMAN;BAG family molecular chaperone regulator 3
18.798799514770508;19.13640022277832;18.536800384521484;19.44499969482422;19.60930061340332;19.020099639892578;20.745399475097656;19.953899383544922;18.909299850463867;19.547199249267578;16.549999237060547;19.36989974975586;19.637399673461914;19.604799270629883;19.313400268554688;19.600299835205078;20.238300323486328;18.855600357055664;19.123899459838867;17.150800704956055;19.071300506591797;19.4…	000313873;1	2237745927562131;0	13657168378740508;1	575326444939636;0	17131849791376913;0	822084903717041;1	6233737793294187;O95819;MAP4K4;M4K4_HUMAN;Mitogen-activated protein kinase kinase kinase kinase 4
23.28030014038086;22.32080078125;23.81410026550293;23.265100479125977;22.802900314331055;23.530500411987305;22.865800857543945;22.470500946044922;23.354900360107422;23.07740020751953;25.146699905395508;22.679000854492188;23.269699096679688;22.68280029296875;23.262100219726562;22.86050033569336;23.472700119018555;22.86549949645996;23.087499618530273;22.701499938964844;23.165599822998047;23.3689994…	000313873;0	36953972983205335;0	6087684140676841;0	4769498910760926;0	6933887419720438;0	21942471095493943;0	5213299869837261;O95831;AIFM1;AIFM1_HUMAN;Apoptosis-inducing factor 1	mitochondrial
20.621599197387695;20.273300170898438;20.675899505615234;20.923599243164062;19.7278995513916;20.68939971923828;19.08099937438965;20.732200622558594;20.474000930786133;20.785499572753906;20.596799850463867;20.452899932861328;20.82029914855957;20.704999923706055;20.159700393676758;20.436899185180664;20.65850067138672;20.557100296020508;20.306900024414062;17.75469970703125;18.471599578857422;20.7516…	000313873;1	5180767156455102;0	06854969574036511;2	2090810494996376;0	08430167597765363;1	0313199451991473;1	920844206805528;O95834;EML2;EMAL2_HUMAN;Echinoderm microtubule-associated protein-like 2
20.908000946044922;19.828800201416016;20.184799194335938;20.394100189208984;20.514400482177734;20.337600708007812;20.374799728393555;20.325599670410156;18.22640037536621;20.684200286865234;20.530099868774414;20.14310073852539;18.3523006439209;20.535900115966797;20.488100051879883;20.2637996673584;21.62849998474121;19.809799194335938;19.979299545288086;20.585399627685547;20.52429962158203;20.48360…	000313873;5	429431850237122;0	0006287262872628726;5	5977494558148315;0	008792079207920793;1	3217159679957788;3	1616952133993625;O95861;BPNT1;BPNT1_HUMAN;3'(2')	5'-bisphosphate nucleotidase 1
22.664499282836914;22.666099548339844;22.142499923706055;22.60219955444336;22.664899826049805;21.859600067138672;22.246400833129883;22.956300735473633;22.437599182128906;22.203699111938477;22.94860076904297;22.635900497436523;22.315200805664062;22.433500289916992;21.720600128173828;22.58300018310547;22.460399627685547;22.659700393676758;22.699399948120117;22.56839942932129;22.821699142456055;22.8…	000313873;4	70456557258937;0	004276106194690265;1	7830700916479743;0	25858592848904266;0	4843235969543471;1	3465806813914312;O95865;DDAH2;DDAH2_HUMAN;N(G)	N(G)-dimethylarginine dimethylaminohydrolase 2
21.52560043334961;21.426000595092773;21.23780059814453;21.28619956970215;20.989299774169922;21.61210060119629;21.8346004486084;21.52050018310547;20.665000915527344;21.19849967956543;21.42300033569336;20.858800888061523;21.609600067138672;21.744800567626953;21.627199172973633;21.122699737548828;21.885299682617188;17.991300582885742;19.349199295043945;21.66670036315918;17.470600128173828;21.5625;18…	000313873;3	958717977481178;0	0016622807017543859;6	710104520045235;0	0017142857142857142;2	1871302195957725;4	412686129723666;O95870;ABHD16A;ABHGA_HUMAN;Phosphatidylserine lipase ABHD16A
22.844200134277344;23.180999755859375;21.796499252319336;21.85610008239746;21.981300354003906;22.37350082397461;22.58839988708496;21.925500869750977;22.957599639892578;21.65559959411621;22.66659927368164;23.290700912475586;22.616300582885742;23.217100143432617;21.438499450683594;22.723100662231445;21.753999710083008;23.194400787353516;22.948999404907227;18.302200317382812;17.846399307250977;22.42…	000313873;10	233183893807176;0;7	837694293111937;0	0003870967741935484;2	869989953722275;5	230340236931189;O95967;EFEMP2;FBLN4_HUMAN;EGF-containing fibulin-like extracellular matrix protein 2
25.59480094909668;22.630699157714844;27.603300094604492;26.47209930419922;24.238100051879883;25.606700897216797;23.721599578857422;25.19070053100586;27.668399810791016;27.66790008544922;25.69029998779297;24.811599731445312;26.809900283813477;26.341699600219727;26.821399688720703;26.84589958190918;26.8164005279541;24.074499130249023;27.419099807739258;23.794300079345703;24.89349937438965;25.781799…	000313873;12	939365351575995;0;7	135813487547184;0;6	071272890908375;6	159939538544392;O95994;AGR2;AGR2_HUMAN;Anterior gradient protein 2 homolog
21.791099548339844;21.761600494384766;22.450899124145508;21.43790054321289;21.486099243164062;22.454099655151367;21.862899780273438;21.71190071105957;21.70210075378418;22.08930015563965;23.282899856567383;21.572399139404297;21.862899780273438;21.809799194335938;21.662500381469727;21.824199676513672;21.798599243164062;21.60689926147461;22.327699661254883;22.22879981994629;22.37779998779297;22.3398…	000313873;1	5008695191986818;0	09388280133396856;1	1164017324279503;0	39627373493975904;-0	4283234051295679;-0	9922835995327237;O96000;NDUFB10;NDUBA_HUMAN;NADH dehydrogenase [ubiquinone] 1 beta subcomplex subunit 10
18.702800750732422;18.452999114990234;18.979700088500977;18.738100051879883;19.617900848388672;20.598800659179688;18.42729949951172;18.12070083618164;18.11549949645996;20.219999313354492;17.399900436401367;19.715700149536133;19.59749984741211;19.76140022277832;19.609600067138672;18.114500045776367;19.549699783325195;18.23069953918457;18.046499252319336;17.826400756835938;18.419300079345703;19.005…	000557569;0	38276634877339055;0	5092283356258597;1	0330747163721554;0	3391151885830785;0	5774329185485847;1	1303970012464777;O96005;CLPTM1;CLPT1_HUMAN;Putative lipid scramblase CLPTM1
18.139400482177734;17.953500747680664;20.04010009765625;20.64069938659668;18.093399047851562;20.63640022277832;19.949600219726562;20.155099868774414;18.740400314331055;17.710899353027344;20.388999938964844;20.300800323486328;20.163999557495117;19.97949981689453;20.84239959716797;19.061599731445312;20.54010009765625;17.806800842285156;20.123300552368164;19.84749984741211;20.37579917907715;20.02910…	000313873;2	298122551069743;0	017934725848563968;2	0762783225287356;0	06940222897669707;1	2607793535505003;2	2035014760773697;O96008;TOMM40;TOM40_HUMAN;Mitochondrial import receptor subunit TOM40 homolog
21.16710090637207;18.614299774169922;21.455900192260742;20.36829948425293;20.648300170898438;20.659799575805664;21.858999252319336;20.19580078125;18.07710075378418;20.934099197387695;21.194599151611328;19.86240005493164;20.60650062561035;20.80900001525879;21.091999053955078;21.1387996673584;20.967500686645508;17.797300338745117;20.180700302124023;20.752300262451172;20.706499099731445;20.603300094…	000313873;5	2162308118589555;0	000519774011299435;4	85748444806593;0	006204724409448819;1	7227494921003057;3	3923826367354044;O96011;PEX11B;PX11B_HUMAN;Peroxisomal membrane protein 11B
17.050600051879883;17.818599700927734;17.945199966430664;18.570899963378906;17.8976993560791;17.178800582885742;18.278499603271484;18.26099967956543;18.744699478149414;18.063499450683594;17.79490089416504;17.087200164794922;18.122800827026367;18.562000274658203;18.166400909423828;19.14150047302246;17.162200927734375;18.708099365234375;19.079999923706055;18.55299949645996;17.916799545288086;18.184…	000313873;0	3047588408467874;0	6302919418758256;0	7057863881103272;0	5586392272154557;-0	32520916802542743;-0	7412272313983264;O96013;PAK4;PAK4_HUMAN;Serine/threonine-protein kinase PAK 4
21.645599365234375;21.0177001953125;21.641399383544922;21.798799514770508;21.907100677490234;21.657100677490234;21.857200622558594;21.839599609375;21.442899703979492;21.86389923095703;21.327299118041992;21.78420066833496;21.672399520874023;21.345199584960938;21.456499099731445;21.473899841308594;21.409700393676758;21.10099983215332;18.029600143432617;18.56839942932129;21.824499130249023;21.385200…	000313873;3	7353594710387825;0	002388998035363458;5	128334166885648;0	005484162895927602;1	730000386919297;3	50862031646831;O96019;ACTL6A;ACL6A_HUMAN;Actin-like protein 6A
19.862699508666992;19.997100830078125;18.538299560546875;20.177400588989258;19.678300857543945;18.09589958190918;17.364599227905273;20.13249969482422;18.181800842285156;19.629899978637695;20.718299865722656;17.990400314331055;18.59469985961914;18.712099075317383;20.47170066833496;18.314300537109375;20.154499053955078;18.45240020751953;18.267099380493164;18.210399627685547;18.25909996032715;17.564…	000313873;1	0924430190305952;0	145918799646955;1	0957229764303262;0	24301670644391407;0	9103583608354846;1	399149084047513;P00167;CYB5A;CYB5_HUMAN;Cytochrome b5
22.50200080871582;21.99180030822754;22.04680061340332;22.880800247192383;21.628799438476562;20.833900451660156;17.884899139404297;21.871599197387695;21.776899337768555;21.450899124145508;22.29789924621582;17.55620002746582;23.164499282836914;21.029399871826172;20.735599517822266;17.957199096679688;22.030099868774414;23.197399139404297;21.949199676513672;19.181499481201172;21.776399612426758;22.33…	000313873;0	7214126708844084;0	20901871440195283;0	35975607631339085;0	6284548707753479;-0	5856951304844458;-0	6310260942122525;P00325;ADH1B;ADH1B_HUMAN;All-trans-retinol dehydrogenase [NAD(+)] ADH1B
25.903200149536133;26.122499465942383;25.59709930419922;25.733699798583984;25.547300338745117;25.667800903320312;26.65959930419922;25.85260009765625;25.951900482177734;26.761600494384766;25.11520004272461;26.369400024414062;25.97480010986328;26.262100219726562;26.229700088500977;26.32270050048828;26.214599609375;26.1117000579834;26.478500366210938;26.425500869750977;26.153099060058594;26.44319915…	000313873;0	4700477397908207;0	5844445927903872;0	2935983258302488;0	815141470180305;-0	1282342365809832;-0	3326101311065303;P00338;LDHA;LDHA_HUMAN;L-lactate dehydrogenase A chain
24.131399154663086;22.487600326538086;24.55699920654297;23.265300750732422;23.132699966430664;24.208799362182617;22.787599563598633;23.633699417114258;24.1112003326416;24.5580997467041;26.589799880981445;22.3843994140625;25.01059913635254;22.99139976501465;23.652799606323242;23.426599502563477;24.496000289916992;23.053800582885742;23.61050033569336;22.14699935913086;24.571500778198242;23.80509948…	000313873;1	7524810107027398;0	04143240223463687;1	4108785240045116;0	19850225952227243;0	8203816413879395;1	4588636190903137;P00352;ALDH1A1;AL1A1_HUMAN;Aldehyde dehydrogenase 1A1
22.824100494384766;22.57379913330078;22.33009910583496;22.833099365234375;22.39579963684082;22.007400512695312;21.53529930114746;22.086299896240234;22.82830047607422;22.152599334716797;23.397300720214844;22.82379913330078;22.410200119018555;22.033599853515625;21.777999877929688;22.24090003967285;21.987899780273438;22.550399780273438;22.375600814819336;21.668800354003906;22.112499237060547;22.4624…	000313873;0	8914642046753654;0	33397610156833457;0	8672506290323799;0	5471833616298811;-0	29073867797851705;-0	7689967074312541;P00367;GLUD1;DHE3_HUMAN;Glutamate dehydrogenase 1	mitochondrial
25.315399169921875;25.54210090637207;24.90489959716797;25.422800064086914;24.916799545288086;24.631200790405273;24.932899475097656;25.25029945373535;25.512699127197266;24.812599182128906;25.39900016784668;25.588199615478516;25.483400344848633;25.600799560546875;24.610700607299805;25.263999938964844;25.003400802612305;25.81130027770996;25.85890007019043;25.47249984741211;25.33289909362793;25.65110…	000313873;4	370477529450123;0	011453630481667865;1	5037207291247994;0	46332243415077207;-0	2841872896466917;-0	9024146023576802;P00387;CYB5R3;NB5R3_HUMAN;NADH-cytochrome b5 reductase 3
23.659900665283203;22.843799591064453;23.413299560546875;23.270000457763672;23.154199600219727;23.427400588989258;23.257200241088867;23.0935001373291;23.354900360107422;23.490400314331055;24.384599685668945;23.33609962463379;23.594499588012695;23.03619956970215;23.405899047851562;23.219100952148438;23.413700103759766;23.417400360107422;22.949899673461914;22.665700912475586;23.26580047607422;23.38…	000313873;2	089669576949194;0	10221344616831217;1	3561368776347456;0	48287533632286994;0	2833792686462395;0	8629210164256325;P00390;GSR;GSHR_HUMAN;Glutathione reductase	mitochondrial
24.289400100708008;23.569299697875977;25.1653995513916;23.8572998046875;24.143800735473633;24.45159912109375;23.996400833129883;18.19659996032715;24.79050064086914;24.064300537109375;25.938800811767578;23.604900360107422;24.25309944152832;24.413799285888672;24.269800186157227;23.933700561523438;24.34160041809082;23.889799118041992;24.288700103759766;24.237199783325195;24.861499786376953;24.516599…	000313873;0	359371435936291;0	48326499302649933;0	14640938709981158;0	826095041322314;-0	36867126737321954;-0	3150127144894403;P00403;MT-CO2;COX2_HUMAN;Cytochrome c oxidase subunit 2
22.347400665283203;22.254600524902344;21.780500411987305;21.762699127197266;22.332799911499023;21.75659942626953;22.013399124145508;21.80340003967285;22.574899673461914;22.005699157714844;22.181800842285156;22.401500701904297;21.834299087524414;22.047100067138672;22.056100845336914;22.06909942626953;22.053199768066406;22.61199951171875;21.857999801635742;21.776599884033203;21.627500534057617;22.0…	000313873;2	5369491975076888;0	04113933967543369;1	0136285394843259;0	5658321503131524;-0	24621197836739483;-0	7254835904014642;P00450;CP;CERU_HUMAN;Ceruloplasmin
21.52359962463379;23.32069969177246;23.25200080871582;22.584800720214844;22.40730094909668;23.000499725341797;22.469100952148438;22.772499084472656;22.516700744628906;22.46769905090332;23.070100784301758;21.841800689697266;23.127500534057617;23.47719955444336;21.991199493408203;23.68239974975586;23.314300537109375;23.93470001220703;22.375900268554688;22.569799423217773;22.871299743652344;23.37199…	000313873;4	184859872681305;0	0024007820136852397;0	4158823927650499;0	6951179796456841;-0	24849647794451002;-0	5263087452455881;P00488;F13A1;F13A_HUMAN;Coagulation factor XIII A chain
21.733400344848633;21.237699508666992;21.937299728393555;22.187299728393555;22.35379981994629;22.060800552368164;22.17639923095703;21.719200134277344;21.774599075317383;22.480600357055664;22.744600296020508;21.29199981689453;21.755399703979492;21.801599502563477;22.237199783325195;22.1200008392334;22.45949935913086;21.516599655151367;21.172800064086914;21.68400001525879;21.958200454711914;21.5291…	000313873;0	5462143659459743;0	46660894051390356;0	28320288476092004;0	8370539986329459;0	10439131600516305;0	2897041331226311;P00491;PNP;PNPH_HUMAN;Purine nucleoside phosphorylase
21.249799728393555;21.212299346923828;21.827199935913086;21.633800506591797;21.983299255371094;21.43589973449707;21.693599700927734;21.15559959411621;21.462600708007812;21.53660011291504;21.838199615478516;21.634899139404297;21.43720054626465;21.424400329589844;21.0757999420166;21.481700897216797;21.461599349975586;21.28619956970215;21.376300811767578;21.27869987487793;21.47330093383789;21.087299…	000313873;0	5370018673465115;0	47882698357217757;1	2772100225365057;0	47157504520795657;0	30244057519095335;0	8795136182924134;P00492;HPRT1;HPRT_HUMAN;Hypoxanthine-guanine phosphoribosyltransferase
24.384899139404297;23.800600051879883;24.3169002532959;24.019500732421875;23.41819953918457;23.628700256347656;23.665599822998047;23.552000045776367;24.358999252319336;23.840900421142578;25.3351993560791;23.873899459838867;24.11009979248047;23.7947998046875;23.486000061035156;23.93239974975586;24.111299514770508;23.925600051879883;24.566999435424805;23.733800888061523;24.58839988708496;24.2012004…	000313873;2	603048880554076;0	016611702127659573;2	3139098739385457;0	13679210925644916;-0	6891116278512115;-1	6648719101380485;P00505;GOT2;AATM_HUMAN;Aspartate aminotransferase	mitochondrial
22.04599952697754;21.956600189208984;21.490999221801758;22.282899856567383;21.956100463867188;21.075599670410156;21.68910026550293;21.982900619506836;21.561100006103516;21.56220054626465;21.434499740600586;22.834199905395508;21.72800064086914;21.667400360107422;22.093000411987305;21.866500854492188;22.04949951171875;21.672000885009766;22.456899642944336;22.56570053100586;21.802099227905273;22.040…	000313873;0	45729020000756304;0	45384517497348886;2	038576881774869;0	33286112545172947;-0	3578061785016722;-1	1383260302618623;P00533;EGFR;EGFR_HUMAN;Epidermal growth factor receptor
25.841100692749023;25.61009979248047;25.453100204467773;25.603500366210938;25.357799530029297;25.916200637817383;26.437299728393555;25.242700576782227;25.654199600219727;26.07659912109375;25.701400756835938;25.616500854492188;25.70319938659668;25.588499069213867;25.89189910888672;25.345699310302734;25.773099899291992;25.88360023498535;26.171300888061523;26.106800079345703;26.18269920349121;25.774…	000313873;2	244952419097311;0	13162736273627362;0	48403566502059003;0	7434104341481211;-0	15986487524849835;-0	45190906382107526;P00558;PGK1;PGK1_HUMAN;Phosphoglycerate kinase 1
21.70490074157715;22.699800491333008;21.67490005493164;21.907800674438477;21.141199111938477;21.201400756835938;20.999900817871094;21.649799346923828;21.927900314331055;22.10219955444336;22.36549949645996;21.74169921875;21.674400329589844;21.403799057006836;21.40959930419922;21.704200744628906;22.497499465942383;22.2893009185791;22.358200073242188;21.08289909362793;21.269100189208984;22.034999847…	000313873;6	820903134618731;0	00014652014652014652;4	6319731055802045;0	01664864864864865;-1	1878048215593608;-2	7885023114830383;P00568;AK1;KAD1_HUMAN;Adenylate kinase isoenzyme 1
21.259199142456055;22.55769920349121;21.52750015258789;20.953500747680664;21.681900024414062;20.465499877929688;21.609100341796875;21.727100372314453;21.921600341796875;21.72089958190918;21.713600158691406;21.63990020751953;21.130599975585938;21.78190040588379;20.984399795532227;21.958999633789062;21.520299911499023;21.614599227905273;21.714000701904297;21.90060043334961;21.36319923400879;21.6676…	000313873;3	6804089476129236;0	00667741935483871;0	43175297765537346;0	7627060518731988;-0	1496035575866692;-0	411658858256197;P00734;F2;THRB_HUMAN;Prothrombin
21.25779914855957;22.832300186157227;21.51020050048828;21.478900909423828;21.86669921875;21.291000366210938;22.453100204467773;22.078899383544922;21.70240020751953;21.754499435424805;21.59869956970215;22.58930015563965;21.602399826049805;22.715700149536133;21.11520004272461;22.817800521850586;21.584699630737305;22.2185001373291;21.765100479125977;21.603700637817383;21.137399673461914;22.466699600…	000313873;4	714684689727116;0	0023475670307845082;1	4175522421655462;0	3009117487818083;0	49897007261003523;1	2188484139067364;P00736;C1R;C1R_HUMAN;Complement C1r subcomponent
26.155000686645508;27.096799850463867;26.761499404907227;25.437599182128906;26.107999801635742;25.2810001373291;26.552200317382812;26.55340003967285;26.03339958190918;27.016700744628906;26.485700607299805;26.413299560546875;24.881799697875977;26.971799850463867;24.45789909362793;27.05419921875;26.923500061035156;26.7903995513916;26.401399612426758;26.719999313354492;25.263500213623047;26.72940063…	000313873;0	7160314476824662;0	23483586869495596;0	7273308801198766;0	46070181818181816;-0	5076966285705566;-0	9160344852559008;P00738;HP;HPT_HUMAN;Haptoglobin
20.986000061035156;21.297300338745117;17.034500122070312;20.763399124145508;20.947999954223633;18.345300674438477;20.12420082092285;20.49920082092285;21.244300842285156;20.939300537109375;21.1875;21.366300582885742;20.432199478149414;20.683500289916992;20.229299545288086;21.072799682617188;20.57939910888672;21.157800674438477;21.443599700927734;20.329999923706055;20.76609992980957;20.587299346923…	000313873;2	070367232882087;0	021749058971141783;0	20915613527017926;0	7831394196744516;0	29533654621669214;0	3819523024037523;P00740;F9;FA9_HUMAN;Coagulation factor IX
18.507600784301758;20.489599227905273;18.55739974975586;19.992700576782227;20.193300247192383;21.287900924682617;18.711999893188477;17.854000091552734;20.123600006103516;20.100000381469727;20.047800064086914;17.90760040283203;17.641199111938477;19.95240020751953;19.256399154663086;20.008499145507812;17.428699493408203;18.722400665283203;18.423999786376953;18.046600341796875;17.585100173950195;20.…	000313873;1	069715735500331;0	13135524538496174;0	593013697923961;0	585665306122449;-0	3311053957257961;-0	6847467629310201;P00742;F10;FA10_HUMAN;Coagulation factor X
18.903499603271484;20.48870086669922;19.002899169921875;19.66469955444336;20.288700103759766;19.36669921875;20.096399307250977;20.392900466918945;20.45949935913086;18.576099395751953;20.479299545288086;20.484500885009766;19.731399536132812;19.78190040588379;19.03700065612793;19.64579963684082;19.540700912475586;20.83839988708496;20.659500122070312;19.741300582885742;19.37540054321289;19.997400283…	000313873;0	9605535000086908;0	1848243637880684;0	8248356354225351;0	4043206106870229;-0	5675474166870131;-0	9986679948449779;P00746;CFD;CFAD_HUMAN;Complement factor D
23.668699264526367;24.613000869750977;23.780099868774414;23.85610008239746;24.267900466918945;23.131500244140625;22.861600875854492;23.770000457763672;24.18910026550293;23.52560043334961;23.74679946899414;24.153799057006836;23.42180061340332;24.123199462890625;23.66790008544922;24.197500228881836;24.07110023498535;24.261999130249023;23.551799774169922;23.693199157714844;22.88960075378418;24.01009…	000313873;2	863608051582766;0	01904823151125402;1	7475818029498447;0	26809122006841507;-0	4898056166512603;-1	2636787137250973;P00747;PLG;PLMN_HUMAN;Plasminogen
21.956600189208984;22.98699951171875;22.530500411987305;21.86039924621582;21.857500076293945;21.775999069213867;22.1028995513916;22.26849937438965;23.047000885009766;22.40049934387207;22.536699295043945;22.756399154663086;21.79319953918457;23.362499237060547;21.422100067138672;21.88010025024414;22.305599212646484;22.75149917602539;22.724199295043945;23.431499481201172;17.916400909423828;22.578800…	000313873;0	31441324389738784;0	5177250341997265;0	8755544390414209;0	4295973904939422;0	46923303604125977;0	9344244356879036;P00748;F12;FA12_HUMAN;Coagulation factor XII
22.244600296020508;23.121999740600586;22.591299057006836;21.980199813842773;22.3705997467041;21.58919906616211;22.095399856567383;22.329299926757812;23.226200103759766;22.64739990234375;22.326099395751953;22.710100173950195;22.36400032043457;23.162200927734375;22.37380027770996;22.760799407958984;22.62529945373535;23.168899536132812;22.0531005859375;22.847700119018555;21.76919937133789;22.0480003…	000313873;2	6201490864690484;0	023143746110765404;0	1413837983362147;0	910085993485342;0	06301487513951187;0	16864337158589576;P00751;CFB;CFAB_HUMAN;Complement factor B
18.986400604248047;17.871299743652344;19.706600189208984;18.859100341796875;19.747299194335938;19.884899139404297;19.167400360107422;18.9468994140625;18.67650032043457;19.041099548339844;21.185199737548828;18.562400817871094;19.21299934387207;18.680999755859375;19.393299102783203;18.458499908447266;18.926700592041016;19.05190086364746;18.549400329589844;19.06290054321289;18.427600860595703;18.944…	000313873;0	613841560191533;0	35719189686924496;0	5521956081890297;0	5756278303828737;0	382874802180698;0	7054168910410916;P00813;ADA;ADA_HUMAN;Adenosine deaminase
22.863300323486328;23.103099822998047;23.962200164794922;23.409900665283203;25.059499740600586;23.805999755859375;23.664100646972656;24.687599182128906;23.152599334716797;24.2721004486084;23.417499542236328;23.368200302124023;23.58169937133789;24.02739906311035;24.784400939941406;23.193300247192383;24.78510093688965;25.024200439453125;24.675500869750977;23.926300048828125;23.09630012512207;23.878…	000313873;8	42322921258725;1	4035087719298246E-05;4	70390979775836;0	004858536585365853;-1	9857289450509192;-3	8832117129024204;P00915;CA1;CAH1_HUMAN;Carbonic anhydrase 1
22.559900283813477;21.498600006103516;25.627300262451172;23.699800491333008;22.647899627685547;23.07900047302246;23.343700408935547;24.57270050048828;24.037099838256836;24.667400360107422;26.94420051574707;21.010499954223633;24.196199417114258;23.786300659179688;24.57270050048828;24.46139907836914;24.327299118041992;22.831199645996094;24.407800674438477;21.266799926757812;23.31369972229004;23.540…	000313873;0	02238373767118158;0	9509969306322897;0	06397687297649331;0	9300936497754971;0	10523832866124039;0	13275730063095575;P00918;CA2;CAH2_HUMAN;Carbonic anhydrase 2
24.797800064086914;22.318899154663086;22.81399917602539;22.212600708007812;22.58370018005371;23.379600524902344;21.47279930114746;23.075000762939453;22.6117000579834;22.992599487304688;22.990400314331055;23.001399993896484;25.024200439453125;22.024799346923828;23.638099670410156;23.198699951171875;24.192399978637695;22.388900756835938;22.241199493408203;22.78860092163086;23.632600784301758;23.326…	000313873;1	9706414544628836;0	040379875635952515;1	3933942640089765;0	1533991291727141;1	107524122510636;1	7618084140706467;P00966;ASS1;ASSY_HUMAN;Argininosuccinate synthase
17.29829978942871;17.909000396728516;17.521299362182617;17.185300827026367;21.63330078125;21.5;17.083099365234375;18.26420021057129;19.247400283813477;21.348800659179688;20.53190040588379;18.604999542236328;21.02989959716797;18.349700927734375;20.78689956665039;20.484899520874023;21.332199096679688;18.01289939880371;17.301000595092773;18.315900802612305;19.008800506591797;19.265600204467773;18.20…	000801925;2	8452494728592854;0	005536159600997507;0	12556581540221334;0	8564267923258162;0	24979253496442766;0	2631383701525594;P00973;OAS1;OAS1_HUMAN;2'-5'-oligoadenylate synthase 1
24.35409927368164;24.737600326538086;24.34869956970215;24.193899154663086;24.414100646972656;23.88599967956543;23.98150062561035;24.630399703979492;24.58340072631836;24.92099952697754;25.263500213623047;24.926700592041016;24.541400909423828;24.873199462890625;24.478700637817383;24.459800720214844;24.536500930786133;24.564199447631836;24.425600051879883;24.4414005279541;23.730600357055664;24.24580…	000313873;3	1559245318073477;0	017300065659881812;0	9154900864029814;0	5684784053156147;0	2563848223005003;0	7218902577874433;P01008;SERPINC1;ANT3_HUMAN;Antithrombin-III
24.88279914855957;25.684099197387695;25.670000076293945;24.461299896240234;24.916000366210938;24.895700454711914;25.614500045776367;25.393699645996094;25.25320053100586;25.52829933166504;25.977699279785156;25.854799270629883;25.288999557495117;25.902700424194336;25.129100799560547;24.83049964904785;25.52280044555664;26.513200759887695;25.36669921875;25.38920021057129;25.126300811767578;25.6326999…	000313873;2	0781285113712613;0	04521145374449339;0	4065692562100043;0	7479927193301784;0	1751336097717271;0	44298303208500284;P01009;SERPINA1;A1AT_HUMAN;Alpha-1-antitrypsin
24.84980010986328;25.753299713134766;24.86479949951172;23.831899642944336;24.80820083618164;23.907699584960938;24.546300888061523;25.020700454711914;24.888200759887695;24.804000854492188;26.038299560546875;25.088899612426758;25.615699768066406;25.404399871826172;24.864700317382812;24.53849983215332;25.428199768066406;25.81920051574707;24.720300674438477;24.82859992980957;25.278799057006836;24.653…	000313873;2	1661270225683964;0	03473294797687861;0	7296128362451959;0	5488792884371029;0	3308115414210704;0	7626479794683967;P01011;SERPINA3;AACT_HUMAN;Alpha-1-antichymotrypsin
20.2893009185791;21.37969970703125;20.74839973449707;17.42460060119629;17.892799377441406;20.073400497436523;20.441299438476562;20.681299209594727;20.769699096679688;20.73069953918457;21.283300399780273;20.900699615478516;20.53339958190918;21.551599502563477;21.086700439453125;21.352699279785156;21.39299964904785;20.889999389648438;21.574600219726562;19.631399154663086;20.161100387573242;20.72369…	000801925;1	4160355756942562;0	06572071611253197;3	0270068290686445;0	04700621118012423;1	0923693793160574;2	2275498913012086;P01019;AGT;ANGT_HUMAN;Angiotensinogen
24.823200225830078;26.141599655151367;24.484100341796875;24.356800079345703;24.776599884033203;24.96139907836914;25.019100189208984;24.86479949951172;24.804100036621094;25.33769989013672;24.838600158691406;25.073400497436523;25.18320083618164;25.01449966430664;24.07830047607422;25.609699249267578;25.451000213623047;25.718000411987305;24.974300384521484;25.114200592041016;23.73080062866211;25.7215…	000313873;1	624572186862204;0	07075251509054326;1	1532354095387587;0	36101450725362677;-0	4747785431998146;-1	0697263778000627;P01023;A2M;A2MG_HUMAN;Alpha-2-macroglobulin
25.116199493408203;26.38610076904297;25.535400390625;25.511600494384766;25.478500366210938;24.945100784301758;25.317399978637695;25.641700744628906;25.744800567626953;25.813199996948242;25.792999267578125;25.851699829101562;25.309900283813477;26.201499938964844;25.254100799560547;26.266300201416016;25.51740074157715;26.12470054626465;25.395700454711914;25.657800674438477;24.86639976501465;25.8416…	000313873;3	0173320859533987;0	015632214765100672;2	4708613662249044;0	2304340425531915;-0	4498932565961553;-1	3721155680822434;P01024;C3;CO3_HUMAN;Complement C3
21.574899673461914;22.59440040588379;21.337099075317383;21.49799919128418;21.545499801635742;20.459400177001953;21.446500778198242;21.456100463867188;21.88249969482422;22.022199630737305;21.700899124145508;22.180299758911133;21.34320068359375;22.207599639892578;21.470699310302734;22.016700744628906;21.626300811767578;22.306499481201172;21.333799362182617;22.102699279785156;20.636600494384766;21.7…	000313873;2	5901003129729503;0	02756280193236715;2	273814128659543;0	27764257703081235;-0	4074394498552607;-1	2365059296888246;P01031;C5;CO5_HUMAN;Complement C5
22.193500518798828;18.91699981689453;19.040700912475586;24.74329948425293;20.292499542236328;20.106800079345703;18.62350082397461;23.61280059814453;21.349599838256836;22.058000564575195;18.65519905090332;20.661500930786133;17.77630043029785;18.384000778198242;23.62220001220703;19.266799926757812;22.583999633789062;20.473100662231445;21.86359977722168;18.316499710083008;17.753799438476562;18.29780…	000313873;6	369422888553179;6	185567010309279E-05;1	450332979728107;0	08650277264325323;-2	368470505305698;-2	071704426747747;P01040;CSTA;CYTA_HUMAN;Cystatin-A
22.503799438476562;23.779600143432617;23.012300491333008;23.036800384521484;23.301799774169922;22.794700622558594;22.863300323486328;23.234800338745117;23.707000732421875;23.620800018310547;23.268800735473633;23.928600311279297;23.279699325561523;23.969600677490234;22.985200881958008;23.193700790405273;23.653099060058594;23.4950008392334;23.631799697875977;23.73310089111328;22.530500411987305;23.…	000313873;3	028993952263549;0	014655804480651732;0	0913924323032763;0	9398024219247928;0	0428614616394043;0	11431612095625872;P01042;KNG1;KNG1_HUMAN;Kininogen-1
18.412599563598633;17.947200775146484;18.152299880981445;19.075599670410156;17.91819953918457;20.226900100708008;21.70829963684082;18.06529998779297;19.16659927368164;18.121299743652344;20.724199295043945;18.34510040283203;18.5492000579834;18.152799606323242;20.97599983215332;18.362699508666992;21.976699829101562;18.21619987487793;18.608699798583984;18.98270034790039;17.14349937438965;17.42930030…	000313873;0	8038470734564982;0	1830702341137124;0	8055578179804208;0	2985116784356328;1	210337843213761;1	262969012407405;P01116;KRAS;RASK_HUMAN;GTPase KRas
18.739299774169922;21.520599365234375;20.693199157714844;21.053300857543945;20.540700912475586;22.256799697875977;21.865699768066406;22.17919921875;21.087499618530273;18.972999572753906;20.857999801635742;21.043399810791016;22.606199264526367;21.208499908447266;20.4689998626709;21.336000442504883;21.547300338745117;21.88479995727539;18.560699462890625;21.158300399780273;20.007200241088867;21.5492…	000801925;0	26829997806610884;0	5700167504187604;0	08879432797192043;0	900026186579378;0	1648725782121936;0	18623627073785984;P01714;IGLV3-19;LV319_HUMAN;Immunoglobulin lambda variable 3-19
18.44700050354004;18.404800415039062;21.42180061340332;21.791200637817383;22.320999145507812;22.333900451660156;18.397300720214844;21.805999755859375;18.029699325561523;21.96419906616211;21.347700119018555;17.39229965209961;23.108800888061523;22.84709930419922;21.16320037841797;22.1564998626709;23.085100173950195;23.900100708007812;21.472999572753906;21.01959991455078;21.76569938659668;22.8411998…	000313873;1	3896309001557134;0	05344717182497332;0	04993569348457124;0	9410777070063695;-0	11630329404558282;-0	11275654550079205;P01780;IGHV3-7;HV307_HUMAN;Immunoglobulin heavy variable 3-7
21.16320037841797;18.84119987487793;21.821399688720703;19.15250015258789;18.422000885009766;18.248899459838867;18.318700790405273;19.96940040588379;21.013200759887695;21.640399932861328;19.72100067138672;18.478900909423828;24.50309944152832;21.187700271606445;22.925199508666992;21.10260009765625;22.950899124145508;19.49340057373047;22.185400009155273;18.10849952697754;23.777799606323242;22.844400…	000313873;1	9155393803644452;0	019908338637810313;1	5902357776084626;0	07292707292707293;2	2375193050929454;2	2831770858389118;P01833;PIGR;PIGR_HUMAN;Polymeric immunoglobulin receptor
20.498899459838867;17.863500595092773;18.781700134277344;18.301000595092773;22.07659912109375;17.12350082397461;18.39889907836914;18.33810043334961;17.719900131225586;21.431699752807617;18.595800399780273;18.6294002532959;17.75659942626953;18.67919921875;18.95800018310547;18.95680046081543;18.496400833129883;22.57229995727539;18.76409912109375;17.938400268554688;18.093700408935547;17.337400436401…	000993295;0	24463076225198943;0	5685417365068723;0	8973415110555938;0	3018207343412527;-0	9117106165204731;-1	174626359245962;P01834;IGKC;IGKC_HUMAN;Immunoglobulin kappa constant
21.944400787353516;22.16670036315918;22.147600173950195;22.507200241088867;22.302900314331055;24.356300354003906;22.263999938964844;22.11870002746582;23.308900833129883;22.511699676513672;23.080400466918945;23.319400787353516;22.87849998474121;22.81410026550293;22.52750015258789;21.9468994140625;22.640100479125977;24.2189998626709;22.086000442504883;22.172000885009766;21.14550018310547;22.5851001…	000313873;1	1764011792403228;0	12495194922937443;1	910972000518419;0	27070975056689345;-0	4604198047093;-1	2449606826267032;P01857;IGHG1;IGHG1_HUMAN;Immunoglobulin heavy constant gamma 1
17.822099685668945;22.738300323486328;18.245399475097656;19.23080062866211;17.55500030517578;22.167299270629883;18.117000579833984;22.119600296020508;21.881200790405273;18.087499618530273;21.67609977722168;21.807100296020508;22.272499084472656;22.85140037536621;18.447799682617188;18.178300857543945;17.7893009185791;23.10650062561035;18.8966007232666;19.117399215698242;18.055200576782227;22.273700…	000313873;0	5590445527831884;0	27833641975308643;1	5503941702240787;0	09167479674796748;-1	7801177297319697;-1	9288300423692901;P01859;IGHG2;IGHG2_HUMAN;Immunoglobulin heavy constant gamma 2
22.175500869750977;21.552099227905273;21.315399169921875;21.356199264526367;20.045400619506836;22.071199417114258;22.088499069213867;22.010400772094727;22.570499420166016;21.489500045776367;21.395999908447266;19.746000289916992;23.57939910888672;21.53190040588379;19.712200164794922;21.73900032043457;21.98710060119629;23.220399856567383;21.807600021362305;21.64150047302246;20.863500595092773;20.69…	000313873;0	8645967282180594;0	1850554397665694;1	3268183704149272;0	18744148936170213;-0	9584020750863189;-1	5308067346806937;P01860;IGHG3;IGHG3_HUMAN;Immunoglobulin heavy constant gamma 3
17.771499633789062;24.680400848388672;21.689599990844727;23.0216007232666;21.930500030517578;21.24020004272461;22.265300750732422;19.035499572753906;23.88319969177246;24.677900314331055;23.434099197387695;23.118200302124023;23.104299545288086;23.552600860595703;23.688100814819336;22.41830062866211;24.46139907836914;24.19580078125;23.012399673461914;17.880800247192383;18.28619956970215;23.71719932…	000313873;0	6021702774246124;0	2638283931357254;0	7376505768567109;0	32085639137296157;-1	3049699647086008;-1	1775172495018555;P01861;IGHG4;IGHG4_HUMAN;Immunoglobulin heavy constant gamma 4
23.63909912109375;24.08340072631836;23.77359962463379;22.645299911499023;22.543500900268555;22.903400421142578;22.18779945373535;23.81399917602539;23.216400146484375;25.12380027770996;22.31920051574707;24.369600296020508;25.069700241088867;24.111900329589844;23.31279945373535;23.13909912109375;23.92020034790039;22.953899383544922;22.974899291992188;23.606800079345703;22.753999710083008;24.4393005…	000313873;0	4611524468510547;0	40683021582733814;0	2865835316376792;0	758206647398844;0	23192103249686014;0	425453665544248;P01871;IGHM;IGHM_HUMAN;Immunoglobulin heavy constant mu
21.256399154663086;23.560100555419922;22.621000289916992;23.0044002532959;21.42919921875;23.72330093383789;23.318599700927734;22.678499221801758;21.899799346923828;21.95479965209961;22.728599548339844;21.746000289916992;25.093299865722656;23.459999084472656;22.88050079345703;23.037399291992188;23.579500198364258;25.973499298095703;22.635099411010742;22.525999069213867;18.034000396728516;24.452499…	000313873;0	411360902481172;0	40519121353979115;0	5214097355801576;0	5273016421780466;-0	6021208081926623;-0	7997368112180664;P01876;IGHA1;IGHA1_HUMAN;Immunoglobulin heavy constant alpha 1
18.449399948120117;17.967100143432617;18.653200149536133;22.29990005493164;17.927499771118164;23.543399810791016;23.3882999420166;19.423999786376953;17.901899337768555;22.023000717163086;17.934999465942383;17.952699661254883;17.388599395751953;21.631000518798828;22.322399139404297;17.77239990234375;22.329200744628906;17.811899185180664;18.243999481201172;18.2677001953125;18.38360023498535;18.8540…	000557569;0	44408382642372507;0	3555883437845814;0	5624707043647699;0	43565120593692025;1	065281949724472;0	9556447444023425;P01889;HLA-B;HLAB_HUMAN;HLA class I histocompatibility antigen	B alpha chain
21.41790008544922;20.69890022277832;20.88409996032715;20.896099090576172;22.050100326538086;22.229900360107422;21.497100830078125;20.57979965209961;20.511499404907227;21.412399291992188;20.996999740600586;20.854400634765625;22.22559928894043;20.954299926757812;21.12420082092285;21.10540008544922;21.298599243164062;21.92329978942871;21.30699920654297;20.36389923095703;21.760799407958984;21.3623008…	000313873;5	201087586360832;0	0010399032648125757;1	3839015153517544;0	29645291235710397;0	5250425338745117;1	1951387606123616;P01903;HLA-DRA;DRA_HUMAN;HLA class II histocompatibility antigen	DR alpha chain
20.872900009155273;18.38789939880371;20.219600677490234;20.563800811767578;20.8169002532959;21.188100814819336;21.028099060058594;18.788999557495117;19.537399291992188;18.7283992767334;19.95479965209961;20.05340003967285;21.083799362182617;18.746299743652344;20.35849952697754;20.921100616455078;20.91950035095215;17.95840072631836;19.48150062561035;19.62660026550293;21.72209930419922;20.6221008300…	000313873;7	993130873431465;2	3738872403560832E-05;2	54688733687791;0	03266385372714487;1	5800076075962615;2	853977007254657;P01920;HLA-DQB1;DQB1_HUMAN;HLA class II histocompatibility antigen	DQ beta 1 chain
18.180599212646484;22.63159942626953;22.65049934387207;22.84269905090332;24.045299530029297;22.864700317382812;22.484100341796875;23.999900817871094;18.384199142456055;22.812299728393555;23.477100372314453;17.803800582885742;22.044599533081055;23.135499954223633;23.340599060058594;22.65410041809082;23.968700408935547;24.03660011291504;23.540599822998047;21.698699951171875;22.438800811767578;22.59…	000313873;3	5428762952766486;0	0019137749737118824;1	7016365226958226;0	06236830835117773;-2	2467252595084055;-2	372591952271461;P02042;HBD;HBD_HUMAN;Hemoglobin subunit delta
17.637300491333008;18.662599563598633;18.70330047607422;18.610200881958008;20.388900756835938;18.566499710083008;18.16830062866211;17.627099990844727;20.92919921875;17.86949920654297;18.781400680541992;18.75790023803711;18.488300323486328;17.812999725341797;17.912799835205078;18.384700775146484;18.63640022277832;17.43090057373047;22.983999252319336;21.51110076904297;17.4906005859375;18.3239002227…	000313873;18	485087817894765;0;7	547301750256574;0;-6	708168166024343;-6	508873193931701;P02144;MB;MYG_HUMAN;Myoglobin
31.326099395751953;33.108699798583984;31.53030014038086;31.62190055847168;31.385799407958984;30.52829933166504;31.31290054321289;31.874799728393555;31.602500915527344;31.32110023498535;31.672800064086914;32.172298431396484;30.943099975585938;31.73240089416504;30.079700469970703;31.23699951171875;31.247900009155273;32.749298095703125;31.76490020751953;31.561599731445312;31.08139991760254;32.411201…	000313873;2	784932956567513;0	011285302593659943;2	3849100301026596;0	08106208213944603;-0	9286621366228367;-2	0897514289470176;P02452;COL1A1;CO1A1_HUMAN;Collagen alpha-1(I) chain
29.1968994140625;30.720600128173828;28.71769905090332;29.451200485229492;28.74020004272461;28.0575008392334;28.57990074157715;29.320999145507812;28.997600555419922;28.582199096679688;28.91230010986328;29.816999435424805;28.90019989013672;29.316999435424805;27.394800186157227;28.14389991760254;28.467599868774414;29.866300582885742;29.635700225830078;29.219999313354492;28.293399810791016;29.4330005…	000313873;0	8697487507833417;0	21419585534335636;0	6514183998260525;0	5429897785349233;-0	38281162806919866;-0	7721795090618686;P02461;COL3A1;CO3A1_HUMAN;Collagen alpha-1(III) chain
21.527999877929688;22.420799255371094;21.672300338745117;21.66469955444336;21.756900787353516;20.51959991455078;21.112499237060547;21.752300262451172;22.6697998046875;22.353300094604492;21.5580997467041;23.016000747680664;22.18000030517578;21.50279998779297;21.017000198364258;21.2101993560791;22.15060043334961;23.05500030517578;22.552499771118164;21.90999984741211;22.144100189208984;22.1487007141…	000313873;2	9733684257536206;0	010538011695906431;4	592485869117621;0	02554777070063694;-0	9412858554295127;-2	6817130193225505;P02462;COL4A1;CO4A1_HUMAN;Collagen alpha-1(IV) chain
21.262100219726562;22.448299407958984;19.485000610351562;21.991300582885742;18.678499221801758;18.458499908447266;20.634899139404297;19.51729965209961;22.59779930114746;20.689899444580078;18.48979949951172;20.846799850463867;18.229700088500977;18.28849983215332;20.328899383544922;21.429100036621094;17.92729949951172;22.3533992767334;22.127399444580078;21.3031005859375;21.779499053955078;22.176399…	000313873;9	493219957842376;0;4	211360027830294;0	004157894736842105;-3	0264049121311736;-4	091463207698398;P02511;CRYAB;CRYAB_HUMAN;Alpha-crystallin B chain
23.89900016784668;24.882600784301758;18.066699981689453;26.456899642944336;21.7106990814209;24.875099182128906;17.930099487304688;25.25040054321289;26.49049949645996;26.062000274658203;17.70800018310547;24.971900939941406;17.962099075317383;17.91819953918457;25.060699462890625;25.98310089111328;23.881900787353516;22.33300018310547;23.347400665283203;25.562000274658203;18.430099487304688;20.455799…	000313873;0	6687696673250417;0	20550592078399346;0	7882154917931596;0	26315825688073397;-2	018368135179795;-1	3266697019916716;P02533;KRT14;K1C14_HUMAN;Keratin	type I cytoskeletal 14
24.68670082092285;18.022499084472656;18.240100860595703;23.978200912475586;23.136199951171875;24.209299087524414;17.736799240112305;26.482200622558594;22.94420051574707;22.0846004486084;18.497299194335938;18.62380027770996;18.465900421142578;19.67449951171875;23.028099060058594;22.299400329589844;22.181100845336914;18.023000717163086;18.109100341796875;18.856599807739258;19.080799102783203;18.502…	000313873;2	0814204673263954;0	012059743954480796;0	13110199692314162;0	8308038408779149;-0	5523396628243553;-0	30450637756475385;P02538;KRT6A;K2C6A_HUMAN;Keratin	type II cytoskeletal 6A
27.943300247192383;27.651500701904297;26.550600051879883;27.098899841308594;26.472400665283203;26.464799880981445;27.236600875854492;27.344200134277344;27.345399856567383;26.514999389648438;26.779199600219727;27.58799934387207;27.164899826049805;27.03969955444336;26.17930030822754;26.541200637817383;26.54129981994629;27.280000686645508;27.188100814819336;26.944400787353516;26.259199142456055;27.0…	000313873;0	447738929101933;0	6284851288830139;0	3818293533698197;0	7393909224011713;0	19823499407087297;0	46303138335507343;P02545;LMNA;LMNA_HUMAN;Prelamin-A/C
17.731599807739258;19.220699310302734;19.554800033569336;19.38949966430664;21.05500030517578;19.632099151611328;19.128000259399414;20.5585994720459;18.098899841308594;19.492399215698242;19.419300079345703;18.58609962463379;18.245500564575195;19.19879913330078;19.887300491333008;18.281400680541992;19.918500900268555;20.492900848388672;20.080799102783203;18.949399948120117;17.32859992980957;19.2168…	000313873;10	160899702035586;0;3	9393076885687064;0	005824;-2	334087249210903;-3	9815011487665593;P02549;SPTA1;SPTA1_HUMAN;Spectrin alpha chain	erythrocytic 1
26.674400329589844;27.687599182128906;26.530000686645508;27.269399642944336;27.553499221801758;26.138500213623047;26.372499465942383;27.084699630737305;27.465299606323242;27.911300659179688;27.472400665283203;27.23780059814453;27.831499099731445;27.1914005279541;26.439199447631836;27.336299896240234;27.37660026550293;27.696800231933594;27.14699935913086;27.09779930114746;25.681699752807617;27.412…	000313873;2	715585778147881;0	013646249139710942;0	14200439294347506;0	9005615183246073;-0	07365875244140696;-0	182556356144352;P02647;APOA1;APOA1_HUMAN;Apolipoprotein A-I
24.165700912475586;24.125699996948242;23.1919002532959;23.365100860595703;23.996200561523438;23.651399612426758;23.28260040283203;23.595300674438477;23.67169952392578;23.865699768066406;24.07469940185547;23.917600631713867;24.097900390625;23.752199172973633;22.24650001525879;23.738500595092773;23.57069969177246;24.149200439453125;23.89240074157715;23.763200759887695;23.3612003326416;23.8195991516…	000313873;1	949793487006008;0	0556163222045575;0	060229420623552646;0	9509224438113327;0	04497496741158713;0	09611095076300953;P02649;APOE;APOE_HUMAN;Apolipoprotein E
24.624300003051758;27.30069923400879;25.08690071105957;25.363800048828125;26.212200164794922;24.54960060119629;24.938600540161133;25.175399780273438;25.453500747680664;26.41670036315918;25.46030044555664;25.378999710083008;24.71980094909668;26.26959991455078;24.524099349975586;26.16360092163086;25.184099197387695;26.116600036621094;24.832000732421875;25.896299362182617;25.040000915527344;25.53160…	000313873;3	072786532085049;0	007445141065830721;3	791186016943625;0	022689536878216125;-1	2448770114353742;-2	619828549025422;P02671;FGA;FIBA_HUMAN;Fibrinogen alpha chain
24.868600845336914;27.79290008544922;25.48349952697754;25.26919937133789;26.74850082397461;24.953899383544922;25.01930046081543;25.180999755859375;25.77120018005371;26.964000701904297;25.688600540161133;25.59440040588379;24.711299896240234;26.460500717163086;25.003599166870117;26.098499298095703;25.633699417114258;26.280799865722656;24.535600662231445;26.162099838256836;25.011499404907227;25.3943…	000313873;1	7369162652582386;0	04511955922865014;2	9257454185078178;0	04779411764705883;-1	116757965087892;-2	221959471800984;P02675;FGB;FIBB_HUMAN;Fibrinogen beta chain
23.627300262451172;26.728700637817383;24.101699829101562;24.02280044555664;25.236900329589844;23.6427001953125;23.803699493408203;23.843000411987305;24.060699462890625;25.526500701904297;24.468299865722656;24.202800750732422;23.34239959716797;24.916099548339844;23.94300079345703;25.078699111938477;24.093000411987305;25.189800262451172;23.435300827026367;23.97640037536621;23.497600555419922;24.214…	000313873;2	986335884165493;0	006853932584269663;4	011019330802321;0	017512;-1	3462199211120591;-2	744232524830475;P02679;FGG;FIBG_HUMAN;Fibrinogen gamma chain
20.17060089111328;20.903400421142578;20.71649932861328;20.880300521850586;22.62190055847168;21.164400100708008;20.687599182128906;21.649499893188477;20.39940071105957;20.824399948120117;20.975099563598633;20.214599609375;19.91830062866211;20.64419937133789;21.716999053955078;20.49250030517578;21.684099197387695;22.408199310302734;21.611299514770508;20.159099578857422;19.969100952148438;20.4263992…	000313873;8	30917567006561;1	4925373134328359E-05;5	876401904750101;0	002076923076923077;-2	214347526005337;-4	301648079592918;P02730;SLC4A1;B3AT_HUMAN;Band 3 anion transport protein
18.149999618530273;17.82309913635254;17.985700607299805;18.406999588012695;18.582599639892578;17.89310073852539;17.572999954223633;18.994699478149414;17.965900421142578;17.868799209594727;19.053199768066406;18.49049949645996;19.24799919128418;21.381200790405273;18.041099548339844;17.74570083618164;18.474000930786133;21.639799118041992;17.836299896240234;18.557300567626953;20.364200592041016;18.22…	000313873;0	09295083132068581;0	8175504558314995;0	38935889068019586;0	6590239382239382;-0	35654593876429885;-0	5810782093042195;P02741;CRP;CRP_HUMAN;C-reactive protein
27.415700912475586;26.5841007232666;24.243499755859375;23.887300491333008;24.32270050048828;22.546199798583984;25.570100784301758;24.84079933166504;26.024999618530273;23.729900360107422;24.652000427246094;25.629600524902344;25.744600296020508;25.389799118041992;23.021799087524414;25.423500061035156;25.05769920349121;26.6112003326416;24.178800582885742;24.690500259399414;24.07939910888672;25.91270…	000313873;0	8836293659979428;0	18187191293428215;0	31469340633823906;0	6795198170731708;-0	4586831229073631;-0	5598921287659273;P02743;APCS;SAMP_HUMAN;Serum amyloid P-component
20.081300735473633;21.343299865722656;18.614599227905273;20.630699157714844;20.473800659179688;20.863100051879883;17.905099868774414;18.176300048828125;20.312599182128906;20.48900032043457;21.017200469970703;20.727800369262695;17.863300323486328;18.284299850463867;19.526100158691406;21.510400772094727;21.36590003967285;20.382699966430664;20.811800003051758;19.093700408935547;19.107200622558594;17…	000313873;0	12269779081346117;0	7769543147208121;0	7482061433298687;0	40041923076923075;-0	6818253925868447;-1	0129321533294335;P02746;C1QB;C1QB_HUMAN;Complement C1q subcomponent subunit B
24.121000289916992;24.861499786376953;24.03499984741211;22.898300170898438;23.22260093688965;23.15369987487793;23.738000869750977;23.90999984741211;24.034000396728516;23.420900344848633;24.166000366210938;24.722200393676758;23.50480079650879;24.242900848388672;23.376399993896484;23.229000091552734;23.82379913330078;24.31279945373535;23.257200241088867;23.202299118041992;23.742900848388672;23.7439…	000313873;1	309704516217876;0	1317013045434098;0	31248980279367167;0	8000406020301015;0	13921228136335273;0	3536414791608252;P02748;C9;CO9_HUMAN;Complement component C9
18.60689926147461;21.355300903320312;18.484100341796875;18.025299072265625;20.57069969177246;18.47330093383789;21.130800247192383;21.242700576782227;18.48579978942871;21.238500595092773;20.72410011291504;18.417800903320312;17.43790054321289;18.043800354003906;18.486900329589844;19.19099998474121;17.809099197387695;17.542699813842773;18.456899642944336;18.88360023498535;17.844600677490234;21.14329…	0011685;0	27630247094868077;0	5442541399121325;0	3237599292419848;0	6626060138781804;-0	5144906044006348;-0	573103051613293;P02749;APOH;APOH_HUMAN;Beta-2-glycoprotein 1
22.243799209594727;23.40049934387207;23.175500869750977;21.41010093688965;22.016799926757812;21.795299530029297;22.736799240112305;22.278499603271484;22.3966007232666;21.80190086364746;23.219999313354492;22.210599899291992;22.301599502563477;23.353099822998047;22.38279914855957;22.424299240112305;22.818300247192383;23.458200454711914;22.219499588012695;22.63319969177246;23.123899459838867;21.8794…	000313873;1	8975958718824555;0	04269560378408458;1	303271276492099;0	21770117792932425;0	8153196062360486;1	4044087258694236;P02750;LRG1;A2GL_HUMAN;Leucine-rich alpha-2-glycoprotein
24.396499633789062;26.150100708007812;24.718599319458008;25.083099365234375;26.004199981689453;24.519399642944336;26.27549934387207;25.077800750732422;26.040199279785156;25.62700080871582;24.48859977722168;25.819499969482422;24.230300903320312;25.81450080871582;24.442899703979492;25.805099487304688;24.842100143432617;25.993900299072266;25.52090072631836;26.038999557495117;24.847400665283203;25.56…	000313873;1	8384011516114052;0	04673442622950819;0	5570661990159967;0	5796320328542095;-0	37141941615513474;-0	718205211702644;P02751;FN1;FINC_HUMAN;Fibronectin
20.742000579833984;21.020700454711914;20.13479995727539;20.65880012512207;20.438400268554688;19.82939910888672;20.912900924682617;20.572900772094727;20.86840057373047;20.800199508666992;21.595600128173828;21.52440071105957;20.78420066833496;20.781400680541992;20.482099533081055;21.49410057067871;21.018400192260742;20.68939971923828;20.31599998474121;18.34939956665039;18.763099670410156;21.2625007…	000313873;2	2751054397127004;0	01686737400530504;0	8184368739539195;0	3723494570582428;0	6861395018441314;1	0445469905371825;P02753;RBP4;RET4_HUMAN;Retinol-binding protein 4
23.71419906616211;24.289499282836914;22.893400192260742;22.491500854492188;22.532100677490234;22.117599487304688;23.21419906616211;23.5408992767334;23.25819969177246;22.168899536132812;22.76729965209961;22.7101993560791;22.710899353027344;23.41119956970215;21.965700149536133;22.891199111938477;23.131399154663086;24.027799606323242;23.367300033569336;23.288000106811523;22.921899795532227;23.820199…	000313873;4	632939934864179;0	0018107526881720431;1	5062147705882347;0	18960263157894738;-0	7654979569571374;-1	5888058323105037;P02760;AMBP;AMBP_HUMAN;Protein AMBP
21.033700942993164;18.572500228881836;19.009700775146484;20.417699813842773;20.505599975585938;20.276599884033203;18.819599151611328;17.588600158691406;21.5310001373291;18.753599166870117;21.13249969482422;22.672100067138672;18.730300903320312;18.422700881958008;20.83799934387207;18.076799392700195;21.333499908447266;21.26180076599121;20.839399337768555;19.09980010986328;18.85460090637207;19.2168…	000313873;0	6138174980325366;0	2707120743034056;0	12967486826447924;0	8584190412336574;-0	2029371942792615;-0	25333475723822374;P02763;ORM1;A1AG1_HUMAN;Alpha-1-acid glycoprotein 1
18.708900451660156;22.745500564575195;18.576200485229492;21.607799530029297;21.683900833129883;17.449399948120117;20.44529914855957;21.237699508666992;22.371700286865234;22.382099151611328;22.216899871826172;22.851600646972656;22.12700080871582;22.787700653076172;21.193099975585938;22.524499893188477;22.981300354003906;22.83769989013672;22.136499404907227;21.753000259399414;20.943599700927734;22.…	000313873;3	950013634551993;0	0013333333333333333;0	24314749240739839;0	7471478514202476;-0	3641178676060264;-0	44004873679080986;P02765;AHSG;FETUA_HUMAN;Alpha-2-HS-glycoprotein
22.473800659179688;22.905399322509766;22.01490020751953;22.01689910888672;22.63629913330078;20.962499618530273;22.048599243164062;22.691600799560547;23.179500579833984;23.195999145507812;22.944000244140625;23.469100952148438;22.05500030517578;22.53230094909668;22.12339973449707;22.440200805664062;22.719499588012695;22.68400001525879;22.742000579833984;22.271799087524414;22.138500213623047;22.8584…	000313873;1	1515890819893444;0	16396221554315155;0	041136601056844475;0	9724727047146401;0	01707209178379898;0	04898031675972854;P02766;TTR;TTHY_HUMAN;Transthyretin
29.898099899291992;30.45680046081543;29.939800262451172;29.989599227905273;30.04520034790039;29.500699996948242;29.76180076599121;30.298200607299805;30.230100631713867;30.5221004486084;30.7273006439209;30.63170051574707;30.268299102783203;30.33679962158203;29.256200790405273;30.207500457763672;30.464599609375;30.52039909362793;30.505300521850586;30.121200561523438;29.475000381469727;30.3822002410…	000313873;1	5453432428164922;0	10928014842300557;1	4093488074926597;0	3905834542815675;-0	36655462809971695;-1	0232118269762984;P02768;ALB;ALBU_HUMAN;Albumin
22.750200271606445;23.31679916381836;22.966100692749023;22.614599227905273;22.62809944152832;22.348600387573242;22.187599182128906;22.85580062866211;23.21380043029785;23.248199462890625;23.154499053955078;23.131500244140625;22.555200576782227;23.357500076293945;22.37019920349121;22.6648006439209;23.100900650024414;23.366300582885742;23.110599517822266;22.774799346923828;22.140300750732422;22.9801…	000313873;2	1697290695367446;0	04342698500832871;0	15779867188032468;0	8788675256029073;-0	0950972420828684;-0	21857853401395907;P02774;GC;VTDB_HUMAN;Vitamin D-binding protein
18.08099937438965;19.45800018310547;20.7406005859375;19.681800842285156;21.52829933166504;20.92569923400879;20.625099182128906;20.013700485229492;19.946199417114258;20.38990020751953;20.00830078125;19.401199340820312;19.594100952148438;20.113100051879883;21.286399841308594;20.31060028076172;20.148399353027344;18.356599807739258;19.812700271606445;19.67889976501465;19.82159996032715;19.26600074768…	000313873;4	063315229811019;0	002099585062240664;2	1356522372287645;0	05225821596244131;1	5583720207214355;2	4058594341316413;P02786;TFRC;TFR1_HUMAN;Transferrin receptor protein 1
25.139999389648438;25.8843994140625;25.77869987487793;25.567100524902344;25.73150062561035;25.693700790405273;25.296899795532227;25.91320037841797;26.622900009155273;26.401899337768555;26.06209945678711;26.243600845336914;25.982200622558594;26.09239959716797;26.190099716186523;26.309799194335938;25.908199310302734;26.52630043029785;26.308799743652344;25.768999099731445;25.016199111938477;26.37150…	000313873;1	8944323856814875;0	053067379679144384;0	02619292772762878;0	9771182662538699;-0	01907569340297144;-0	04192919854034805;P02787;TF;TRFE_HUMAN;Serotransferrin
23.385499954223633;24.441099166870117;22.76059913635254;22.31290054321289;25.68199920654297;22.80900001525879;24.31760025024414;23.548500061035156;21.912500381469727;25.667600631713867;24.06570053100586;22.176799774169922;24.022199630737305;23.2539005279541;25.14299964904785;24.162599563598633;25.1072998046875;23.107500076293945;22.193599700927734;21.632200241088867;21.680400848388672;23.16360092…	000313873;0	39122390788722805;0	4485299326957138;0	36534437252184593;0	6567161639597835;-0	4093995503016856;-0	5867056908539043;P02788;LTF;TRFL_HUMAN;Lactotransferrin
25.742900848388672;27.11840057373047;26.404300689697266;26.058000564575195;25.968700408935547;25.586999893188477;25.909700393676758;26.3705997467041;26.4153995513916;26.608999252319336;26.59760093688965;26.65880012512207;25.94499969482422;26.667299270629883;25.781600952148438;26.72570037841797;26.476600646972656;26.70560073852539;26.451900482177734;25.9424991607666;25.799800872802734;26.611099243…	000313873;1	6170907649616835;0	07985833743236595;0	3176497733398029;0	8082713043478261;-0	12724530356270947;-0	339930301306971;P02790;HPX;HEMO_HUMAN;Hemopexin
23.289499282836914;23.609800338745117;22.733999252319336;22.82069969177246;23.6072998046875;23.393299102783203;25.382299423217773;23.28230094909668;23.40730094909668;25.177400588989258;24.157699584960938;24.971500396728516;22.98419952392578;24.392900466918945;22.218599319458008;23.76110076904297;24.10540008544922;24.1343994140625;24.61370086669922;24.22559928894043;23.25790023803711;24.3918991088…	000313873;9	416787223392332;0;1	8195508000598914;0	08626765799256507;1	3376504625592922;1	961636712054592;P02792;FTL;FRIL_HUMAN;Ferritin light chain
23.147600173950195;23.859399795532227;22.2632999420166;22.737600326538086;23.084299087524414;23.083599090576172;25.127899169921875;23.065399169921875;22.969999313354492;24.32029914855957;24.46489906311035;24.118999481201172;23.599700927734375;23.575700759887695;22.435400009155273;24.259700775146484;23.562599182128906;23.9906005859375;24.107099533081055;24.004600524902344;22.752599716186523;23.931…	000313873;3	2848285012156615;0	008305810397553516;0	4167424426856937;0	646811106765741;0	3587926728384865;0	6114747015185994;P02794;FTH1;FRIH_HUMAN;Ferritin heavy chain
20.91659927368164;18.085399627685547;17.930400848388672;21.783000946044922;21.10099983215332;20.034799575805664;18.261199951171875;19.255399703979492;21.10449981689453;21.685100555419922;21.263900756835938;21.449100494384766;21.01020050048828;18.32509994506836;21.128299713134766;22.282800674438477;21.205400466918945;21.163000106811523;21.44029998779297;22.2677001953125;20.526399612426758;17.34029…	000313873;0	6493505783878128;0	26216321749316673;0	44277390410237;0	5678004987531171;-0	6146809305463528;-0	7274594045587689;P03952;KLKB1;KLKB1_HUMAN;Plasma kallikrein
18.52549934387207;18.17840003967285;21.379499435424805;18.192399978637695;17.952800750732422;17.563499450683594;18.162200927734375;18.062000274658203;17.596900939941406;18.45549964904785;17.609100341796875;20.002199172973633;17.831499099731445;21.127099990844727;20.25860023498535;17.754899978637695;17.29170036315918;19.026100158691406;21.04450035095215;17.414899826049805;19.050199508666992;21.189…	000313873;0	4386639224602476;0	4067918015102481;0	8691009733764283;0	2910769230769231;1	046962887900218;1	2837752085255512;P03956;MMP1;MMP1_HUMAN;Interstitial collagenase
20.645999908447266;22.042800903320312;20.91550064086914;20.86639976501465;21.511699676513672;19.703100204467773;21.463699340820312;17.128299713134766;21.432600021362305;21.448200225830078;21.95870018005371;21.512300491333008;20.531700134277344;21.810800552368164;21.459999084472656;22.313800811767578;21.905899047851562;21.90839958190918;21.332799911499023;21.657499313354492;20.30590057373047;20.77…	000313873;2	317981347345392;0	018607003891050584;1	0626636265159644;0	21333916302311057;-1	2017244475228424;-1	5074438514125514;P04003;C4BPA;C4BPA_HUMAN;C4b-binding protein alpha chain
26.39889907836914;25.543899536132812;24.322399139404297;24.431699752807617;24.930599212646484;24.17009925842285;24.8302001953125;24.08489990234375;25.563199996948242;24.7367000579834;25.229000091552734;25.308500289916992;25.103200912475586;25.01930046081543;24.20709991455078;25.694499969482422;24.738300323486328;25.855899810791016;24.347299575805664;24.62070083618164;24.289100646972656;25.2217998…	000313873;1	4105768871503968;0	11317527675276753;0	02134228577947864;0	9787469879518073;-0	020006847381591086;-0	03839286336779791;P04004;VTN;VTNC_HUMAN;Vitronectin
23.131500244140625;23.21269989013672;23.42620086669922;23.352100372314453;24.2101993560791;23.498300552368164;23.253700256347656;23.850099563598633;23.407899856567383;24.190500259399414;24.30820083618164;23.16189956665039;23.53059959411621;23.261600494384766;24.17690086364746;23.61050033569336;24.107799530029297;24.16080093383789;23.486000061035156;23.331499099731445;23.741300582885742;23.7052993…	000313873;4	866430389603879;0	0021147540983606555;2	977277568585091;0	05116546762589928;-1	0148353712899336;-2	28914819709709;P04040;CAT;CATA_HUMAN;Catalase
17.15679931640625;18.084800720214844;21.26609992980957;18.87190055847168;21.32270050048828;21.736400604248047;21.715599060058594;21.239299774169922;18.616199493408203;20.37459945678711;22.740699768066406;17.972999572753906;21.116500854492188;18.40530014038086;21.540199279785156;21.533599853515625;21.453899383544922;18.492799758911133;20.442699432373047;21.74209976196289;18.80769920349121;17.71759…	000313873;5	039705568780954;0	0003963963963963964;2	1026264011594487;0	03437119113573407;2	438852310180664;2	8456358267077935;P04062;GBA1;GBA1_HUMAN;Lysosomal acid glucosylceramidase
22.1737003326416;19.934200286865234;18.090099334716797;21.36870002746582;21.665599822998047;21.819700241088867;19.25119972229004;18.750099182128906;21.14310073852539;18.389699935913086;21.655799865722656;20.491899490356445;22.91469955444336;18.041099548339844;22.243499755859375;21.97640037536621;22.184600830078125;20.050899505615234;22.011199951171875;18.319900512695312;19.006200790405273;18.5100…	000557569;2	458255094422953;0	009511904761904763;0	8060693926881572;0	30622174611676484;1	1243997982570093;1	2282333531070695;P04066;FUCA1;FUCO_HUMAN;Tissue alpha-L-fucosidase
26.337400436401367;26.49690055847168;25.760700225830078;26.082700729370117;25.68000030517578;26.393199920654297;26.427400588989258;25.733200073242188;26.439199447631836;26.7539005279541;25.85420036315918;25.986900329589844;25.74370002746582;26.26919937133789;26.55590057373047;25.973100662231445;26.290700912475586;26.74049949645996;26.373899459838867;26.308700561523438;26.70509910583496;26.2402000…	000313873;8	563741711830012;7	792207792207792E-05;3	2991296614330983;0	06377446808510638;-0	8271589142935625;-2	1006962069441553;P04075;ALDOA;ALDOA_HUMAN;Fructose-bisphosphate aldolase A
24.109399795532227;22.999099731445312;22.60689926147461;26.305099487304688;23.149700164794922;23.465099334716797;23.30030059814453;24.599899291992188;23.65019989013672;24.21739959716797;23.354999542236328;23.62019920349121;23.301700592041016;23.50749969482422;25.646699905395508;24.27669906616211;24.838699340820312;22.99570083618164;23.36590003967285;23.600799560546875;22.763999938964844;23.193500…	000313873;4	609520038216194;0	0011305389221556886;1	2015732979387217;0	21165664160401002;-0	9557107652936665;-1	4454386687388383;P04080;CSTB;CYTB_HUMAN;Cystatin-B
26.672800064086914;26.019500732421875;24.7007999420166;28.903400421142578;25.86910057067871;25.854400634765625;25.41900062561035;27.717500686645508;26.275299072265625;26.62019920349121;24.952899932861328;26.52669906616211;25.830400466918945;25.53569984436035;27.880399703979492;26.550100326538086;27.132600784301758;25.971200942993164;26.737199783325195;26.225200653076172;25.51959991455078;25.51560…	000313873;6	841593085501601;7	407407407407407E-05;1	8511584918943533;0	06581780104712041;-1	6860735484531943;-2	2206588954561997;P04083;ANXA1;ANXA1_HUMAN;Annexin A1
22.788999557495117;24.711000442504883;22.897499084472656;23.713899612426758;23.273000717163086;21.80069923400879;22.17770004272461;23.709299087524414;22.95479965209961;24.071199417114258;23.5044002532959;23.475000381469727;22.334699630737305;23.965200424194336;22.803800582885742;24.20599937438965;23.029800415039062;23.863500595092773;23.08690071105957;23.83970069885254;22.29640007019043;23.133399…	000313873;2	889967125463034;0	01101013024602026;2	3841895130050514;0	09705429071803853;-0	8265735353742336;-1	9273415352049645;P04114;APOB;APOB_HUMAN;Apolipoprotein B-100
20.439599990844727;21.02899932861328;20.160600662231445;20.42840003967285;19.833099365234375;20.11870002746582;19.969499588012695;20.142900466918945;20.851499557495117;19.93090057373047;20.24180030822754;20.907100677490234;20.566499710083008;20.852800369262695;19.279300689697266;21.27739906311035;20.844600677490234;21.00510025024414;21.272600173950195;20.14900016784668;20.591899871826172;21.03899…	000313873;4	995007201025748;0	0010206561360874848;2	188926500254375;0	19530299089726919;-0	5360347884041907;-1	5173712328707232;P04156;PRNP;PRIO_HUMAN;Major prion protein
23.37980079650879;23.34480094909668;23.002099990844727;22.325199127197266;23.54640007019043;23.763999938964844;24.963899612426758;22.532400131225586;23.290599822998047;23.68239974975586;23.41510009765625;23.679100036621094;23.667800903320312;22.917699813842773;23.452499389648438;23.30929946899414;23.630800247192383;23.374399185180664;23.03510093688965;23.664400100708008;22.642799377441406;22.9354…	000313873;3	6156454426955533;0	009148425787106448;1	3173351126546629;0	23152612393681654;0	7272413798740942;1	4478345061866578;P04179;SOD2;SODM_HUMAN;Superoxide dismutase [Mn]	mitochondrial
20.183799743652344;19.85219955444336;20.412700653076172;21.108999252319336;20.40559959411621;22.376699447631836;20.04400062561035;20.631000518798828;21.593700408935547;20.74220085144043;20.999500274658203;20.287900924682617;20.73069953918457;20.138200759887695;20.888700485229492;20.05340003967285;21.320199966430664;19.60099983215332;20.394100189208984;20.02790069580078;20.36709976196289;20.594200…	000313873;4	306683486876974;0	001442020665901263;2	922582133068467;0	05497931034482759;1	025402300698417;2	137610878168446;P04181;OAT;OAT_HUMAN;Ornithine aminotransferase	mitochondrial
20.95800018310547;22.165300369262695;20.894500732421875;21.684799194335938;21.61400032043457;20.24970054626465;21.156600952148438;21.09269905090332;21.578399658203125;21.755399703979492;21.960800170898438;21.189599990844727;21.357799530029297;21.95509910583496;20.891000747680664;21.824499130249023;21.88909912109375;22.28969955444336;20.79840087890625;20.93000030517578;20.88170051574707;21.2409992…	000313873;2	6253623690741685;0	018167641325536065;0	7413038642591464;0	6431795677799608;-0	21207685470580984;-0	5998287475371644;P04196;HRG;HRG_HUMAN;Histidine-rich glycoprotein
17.59149932861328;18.94099998474121;22.703800201416016;17.984800338745117;23.508399963378906;22.97719955444336;22.81369972229004;23.247600555419922;22.921199798583984;18.252899169921875;17.473400115966797;23.671199798583984;22.647199630737305;23.118099212646484;19.016599655151367;22.690799713134766;22.992000579833984;23.066499710083008;22.929100036621094;22.599899291992188;22.2273006439209;23.273…	000313873;0	7711239131925787;0	17522662173546757;0	561473496981639;0	4292368052312004;1	1517677715846446;0	9659748228846747;P04216;THY1;THY1_HUMAN;Thy-1 membrane glycoprotein
23.0846004486084;23.760499954223633;23.262500762939453;22.838899612426758;23.145200729370117;23.040800094604492;23.22480010986328;23.518199920654297;23.69729995727539;23.78809928894043;23.40730094909668;23.49799919128418;23.237499237060547;23.754499435424805;22.99650001525879;23.346399307250977;23.69879913330078;23.662099838256836;23.41029930114746;23.32509994506836;22.426300048828125;23.29949951…	000313873;2	368571647572251;0	037344768439108056;1	3937109816424254;0	47763202878992356;0	2839023045131128;0	870371474711869;P04217;A1BG;A1BG_HUMAN;Alpha-1B-glycoprotein
18.039199829101562;18.76110076904297;22.076099395751953;18.03380012512207;22.727800369262695;22.684099197387695;18.127500534057617;18.720399856567383;17.99959945678711;18.295799255371094;18.186899185180664;21.643800735473633;22.51849937438965;19.003999710083008;21.606700897216797;21.726600646972656;22.181299209594727;17.85140037536621;18.299400329589844;18.817800521850586;22.022300720214844;17.87…	000313873;3	6128031916390455;0	0018372591006423984;0	9188314456664585;0	25326071842410197;1	2384986877441406;1	3662986205073524;P04233;CD74;HG2A_HUMAN;HLA class II histocompatibility antigen gamma chain
17.22100067138672;17.715999603271484;18.035200119018555;24.50480079650879;17.97920036315918;17.887699127197266;18.302000045776367;17.43120002746582;18.319000244140625;23.905899047851562;18.400400161743164;18.45599937438965;19.004600524902344;17.81399917602539;23.862499237060547;23.420299530029297;23.502599716186523;17.611400604248047;18.30699920654297;23.033000946044922;19.11050033569336;18.44560…	000313873;4	023204577144904;0	000764102564102564;2	5015538745781876;0	01563956043956044;-3	8914350100926;-3	0543782466861638;P04259;KRT6B;K2C6B_HUMAN;Keratin	type II cytoskeletal 6B
25.59440040588379;24.606000900268555;23.796600341796875;24.996999740600586;24.732500076293945;24.031700134277344;22.770299911499023;23.58769989013672;24.94070053100586;24.64739990234375;23.771699905395508;25.517499923706055;24.5137996673584;24.397899627685547;24.289499282836914;24.006200790405273;24.224199295043945;25.706499099731445;24.52989959716797;24.657400131225586;23.62660026550293;23.09300…	000313873;4	235005265385658;0	0019029535864978904;0	9376117391671502;0	3351298101590559;-0	6715049198695588;-1	1505163815336015;P04264;KRT1;K2C1_HUMAN;Keratin	type II cytoskeletal 1
20.205900192260742;21.52090072631836;21.034799575805664;21.65399932861328;20.651500701904297;20.17140007019043;20.074800491333008;21.002099990844727;20.593299865722656;20.856399536132812;20.464799880981445;21.103700637817383;20.293399810791016;20.914400100708008;19.940799713134766;20.994300842285156;20.70330047607422;22.009300231933594;21.611799240112305;20.77790069580078;21.745899200439453;21.29…	000313873;2	4842904032165634;0	026404384896467722;2	3482196795847434;0	08376887232059646;-0	9067413602556513;-2	111248008964374;P04275;VWF;VWF_HUMAN;von Willebrand factor
18.64389991760254;19.2539005279541;19.144699096679688;17.8966007232666;19.209800720214844;17.65559959411621;18.27090072631836;18.007299423217773;19.158100128173828;17.947999954223633;17.755199432373047;18.034799575805664;17.933000564575195;17.8887996673584;18.41900062561035;18.103900909423828;18.893199920654297;18.632200241088867;18.268699645996094;17.60219955444336;18.80430030822754;18.319999694…	000557569;0	19055832790843635;0	7587121888959796;0	025002921247153358;0	9798074074074073;-0	014053889683314225;-0	03536458869679021;P04278;SHBG;SHBG_HUMAN;Sex hormone-binding globulin
26.437400817871094;26.45439910888672;25.83289909362793;26.45599937438965;25.941499710083008;26.29669952392578;26.292600631713867;25.932300567626953;26.890399932861328;26.09149932861328;26.295799255371094;26.749399185180664;25.854000091552734;26.047700881958008;26.05929946899414;26.683799743652344;26.176799774169922;26.865100860595703;26.736900329589844;26.440000534057617;26.465700149536133;26.458…	000313873;4	098500380283782;0	0047247627264883525;3	700337988065632;0	07431976166832174;-0	6917659350803937;-2	0585807839680728;P04406;GAPDH;G3P_HUMAN;Glyceraldehyde-3-phosphate dehydrogenase
22.05430030822754;21.126800537109375;21.240800857543945;21.769800186157227;20.372100830078125;20.821699142456055;20.752899169921875;21.038400650024414;21.055200576782227;21.780899047851562;22.208099365234375;20.513999938964844;21.224899291992188;21.19179916381836;22.837200164794922;21.52560043334961;21.111099243164062;21.09149932861328;17.667800903320312;21.70709991455078;21.756500244140625;21.39…	000313873;7	712328232114832;3	305785123966942E-05;4	039147871922019;0	007972508591065292;2	035567515236991;3	2643970520432255;P04424;ASL;ARLY_HUMAN;Argininosuccinate lyase
21.970500946044922;22.802000045776367;19.261600494384766;23.135799407958984;23.358699798583984;23.61949920654297;24.412799835205078;22.684099197387695;22.27899932861328;18.503799438476562;18.43120002746582;23.010700225830078;23.888500213623047;23.35849952697754;23.033700942993164;22.99880027770996;23.203500747680664;22.896699905395508;20.88279914855957;22.17620086669922;23.72369956970215;22.44280…	000313873;1	4037237318849447;0	04910906131307651;0	6449889302075497;0	37426660108214466;1	2069295201982762;1	0635250123895101;P04439;HLA-A;HLAA_HUMAN;HLA class I histocompatibility antigen	A alpha chain
20.00670051574707;20.304399490356445;19.91990089416504;19.726200103759766;20.814800262451172;20.955299377441406;20.198699951171875;19.71940040588379;19.17329978942871;18.673099517822266;17.329299926757812;18.089799880981445;21.167200088500977;19.97130012512207;20.063600540161133;20.213499069213867;19.87190055847168;19.27669906616211;19.6200008392334;18.305500030517578;20.30030059814453;20.0541000…	000313873;0	8764004852581245;0	18418037578288102;0	46460203481728235;0	5709059262329051;0	5353151185171967;0	7337828869008227;P04440;HLA-DPB1;DPB1_HUMAN;HLA class II histocompatibility antigen	DP beta 1 chain
19.53660011291504;18.063100814819336;19.306900024414062;20.25819969177246;18.963899612426758;18.940099716186523;20.887500762939453;19.18440055847168;18.113399505615234;18.422399520874023;19.343299865722656;18.606300354003906;18.970800399780273;18.668100357055664;19.984800338745117;19.857500076293945;19.621599197387695;18.369300842285156;18.211700439453125;17.804800033569336;18.43670082092285;17.6…	000313873;1	7536108211370753;0	05751738672286618;1	8122557451648842;0	10038787878787879;1	1230206217084593;1	9637804941790962;P04626;ERBB2;ERBB2_HUMAN;Receptor tyrosine-protein kinase erbB-2
20.88949966430664;20.53890037536621;18.304899215698242;21.009899139404297;21.047700881958008;20.928800582885742;20.87179946899414;20.58060073852539;20.957399368286133;21.41900062561035;20.953699111938477;20.805200576782227;20.54509925842285;17.023799896240234;20.397600173950195;20.649999618530273;20.17919921875;21.012300491333008;20.42289924621582;20.490400314331055;21.027799606323242;20.77370071…	000313873;0	031683944486133236;0	9366346863468634;0	1337586006394645;0	8638797996661102;0	1626234735761365;0	24230615319073784;P04632;CAPNS1;CPNS1_HUMAN;Calpain small subunit 1
27.6653995513916;27.292999267578125;26.004899978637695;28.396099090576172;26.712799072265625;25.76490020751953;26.300100326538086;27.52790069580078;27.649799346923828;27.14889907836914;26.439800262451172;26.97559928894043;26.09510040283203;26.80940055847168;27.417800903320312;27.531200408935547;27.34440040588379;27.42449951171875;27.758100509643555;27.400400161743164;27.849199295043945;27.5312995…	000313873;11	3022807256368;0;2	7271276467095333;0	04120676202860858;-1	239783641270229;-2	5759458476637644;P04792;HSPB1;HSPB1_HUMAN;Heat shock protein beta-1
21.30340003967285;21.4862003326416;21.52669906616211;21.298599243164062;22.704299926757812;22.55769920349121;22.388500213623047;21.382999420166016;20.81559944152832;22.082000732421875;21.681699752807617;21.173500061035156;22.142499923706055;21.471900939941406;21.58049964904785;21.99690055847168;22.134199142456055;21.141199111938477;21.106599807739258;20.539100646972656;21.56450080871582;21.649099…	000313873;2	6222161936973825;0	009236526946107784;4	022600147820041;0	01802729044834308;1	308455480848039;2	749934220913583;P04839;CYBB;CY24B_HUMAN;Cytochrome b-245 heavy chain
23.424100875854492;23.535600662231445;24.31290054321289;23.139699935913086;23.39459991455078;24.493999481201172;23.313100814819336;23.75189971923828;23.344600677490234;24.015199661254883;23.887100219726562;23.42799949645996;23.97570037841797;23.99679946899414;23.6476993560791;23.345199584960938;23.346200942993164;23.753000259399414;23.0664005279541;23.252099990844727;23.141300201416016;23.5664005…	000313873;13	616825439721314;0;4	688961995121725;0	024661211129296232;0	9609162330627434;2	64822681063048;P04843;RPN1;RPN1_HUMAN;Dolichyl-diphosphooligosaccharide--protein glycosyltransferase subunit 1
22.887699127197266;23.04960060119629;23.879100799560547;22.735700607299805;22.683900833129883;24.062999725341797;23.171899795532227;23.33209991455078;22.93120002746582;23.637300491333008;23.53459930419922;23.02829933166504;23.28179931640625;23.296899795532227;23.49810028076172;22.823699951171875;22.898799896240234;23.318599700927734;22.834299087524414;22.5762996673584;22.358600616455078;23.056200…	000313873;10	32780341444703;6	169665809768637E-05;4	9412810188077865;0	02084848484848485;1	0007108824593658;2	712806718075983;P04844;RPN2;RPN2_HUMAN;Dolichyl-diphosphooligosaccharide--protein glycosyltransferase subunit 2
19.604900360107422;20.02280044555664;19.49839973449707;19.649900436401367;20.13290023803711;19.899499893188477;20.187299728393555;19.78059959411621;19.560400009155273;19.770000457763672;18.888700485229492;19.318700790405273;19.581100463867188;19.620500564575195;18.274999618530273;19.601200103759766;19.42799949645996;19.645999908447266;19.69729995727539;18.654199600219727;17.749000549316406;19.723…	000313873;2	4604632045870574;0	0270563978168587;1	4198423265882905;0	19630629461388707;-0	8039364678519121;-1	5383100843496098;P04899;GNAI2;GNAI2_HUMAN;Guanine nucleotide-binding protein G(i) subunit alpha-2
20.262800216674805;18.24329948425293;21.501699447631836;17.736000061035156;19.621999740600586;19.30620002746582;18.784500122070312;18.372299194335938;18.86949920654297;20.317100524902344;23.787799835205078;18.73080062866211;19.68589973449707;19.631999969482422;20.16790008544922;18.228300094604492;20.047199249267578;18.870899200439453;19.62070083618164;18.037399291992188;19.81570053100586;20.64279…	000313873;1	2470963335554082;0	08739487675205414;0	9267207398911312;0	2893296521258973;0	9314476013183608;1	2289769101947474;P04920;SLC4A2;B3A2_HUMAN;Anion exchange protein 2
23.755300521850586;22.32029914855957;23.622800827026367;23.463899612426758;22.888200759887695;23.412399291992188;22.944499969482422;23.523700714111328;23.298999786376953;23.51650047302246;23.79170036315918;23.23979949951172;23.847400665283203;23.484399795532227;23.77440071105957;23.292499542236328;23.4768009185791;22.502599716186523;22.73979949951172;22.428699493408203;23.33300018310547;23.021299…	000313873;5	463205261452769;0	0021149897330595482;4	008523316785252;0	036817204301075275;0	9138678142002661;2	430689883105426;P05023;ATP1A1;AT1A1_HUMAN;Sodium/potassium-transporting ATPase subunit alpha-1
21.060300827026367;19.43720054626465;20.639299392700195;20.00149917602539;18.236400604248047;21.149599075317383;18.682199478149414;20.44029998779297;21.14699935913086;20.72249984741211;21.065200805664062;20.465700149536133;21.050800323486328;21.036800384521484;21.42259979248047;20.31170082092285;21.611400604248047;17.491300582885742;20.433300018310547;18.204599380493164;20.614700317382812;20.7992…	000313873;2	8575332728703082;0	006936749399519615;2	2403005315056794;0	05179548156956005;1	5017402921404148;2	2469160307832445;P05026;ATP1B1;AT1B1_HUMAN;Sodium/potassium-transporting ATPase subunit beta-1
22.951099395751953;22.684200286865234;22.308300018310547;22.3966007232666;22.234699249267578;21.484600067138672;21.9419002532959;22.563400268554688;22.877500534057617;22.472900390625;23.434099197387695;22.652700424194336;22.77549934387207;22.496599197387695;22.69700050354004;23.191099166870117;23.09239959716797;22.836299896240234;23.012399673461914;22.067800521850586;23.100299835205078;23.0990009…	000313873;0	7705765548798074;0	3815507826720058;0	5371182722664432;0	6936942242355606;-0	20070010593959253;-0	5304856450939779;P05091;ALDH2;ALDH2_HUMAN;Aldehyde dehydrogenase	mitochondrial
18.21190071105957;18.166900634765625;18.47760009765625;19.199600219726562;18.924999237060547;18.310300827026367;18.409000396728516;18.069299697875977;18.762800216674805;19.17770004272461;18.78510093688965;18.700199127197266;19.26219940185547;18.29170036315918;19.151599884033203;18.21339988708496;18.449199676513672;19.006799697875977;19.57110023498535;18.868099212646484;18.854400634765625;19.04010…	000313873;3	750289688584415;0	003282809611829944;2	4382613750246005;0	0654327731092437;-1	1181818008422866;-2	0384039552133997;P05106;ITGB3;ITB3_HUMAN;Integrin beta-3
20.643800735473633;20.842500686645508;20.952199935913086;20.80229949951172;22.448999404907227;21.79789924621582;21.948400497436523;20.765499114990234;19.92009925842285;21.808399200439453;21.08449935913086;20.570600509643555;21.52039909362793;20.9064998626709;21.067699432373047;21.431800842285156;21.625699996948242;20.461599349975586;21.327899932861328;20.782499313354492;20.90060043334961;21.71199…	000313873;11	539889051852338;0;3	7680548536360825;0	014245939675174015;1	6319687434605186;2	8700774812702328;P05107;ITGB2;ITB2_HUMAN;Integrin beta-2
24.371400833129883;23.909900665283203;22.454500198364258;26.65530014038086;25.774700164794922;23.992000579833984;25.034799575805664;24.54450035095215;24.043399810791016;25.944599151611328;24.818700790405273;24.088699340820312;23.793800354003906;22.988500595092773;26.898099899291992;25.41320037841797;26.430099487304688;25.590599060058594;24.004100799560547;23.14150047302246;17.47209930419922;23.21…	000313873;1	498414414305475;0	045124586549062845;0	9886912200251996;0	23171844660194174;-1	25370580128261;-1	4116184809640686;P05109;S100A8;S10A8_HUMAN;Protein S100-A8
21.90839958190918;21.49180030822754;22.673099517822266;21.987300872802734;22.411800384521484;21.836700439453125;22.146900177001953;22.305299758911133;21.713300704956055;22.10930061340332;21.9552001953125;20.931800842285156;20.52050018310547;19.45039939880371;19.61359977722168;20.32699966430664;18.788799285888672;20.17140007019043;19.936100006103516;18.53019905090332;20.41080093383789;21.129600524…	000313873;1	5075733387528547;0	07089904570567554;0	07458295871246953;0	9258352638352638;-0	09054931913103204;-0	14202564231657455;P05114;HMGN1;HMGN1_HUMAN;Non-histone chromosomal protein HMG-14
18.50349998474121;17.868600845336914;17.841400146484375;21.99570083618164;18.735700607299805;16.97760009765625;18.32710075378418;16.999799728393555;18.674800872802734;18.04520034790039;18.396699905395508;19.07979965209961;18.072900772094727;17.40290069580078;20.766599655151367;18.86370086669922;20.128400802612305;17.503799438476562;18.256000518798828;18.914899826049805;17.82229995727539;18.540500…	000313873;2	6387887904705876;0	008095826893353942;0	9738035711437688;0	2419378733572282;-1	2071642330714631;-1	345941504778568;P05120;SERPINB2;PAI2_HUMAN;Plasminogen activator inhibitor 2
20.097000122070312;20.039499282836914;20.049999237060547;19.418500900268555;20.15519905090332;18.3164005279541;18.627199172973633;20.103200912475586;20.935100555419922;19.88279914855957;19.664199829101562;20.310800552368164;19.42919921875;20.311199188232422;19.763200759887695;19.15239906311035;19.476600646972656;19.80109977722168;19.39459991455078;18.13010025024414;19.904499053955078;19.907100677…	000801925;2	167413215403694;0	026026862026862028;1	870716168724689;0	10821963394342762;1	0100792612348286;1	851788756726406;P05154;SERPINA5;IPSP_HUMAN;Plasma serine protease inhibitor
24.26799964904785;24.875;23.97960090637207;23.39150047302246;23.90180015563965;23.24220085144043;23.90250015258789;24.061599731445312;24.02280044555664;24.438199996948242;24.514799118041992;24.61720085144043;23.503000259399414;24.727399826049805;23.979299545288086;24.157400131225586;23.7677001953125;24.402099609375;23.850900650024414;24.053199768066406;22.99850082397461;24.163299560546875;25.1035…	000313873;1	0149787306012314;0	14479610791685096;2	490797251697536;0	15287627365356624;0	601307800837926;1	6197412177130885;P05155;SERPING1;IC1_HUMAN;Plasma protease C1 inhibitor
21.03619956970215;22.437000274658203;21.543500900268555;18.957000732421875;21.193300247192383;20.65410041809082;21.111799240112305;21.170700073242188;21.71540069580078;21.38960075378418;21.609699249267578;21.486499786376953;21.187000274658203;22.27280044555664;21.022499084472656;21.736000061035156;21.60770034790039;21.491199493408203;20.80699920654297;21.053499221801758;18.604700088500977;21.5282…	000313873;0	34257592238122;0	5046705760607105;0	19798399755035967;0	7956015433181339;0	273069041115896;0	36124543836490136;P05156;CFI;CFAI_HUMAN;Complement factor I
21.884700775146484;21.195100784301758;20.391399383544922;20.625999450683594;22.238100051879883;22.49959945678711;21.457000732421875;21.614500045776367;21.117799758911133;22.521799087524414;17.235000610351562;22.085500717163086;21.540800094604492;21.24690055847168;21.808900833129883;21.824199676513672;22.92690086364746;21.986799240112305;20.964500427246094;20.872600555419922;20.925800323486328;20.…	000313873;8	658017621541697;0;5	1886675307858985;0	0031755725190839696;2	3175875391278957;4	040925607333869;P05161;ISG15;ISG15_HUMAN;Ubiquitin-like protein ISG15
21.408599853515625;23.442899703979492;20.28849983215332;21.084199905395508;24.073999404907227;21.638099670410156;22.68090057373047;21.28230094909668;20.215900421142578;24.182199478149414;22.94099998474121;20.85070037841797;22.421600341796875;21.40220069885254;23.433399200439453;23.636199951171875;23.780399322509766;21.92609977722168;20.670299530029297;20.296300888061523;20.44529914855957;21.72739…	000313873;0	4067763445905822;0	4251894210150107;0	5502742484172976;0	5152352684417285;-0	5885864394051659;-0	8240657939258651;P05164;MPO;PERM_HUMAN;Myeloperoxidase
20.685800552368164;20.47949981689453;21.27910041809082;20.598400115966797;19.526899337768555;19.981000900268555;20.598100662231445;20.748600006103516;20.342899322509766;19.90089988708496;22.5802001953125;20.370899200439453;20.792600631713867;20.230100631713867;20.312400817871094;20.777700424194336;20.114200592041016;20.41900062561035;21.405500411987305;20.731399536132812;21.239999771118164;21.470…	000313873;2	1048275055597205;0	040395256916996046;0	3138786359105172;0	8015986038394416;-0	13468743732997268;-0	34581204051139797;P05165;PCCA;PCCA_HUMAN;Propionyl-CoA carboxylase alpha chain	mitochondrial
21.87980079650879;21.538999557495117;21.92959976196289;21.47559928894043;20.858699798583984;21.450899124145508;17.97610092163086;21.399700164794922;21.65730094909668;21.178499221801758;23.479999542236328;21.509899139404297;22.007600784301758;18.095500946044922;21.4242000579834;22.0625;21.142499923706055;21.24519920349121;22.067899703979492;18.7810001373291;21.349899291992188;21.74920082092285;21.…	000313873;0	9791065193189114;0	1455642951833849;0	20164208980205883;0	7879591261451726;-0	2968697139195058;-0	3751884511443458;P05166;PCCB;PCCB_HUMAN;Propionyl-CoA carboxylase beta chain	mitochondrial
22.651500701904297;22.42620086669922;23.065500259399414;23.031700134277344;23.076200485229492;23.162099838256836;23.105899810791016;23.059200286865234;22.721599578857422;23.553199768066406;22.816099166870117;22.757699966430664;22.683300018310547;23.17770004272461;23.11479949951172;22.889999389648438;23.109699249267578;22.398000717163086;22.808399200439453;23.01959991455078;23.06100082397461;22.75…	000313873;1	8742882223709463;0	17109398814563928;1	7591501765903184;0	44927597254004575;0	2785721642630463;0	9045661907898559;P05198;EIF2S1;IF2A_HUMAN;Eukaryotic translation initiation factor 2 subunit 1
19.8799991607666;17.805200576782227;18.253999710083008;19.064699172973633;21.09869956970215;21.273300170898438;21.09480094909668;17.34239959716797;17.4335994720459;17.81130027770996;17.55769920349121;18.385000228881836;20.617300033569336;17.72279930114746;19.05109977722168;18.30139923095703;18.199399948120117;19.96109962463379;18.01409912109375;17.938400268554688;18.492900848388672;18.77400016784…	000993295;0	2592216112607768;0	6164743292480954;0	350378462089242;0	6692499040307102;0	39986614499773054;0	57445578057318;P05362;ICAM1;ICAM1_HUMAN;Intercellular adhesion molecule 1
21.929500579833984;21.9507999420166;22.273099899291992;18.036100387573242;18.468399047851562;17.816600799560547;18.641300201416016;16.67729949951172;22.458499908447266;21.74020004272461;21.07270050048828;19.308700561523438;21.832300186157227;21.664899826049805;18.948699951171875;18.800899505615234;22.03510093688965;22.474300384521484;22.95989990234375;22.497600555419922;22.91309928894043;22.88479…	000313873;6	832520140096093;3	4682080924855485E-05;2	123189842269875;0	028687782805429864;-3	0171606881277917;-2	8040067399217588;P05413;FABP3;FABPH_HUMAN;Fatty acid-binding protein	heart
21.679000854492188;21.88089942932129;21.582599639892578;21.973800659179688;22.312299728393555;22.23069953918457;22.36009979248047;22.22330093383789;21.899599075317383;22.457599639892578;21.82390022277832;22.07939910888672;22.362499237060547;22.21190071105957;21.500200271606445;21.993900299072266;22.065500259399414;21.574100494384766;21.712499618530273;22.10930061340332;21.915199279785156;21.48180…	000313873;4	278116956612181;0	0034734917733089577;1	3488723647056826;0	2831111111111111;0	573975753784179;1	216893194670268;P05455;SSB;LA_HUMAN;Lupus La protein
21.020599365234375;22.24519920349121;21.08609962463379;21.34819984436035;21.566999435424805;20.5403995513916;21.314300537109375;21.05419921875;21.478200912475586;21.93910026550293;21.899499893188477;21.87030029296875;21.17180061340332;21.644699096679688;21.25629997253418;22.451499938964844;21.713300704956055;21.618900299072266;21.625900268554688;21.561100006103516;20.60449981689453;21.89620018005…	000313873;4	031330382087455;0	005540765391014975;4	5810673086804785;0	11697584541062803;-0	5171053477696006;-1	7211984900827006;P05546;SERPIND1;HEP2_HUMAN;Heparin cofactor 2
24.065000534057617;24.79840087890625;23.414199829101562;24.040700912475586;23.29960060119629;22.843299865722656;24.27630043029785;24.003599166870117;24.602399826049805;23.69849967956543;23.658700942993164;24.563899993896484;23.773399353027344;24.08609962463379;23.087499618530273;24.306299209594727;23.93440055847168;24.711700439453125;25.04829978942871;24.788299560546875;24.689800262451172;24.7527…	000313873;6	364864358541097;0	00041642228739002937;2	5602924416736697;0	08652358926919518;-0	8264378956386018;-2	0277920200839343;P05556;ITGB1;ITB1_HUMAN;Integrin beta-1
26.485200881958008;23.707000732421875;26.67060089111328;25.249500274658203;26.033599853515625;25.44879913330078;27.077499389648438;26.681400299072266;24.419599533081055;25.79759979248047;26.99920082092285;26.804899215698242;25.94849967956543;26.105300903320312;26.617300033569336;26.09600067138672;24.542200088500977;24.416900634765625;24.587099075317383;26.77050018310547;26.08329963684082;25.35750…	000313873;15	629322998146197;0;5	493560041202766;0	0011333333333333332;3	863798018864223;5	95210520511283;P05783;KRT18;K1C18_HUMAN;Keratin	type I cytoskeletal 18
28.24329948425293;24.749900817871094;26.632099151611328;26.070899963378906;26.810300827026367;25.50819969177246;27.37339973449707;27.365800857543945;25.684499740600586;27.009700775146484;27.87339973449707;27.75909996032715;26.91950035095215;26.911699295043945;28.41510009765625;26.757099151611328;26.308399200439453;25.340599060058594;26.157899856567383;27.197200775146484;26.324499130249023;25.7614…	000313873;19	73447873822083;0;7	8741547350625964;0;4	67227939878191;6	86277695693038;P05787;KRT8;K2C8_HUMAN;Keratin	type II cytoskeletal 8
18.215099334716797;18.658300399780273;18.0625;17.920000076293945;17.538400650024414;18.025400161743164;18.117900848388672;18.65239906311035;19.093599319458008;17.253599166870117;18.3927001953125;18.037700653076172;18.733400344848633;17.21769905090332;17.558000564575195;18.787599563598633;18.586999893188477;17.684099197387695;18.265199661254883;18.5314998626709;17.896400451660156;17.45249938964843…	0011685;13	111836214628264;0;5	308693578328323;0	001180327868852459;-4	469743987492151;-4	787131161915168;P05976;MYL1;MYL1_HUMAN;Myosin light chain 1/3	skeletal muscle isoform
25.18280029296875;25.754499435424805;24.617300033569336;24.975799560546875;24.595600128173828;24.171199798583984;24.50160026550293;25.16160011291504;25.02899932861328;24.48509979248047;25.317899703979492;25.778900146484375;25.345500946044922;25.135099411010742;23.59869956970215;24.481000900268555;24.700599670410156;25.894899368286133;25.27680015563965;24.776599884033203;24.962900161743164;25.9249…	000313873;1	5178983428648365;0	09703605313092979;1	542912273570113;0	2443612596553773;-0	5769154957362588;-1	39464376370796;P05997;COL5A2;CO5A2_HUMAN;Collagen alpha-2(V) chain
20.07159996032715;18.410999298095703;19.15559959411621;20.425600051879883;20.587299346923828;20.30299949645996;21.065399169921875;20.636999130249023;20.36870002746582;20.65019989013672;20.318300247192383;18.13319969177246;20.217899322509766;20.588600158691406;19.615100860595703;20.725200653076172;20.049800872802734;20.306499481201172;18.54669952392578;19.494400024414062;20.807300567626953;20.8176…	000313873;0	096633526044354;0	8329351300532749;0	608274660901819;0	5450828729281768;0	41062423161097783;0	7563220842809684;P06132;UROD;DCUP_HUMAN;Uroporphyrinogen decarboxylase
26.2106990814209;26.833099365234375;25.777299880981445;26.330900192260742;25.915800094604492;25.41320037841797;26.175899505615234;26.336200714111328;26.522899627685547;26.174100875854492;26.308000564575195;26.57939910888672;26.138900756835938;26.305700302124023;25.42099952697754;26.292999267578125;26.160200119018555;26.727699279785156;26.904199600219727;26.05120086669922;26.70829963684082;26.7292…	000313873;9	348008666358957;7	809110629067245E-05;3	947568710505869;0	046227215980024966;-0	8212480681283125;-2	3962317577524925;P06396;GSN;GELS_HUMAN;Gelsolin
20.960399627685547;16.784000396728516;20.90399932861328;20.047500610351562;21.470199584960938;21.160600662231445;20.453899383544922;21.517799377441406;20.728200912475586;21.074899673461914;20.4783992767334;17.989299774169922;18.057100296020508;17.370800018310547;17.515499114990234;18.513599395751953;19.10740089416504;18.59429931640625;18.750999450683594;18.50200080871582;18.917600631713867;17.142…	000313873;1	7012372249537848;0	036121839080459774;0	0781844002222281;0	911671321857746;0	14671306610107493;0	1657092296121591;P06454;PTMA;PTMA_HUMAN;Prothymosin alpha
18.454200744628906;18.481300354003906;18.64889907836914;18.48550033569336;17.6560001373291;21.78420066833496;21.17060089111328;21.082300186157227;18.435300827026367;21.04560089111328;19.198699951171875;20.962099075317383;18.730499267578125;20.846500396728516;20.732500076293945;18.404600143432617;17.73509979248047;18.81220054626465;18.66550064086914;17.70439910888672;18.430700302124023;18.27079963…	000313873;3	700708724881001;0	00204786680541103;1	302083816684064;0	15347093023255814;1	2978561265128015;1	708850316855395;P06493;CDK1;CDK1_HUMAN;Cyclin-dependent kinase 1
26.68829917907715;26.647300720214844;26.90530014038086;26.567899703979492;26.072500228881836;26.831199645996094;26.285999298095703;26.92009925842285;26.72410011291504;26.367799758911133;28.447099685668945;26.30389976501465;26.49970054626465;26.59600067138672;26.22410011291504;26.72599983215332;26.386600494384766;26.719999313354492;26.7893009185791;26.446500778198242;26.981599807739258;26.86260032…	000313873;4	4250685892741375;0	004638334778837815;2	7982698770241696;0	15012609970674487;-0	5728323391505654;-1	6035558879806637;P06576;ATP5F1B;ATPB_HUMAN;ATP synthase subunit beta	mitochondrial
18.181800842285156;21.670900344848633;17.987499237060547;20.788999557495117;20.866199493408203;21.178300857543945;21.581300735473633;21.100200653076172;21.67919921875;21.661699295043945;21.295299530029297;21.456100463867188;21.000699996948242;21.54199981689453;20.807100296020508;21.667200088500977;21.226699829101562;21.556299209594727;21.263900756835938;21.341299057006836;20.720500946044922;21.41…	000313873;3	2463591373597853;0	006176182707993474;0	1689149269605691;0	8184738844690419;-0	27100028991699077;-0	32630620659980586;P06681;C2;CO2_HUMAN;Complement C2
22.658700942993164;23.576200485229492;18.539199829101562;24.918100357055664;24.01180076599121;23.30109977722168;23.822999954223633;24.445999145507812;22.257099151611328;23.941600799560547;23.72249984741211;22.320100784301758;22.266000747680664;22.212099075317383;24.161100387573242;24.101900100708008;24.59160041809082;25.239700317382812;23.047800064086914;17.66659927368164;18.3085994720459;21.9235…	000313873;2	161022064743975;0	014180081855388814;1	1935044908229124;0	1454951600893522;-1	813299206324988;-1	771673286904404;P06702;S100A9;S10A9_HUMAN;Protein S100-A9
22.92259979248047;23.39109992980957;23.10610008239746;22.831899642944336;24.146400451660156;22.392799377441406;23.437999725341797;23.282699584960938;23.627199172973633;23.55139923095703;23.806800842285156;23.721799850463867;23.58679962158203;22.641300201416016;22.51569938659668;23.072399139404297;23.933799743652344;21.575899124145508;23.723100662231445;23.899200439453125;17.828800201416016;23.643…	000313873;0	24758832216318422;0	6047675962815405;0	008443809843001466;0	9912115266707541;0	007829666137695312;0	015076846658012592;P06727;APOA4;APOA4_HUMAN;Apolipoprotein A-IV
22.504600524902344;22.284400939941406;22.470399856567383;22.819599151611328;22.574100494384766;22.614599227905273;22.511600494384766;22.289100646972656;22.574600219726562;22.71540069580078;22.292200088500977;22.35689926147461;22.569000244140625;22.641700744628906;23.06730079650879;22.68320083618164;22.426000595092773;22.136699676513672;22.41010093688965;22.13479995727539;22.116199493408203;22.284…	000313873;1	9198700853458301;0	03493302540415704;2	8724301783478694;0	1930821382007823;0	4724422999790754;1	4734731353870487;P06730;EIF4E;IF4E_HUMAN;Eukaryotic translation initiation factor 4E
18.19569969177246;18.258899688720703;18.258800506591797;21.002099990844727;22.756799697875977;17.145000457763672;18.216400146484375;17.419200897216797;18.342500686645508;19.50480079650879;18.881999969482422;22.798999786376953;17.588300704956055;20.012300491333008;21.168399810791016;20.935699462890625;20.216100692749023;17.880800247192383;18.90180015563965;23.042800903320312;20.17770004272461;18.3…	000313873;1	5062835869677567;0	04134675615212528;0	007931432632194198;0	9899877074370006;0	023334189823696505;0	019506747502184257;P06731;CEACAM5;CEAM5_HUMAN;Carcinoembryonic antigen-related cell adhesion molecule 5
19.116300582885742;18.821399688720703;18.35460090637207;18.718299865722656;21.822599411010742;18.343700408935547;17.62220001220703;18.069700241088867;20.134599685668945;18.37150001525879;22.630199432373047;22.882099151611328;18.95039939880371;18.052099227905273;18.698400497436523;17.886499404907227;18.531400680541992;18.80229949951172;24.528600692749023;19.10409927368164;23.360599517822266;18.161…	000313873;11	747724817463329;0;4	404933265423034;0	0019294117647058824;-5	039497647966659;-5	129328970792138;P06732;CKM;KCRM_HUMAN;Creatine kinase M-type
24.924800872802734;24.56130027770996;24.121000289916992;24.72920036315918;24.60409927368164;24.805299758911133;25.109800338745117;24.71430015563965;24.81089973449707;25.28809928894043;24.331300735473633;24.66200065612793;24.37220001220703;24.451900482177734;24.363300323486328;24.089599609375;24.76110076904297;24.844600677490234;24.65880012512207;24.737499237060547;24.894500732421875;24.3614006042…	000313873;4	686432254940764;0	013134535367545077;1	6307642882322633;0	3325906735751295;-0	4002741541181294;-1	163683681357413;P06733;ENO1;ENOA_HUMAN;Alpha-enolase
21.70509910583496;22.091299057006836;20.9197998046875;22.025100708007812;22.103300094604492;21.29159927368164;21.810199737548828;21.95709991455078;21.424699783325195;21.83880043029785;21.596799850463867;22.04050064086914;22.00909996032715;21.710399627685547;21.50309944152832;22.2278995513916;21.844100952148438;21.238500595092773;21.410200119018555;21.93280029296875;20.5669002532959;21.96640014648…	000313873;0	41974232914062876;0	5732267558528428;0	10300526592309735;0	9293894060995185;0	05204959596906633;0	13331509048984533;P06737;PYGL;PYGL_HUMAN;Glycogen phosphorylase	liver form
24.46179962158203;24.48979949951172;24.241500854492188;24.40570068359375;23.957599639892578;24.877700805664062;24.37929916381836;24.226600646972656;24.601200103759766;24.796899795532227;24.75659942626953;24.511199951171875;24.48349952697754;24.398799896240234;24.167600631713867;24.233400344848633;24.179800033569336;24.813600540161133;24.447200775146484;24.087200164794922;24.759199142456055;24.578…	000313873;6	284892082288573;0	0019369747899159663;4	660423994789948;0	09182671480144404;-0	5550812448774067;-1	9185501192986132;P06744;GPI;G6PI_HUMAN;Glucose-6-phosphate isomerase
25.939599990844727;24.953800201416016;25.83930015563965;25.457500457763672;26.0093994140625;25.913000106811523;26.069400787353516;25.484500885009766;26.036699295043945;26.416099548339844;25.3794002532959;25.697200775146484;25.90250015258789;25.9591007232666;25.18720054626465;24.71780014038086;25.996000289916992;25.11400032043457;24.595300674438477;25.10110092163086;25.338600158691406;25.273599624…	000313873;3	392361741070591;0	011451149425287356;1	8537817242595667;0	18932364597093793;0	6340669904436389;1	5117236909342369;P06748;NPM1;NPM_HUMAN;Nucleophosmin
18.735599517822266;18.876300811767578;18.70709991455078;18.146699905395508;18.072799682617188;17.694400787353516;18.837400436401367;17.923200607299805;18.06439971923828;18.368099212646484;18.417699813842773;18.928699493408203;18.72439956665039;17.777299880981445;19.497800827026367;18.5408992767334;18.034900665283203;18.151500701904297;17.580799102783203;18.30069923400879;18.672100067138672;17.645…	000313873;5	0296679703307525;0	0002984126984126984;1	9321151195229374;0	05197635933806146;-2	1143647057669526;-2	1814075888431916;P06753;TPM3;TPM3_HUMAN;Tropomyosin alpha-3 chain
21.22719955444336;21.355600357055664;21.11720085144043;21.093299865722656;21.50550079345703;20.87619972229004;21.770200729370117;21.089599609375;21.462400436401367;21.25979995727539;20.89699935913086;21.716800689697266;20.94420051574707;21.256099700927734;20.907499313354492;21.148099899291992;21.100000381469727;21.33690071105957;21.654800415039062;21.02680015563965;21.412500381469727;21.202600479…	000313873;1	0075319493257349;0	3658454778469425;0	46377548539766844;0	7655249730506647;0	14114197322300726;0	41152283559297614;P06756;ITGAV;ITAV_HUMAN;Integrin alpha-V
21.93000030517578;18.85420036315918;19.616899490356445;22.155500411987305;22.139400482177734;21.82270050048828;17.72130012512207;18.369199752807617;22.617300033569336;21.672300338745117;22.712799072265625;21.86669921875;22.132400512695312;17.92799949645996;21.801300048828125;18.407800674438477;21.95549964904785;22.251399993896484;17.552499771118164;18.1825008392334;19.026199340820312;17.291299819…	000313873;4	156009123857621;0	0009016189290161894;1	5587145131155768;0	08177566539923954;2	0091985838753814;2	162830911823459;P06865;HEXA;HEXA_HUMAN;Beta-hexosaminidase subunit alpha
19.18790054321289;17.930200576782227;25.58060073852539;19.315500259399414;18.42289924621582;18.83810043334961;23.27910041809082;24.167499542236328;17.761499404907227;17.839500427246094;28.55139923095703;20.576400756835938;18.045700073242188;22.078500747680664;17.69529914855957;24.755599975585938;18.25349998474121;17.977399826049805;17.819900512695312;19.11720085144043;18.716299057006836;25.631599…	000313873;1	2028095815558877;0	061093555093555095;1	3489840217421107;0	08894267515923567;3	120529202052527;2	0308981707971467;P07098;LIPF;LIPG_HUMAN;Gastric triacylglycerol lipase
22.97410011291504;23.202800750732422;23.20039939880371;23.694700241088867;23.434600830078125;24.280500411987305;22.890600204467773;23.498300552368164;23.28969955444336;22.833200454711914;24.058300018310547;23.11639976501465;23.890199661254883;22.78190040588379;22.563600540161133;23.029199600219727;22.93269920349121;23.365299224853516;23.06049919128418;22.861299514770508;22.979900360107422;23.8726…	000313873;6	123557285270019;0	0009828850855745721;2	4046079144836017;0	10603361344537815;-0	7530136380876833;-1	943713176755565;P07099;EPHX1;HYEP_HUMAN;Epoxide hydrolase 1
22.02519989013672;21.957599639892578;22.19099998474121;22.35580062866211;22.045499801635742;22.266300201416016;22.194000244140625;22.42169952392578;21.541900634765625;21.984800338745117;22.248600006103516;21.79669952392578;22.328699111938477;21.955799102783203;22.30579948425293;22.123300552368164;21.983800888061523;21.798999786376953;21.833499908447266;18.289600372314453;22.009000778198242;21.895…	000313873;0	5424294007382445;0	32272781954887214;0	8344630524119099;0	43660240963855423;0	4801126207624158;0	9253001872167379;P07108;DBI;ACBP_HUMAN;Acyl-CoA-binding protein
24.891799926757812;25.255399703979492;25.412099838256836;25.319299697875977;24.68910026550293;24.99020004272461;24.93910026550293;25.833599090576172;25.792800903320312;25.868799209594727;25.87660026550293;25.51889991760254;25.13319969177246;25.110300064086914;24.96649932861328;25.44580078125;25.38319969177246;25.61910057067871;25.594200134277344;25.69260025024414;25.852500915527344;25.59410095214…	000313873;6	042249268823627;0	0010566948130277443;1	6808404789571962;0	28903325942350333;-0	4671414647783543;-1	2199433209461166;P07195;LDHB;LDHB_HUMAN;L-lactate dehydrogenase B chain
18.94610023498535;17.55470085144043;18.353300094604492;17.986499786376953;19.660900115966797;17.865800857543945;19.365400314331055;17.950599670410156;18.414899826049805;16.736799240112305;18.404499053955078;18.066099166870117;17.637300491333008;17.621999740600586;17.546499252319336;17.799400329589844;19.494199752807617;17.475099563598633;18.893199920654297;17.981700897216797;19.70159912109375;18.…	000557569;1	7618462305580385;0	061274519979242346;0	7935081945837598;0	42616206088992975;0	5362171309334869;0	9828233343793349;P07199;CENPB;CENPB_HUMAN;Major centromere autoantigen B
22.39620018005371;21.797000885009766;21.27589988708496;21.72410011291504;22.198299407958984;21.867300033569336;21.905500411987305;21.49920082092285;22.200199127197266;22.213199615478516;22.44179916381836;21.723499298095703;22.118200302124023;21.26889991760254;21.121700286865234;22.17169952392578;22.188199996948242;21.754199981689453;22.02440071105957;21.405000686645508;21.729900360107422;22.00419…	000313873;5	541493504899329;0	0027048710601719197;1	155281175553326;0	4349401392111369;0	3572958401271258;0	965584975753993;P07203;GPX1;GPX1_HUMAN;Glutathione peroxidase 1
18.96969985961914;20.634199142456055;19.178600311279297;19.16390037536621;18.86829948425293;17.751100540161133;18.342500686645508;18.438899993896484;17.810800552368164;18.430200576782227;18.53059959411621;16.956199645996094;18.650999069213867;17.617399215698242;18.126399993896484;20.137399673461914;17.627500534057617;19.709800720214844;18.723499298095703;17.64080047607422;19.012699127197266;18.07…	000313873;0	5486091052010703;0	34316617210682493;0	5380653877645717;0	5889389747762408;-0	36356052671159844;-0	6807560095725514;P07225;PROS1;PROS_HUMAN;Vitamin K-dependent protein S
25.443500518798828;24.60460090637207;25.892099380493164;24.794300079345703;24.837499618530273;26.31410026550293;24.929500579833984;24.82159996032715;25.139699935913086;25.766599655151367;25.692800521850586;24.765600204467773;25.210399627685547;25.272499084472656;25.8218994140625;24.697599411010742;24.628000259399414;24.96190071105957;24.642900466918945;24.19540023803711;24.655799865722656;24.8278…	000313873;5	019946258070911;0	002350842418235877;3	3577778438409065;0	041084745762711865;1	0142950194222564;2	401393199887992;P07237;P4HB;PDIA1_HUMAN;Protein disulfide-isomerase
27.24329948425293;26.585599899291992;26.02429962158203;26.07390022277832;26.455299377441406;26.14240074157715;26.371400833129883;26.422199249267578;26.50119972229004;25.397300720214844;26.624099731445312;26.94420051574707;26.495500564575195;26.080799102783203;25.53969955444336;25.850299835205078;25.311500549316406;26.464799880981445;26.184799194335938;25.8966007232666;26.071399688720703;25.954200…	000313873;1	7319980984809693;0	11669269637115297;0	9550855597346011;0	4520876712328767;0	38837716238839093;0	9397651704743801;P07305;H1-0;H10_HUMAN;Histone H1.0
25.309999465942383;24.172199249267578;25.08489990234375;24.824600219726562;26.01609992980957;26.049400329589844;25.710500717163086;24.878599166870117;25.01059913635254;25.42840003967285;25.772600173950195;24.952899932861328;25.291099548339844;25.1200008392334;25.51740074157715;25.394699096679688;25.503799438476562;24.849300384521484;25.319700241088867;25.0226993560791;25.32979965209961;25.6037998…	000313873;17	175837671200302;0;5	822582072429727;0	004488372093023256;1	5722384180341429;4	1943578597995606;P07339;CTSD;CATD_HUMAN;Cathepsin D
26.751699447631836;26.0492000579834;25.3966007232666;26.08989906311035;26.053199768066406;25.32659912109375;25.668500900268555;25.909500122070312;25.48940086364746;25.549100875854492;25.060199737548828;26.50119972229004;26.234399795532227;26.076499938964844;25.948999404907227;25.43950080871582;25.64299964904785;25.964000701904297;25.866300582885742;25.432899475097656;25.177400588989258;25.4477005…	000313873;0	2757565437007341;0	6937218973359325;0	36992671206245503;0	7629390990990991;0	16843222209385544;0	41613727076693785;P07355;ANXA2;ANXA2_HUMAN;Annexin A2
21.549299240112305;22.427799224853516;21.1825008392334;21.75200080871582;21.28660011291504;20.434499740600586;21.22570037841797;21.471399307250977;21.787500381469727;21.428800582885742;21.649099349975586;22.470199584960938;21.144800186157227;22.48870086669922;21.43549919128418;21.959999084472656;21.70560073852539;21.940500259399414;21.12310028076172;22.0841007232666;21.480100631713867;21.87070083…	000313873;0	5534441451165719;0	36584187408491947;0	3774692634123632;0	7370859662013225;0	2023189272199346;0	4539856159155217;P07357;C8A;CO8A_HUMAN;Complement component C8 alpha chain
18.119600296020508;20.444599151611328;18.34589958190918;19.030799865722656;19.240299224853516;17.16309928894043;18.464500427246094;18.092300415039062;19.521799087524414;19.687299728393555;19.669300079345703;20.627700805664062;19.024700164794922;20.977399826049805;18.641300201416016;20.4330997467041;19.915599822998047;20.229299545288086;17.144100189208984;18.503999710083008;18.272199630737305;17.4…	000313873;1	8801457225539286;0	03585492227979275;0	09493755177296198;0	9119286177806618;-0	09162088121686907;-0	16372131123809916;P07358;C8B;CO8B_HUMAN;Complement component C8 beta chain
18.54129981994629;20.604999542236328;18.28890037536621;17.55150032043457;20.054399490356445;17.80150032043457;17.954500198364258;19.70159912109375;19.732900619506836;19.583200454711914;18.389999389648438;19.92620086669922;17.675899505615234;20.41160011291504;18.30620002746582;18.350200653076172;19.537799835205078;17.818700790405273;16.743000030517578;20.282100677490234;18.610300064086914;19.81529…	000313873;2	902552686443414;0	007281889763779527;0	03549132047802333;0	9652967581047381;0	033834634508405514;0	06314922311203092;P07360;C8G;CO8G_HUMAN;Complement component C8 gamma chain
24.41710090637207;24.23390007019043;23.753799438476562;24.569299697875977;24.140399932861328;23.711700439453125;23.527299880981445;24.408000946044922;23.908700942993164;24.153900146484375;23.928499221801758;24.42060089111328;24.114099502563477;23.936800003051758;24.121000289916992;24.184799194335938;23.866300582885742;23.917999267578125;23.972200393676758;24.23509979248047;24.136600494384766;24.1…	000313873;3	2771254261660574;0	023640866873065016;1	145209397372972;0	4787703370786517;-0	31355488640921436;-0	8738058573160363;P07384;CAPN1;CAN1_HUMAN;Calpain-1 catalytic subunit
23.17020034790039;23.233600616455078;22.711299896240234;22.862600326538086;23.480899810791016;22.791799545288086;22.936899185180664;23.07699966430664;23.8656005859375;23.482900619506836;22.839399337768555;23.444499969482422;22.41629981994629;22.8887996673584;22.695100784301758;22.27280044555664;22.496700286865234;23.93939971923828;23.225400924682617;22.897899627685547;23.506000518798828;23.238899…	000313873;0	24926240699992638;0	7665776081424936;1	2398373853500948;0	5702530070510162;-0	2203838075910305;-0	7148637469782128;P07437;TUBB;TBB5_HUMAN;Tubulin beta chain
18.09980010986328;17.59760093688965;17.85140037536621;17.510099411010742;19.004600524902344;17.57379913330078;18.156200408935547;18.215900421142578;18.074899673461914;18.26919937133789;18.377899169921875;18.760099411010742;18.24799919128418;18.172399520874023;18.488800048828125;17.673799514770508;18.009300231933594;18.407699584960938;18.438899993896484;18.498899459838867;18.194000244140625;18.429…	000313873;17	14874305493787;0;7	352055738445744;0;-6	144060025896348;-6	641668142310776;P07451;CA3;CAH3_HUMAN;Carbonic anhydrase 3
19.758399963378906;18.28230094909668;17.86590003967285;24.163999557495117;19.421300888061523;20.464599609375;18.594600677490234;22.986799240112305;21.40290069580078;21.151599884033203;18.463499069213867;18.072799682617188;18.11039924621582;17.943899154663086;22.87820053100586;21.203100204467773;22.15019989013672;18.197200775146484;20.463899612426758;21.511199951171875;18.417699813842773;18.633899…	000313873;8	58217346345753;0;2	204034634549049;0	02445469522240527;-3	2731519699096694;-2	9695924186970397;P07476;IVL;INVO_HUMAN;Involucrin
20.846799850463867;18.586700439453125;18.694299697875977;17.88800048828125;18.336999893188477;17.968799591064453;17.51849937438965;18.754100799560547;20.6560001373291;18.256900787353516;23.234600067138672;18.824800491333008;17.941600799560547;17.80459976196289;21.145299911499023;17.94219970703125;17.657699584960938;18.93470001220703;17.593599319458008;18.240100860595703;19.25550079345703;18.49790…	000313873;0	5849049991394346;0	3122970822281167;0	7045565418777554;0	3894767441860465;0	8215967178344741;1	0602892345425805;P07478;PRSS2;TRY2_HUMAN;Trypsin-2
25.618099212646484;26.92099952697754;25.022499084472656;25.357999801635742;24.503700256347656;25.309900283813477;25.43630027770996;25.79680061340332;25.456199645996094;25.410600662231445;26.225299835205078;26.783000946044922;26.292800903320312;26.134199142456055;25.230499267578125;26.259300231933594;25.897300720214844;26.98699951171875;26.729799270629883;26.074399948120117;25.66819953918457;26.53…	000313873;3	3887429500001;0	006900641025641026;4	443587030806344;0	03152023121387283;-0	8871024812970845;-2	5697774598746386;P07585;DCN;PGS2_HUMAN;Decorin
23.770599365234375;22.917400360107422;24.535999298095703;18.440200805664062;25.025999069213867;24.78730010986328;25.370500564575195;18.317399978637695;24.233600616455078;24.268699645996094;25.74799919128418;23.416099548339844;18.5580997467041;18.58329963684082;23.82040023803711;24.616500854492188;24.82159996032715;17.65049934387207;24.238399505615234;23.79210090637207;24.33009910583496;24.2161998…	00157835;7	06474629028516;1	4134275618374558E-05;2	9351439008378337;0	007847222222222222;4	7386675289698985;4	019204613589936;P07602;PSAP;SAP_HUMAN;Prosaposin
20.942100524902344;21.00589942932129;17.877099990844727;20.74530029296875;21.45680046081543;21.613800048828125;20.611900329589844;20.83919906616211;21.393800735473633;21.41360092163086;22.53730010986328;21.270299911499023;22.03619956970215;21.697399139404297;21.177099227905273;21.17009925842285;20.94070053100586;21.16659927368164;21.277599334716797;18.268800735473633;21.17060089111328;21.47109985…	000313873;14	792340577331329;0;2	536300508260327;0	022737201365187712;2	231640597752161;3	020641297603316;P07686;HEXB;HEXB_HUMAN;Beta-hexosaminidase subunit beta
25.951000213623047;26.18120002746582;26.318199157714844;26.592300415039062;26.64859962463379;26.2106990814209;26.261699676513672;26.459800720214844;26.691200256347656;26.644800186157227;26.5487003326416;26.417200088500977;26.131500244140625;26.753700256347656;25.645000457763672;27.06839942932129;26.283599853515625;26.7096004486084;27.278099060058594;25.206600189208984;26.34589958190918;26.4811992…	000313873;0	6099461895335441;0	34532296296296294;0	6185162688392909;0	6575357280803399;-0	2187775748116607;-0	5760488521488429;P07737;PFN1;PROF1_HUMAN;Profilin-1
18.634300231933594;18.06559944152832;18.633800506591797;18.644699096679688;20.127700805664062;17.386199951171875;18.739299774169922;19.632299423217773;18.774099349975586;18.22610092163086;18.963600158691406;17.976200103759766;17.486900329589844;17.320100784301758;17.48740005493164;18.334299087524414;17.44339942932129;20.006099700927734;17.18869972229004;18.5580997467041;17.62070083618164;18.59189…	000313873;8	31210623373682;1	3793103448275862E-05;4	39252556034173;0	005901639344262295;-1	9432994161333355;-3	817265112177829;P07738;BPGM;PMGE_HUMAN;Bisphosphoglycerate mutase
23.00160026550293;22.677799224853516;23.49920082092285;23.035900115966797;23.04159927368164;23.817699432373047;22.999399185180664;22.943599700927734;22.80419921875;23.24570083618164;23.09709930419922;22.837600708007812;23.28019905090332;23.240400314331055;23.12700080871582;22.904800415039062;23.601499557495117;22.77039909362793;22.68709945678711;22.794599533081055;22.804899215698242;22.9881000518…	000313873;7	266055279671525;0	002324269889224572;3	9334210837690176;0	13351945080091535;0	5119803701128269;1	6650077644229457;P07814;EPRS1;SYEP_HUMAN;Bifunctional glutamate/proline--tRNA ligase
22.54520034790039;23.44059944152832;22.27280044555664;23.06410026550293;23.448200225830078;23.628599166870117;22.80470085144043;22.69099998474121;22.84950065612793;22.809799194335938;22.260799407958984;22.435199737548828;21.949499130249023;22.292600631713867;22.421300888061523;22.39189910888672;22.6564998626709;22.736600875854492;22.959699630737305;22.074499130249023;22.544700622558594;23.2646007…	000313873;5	369390258333734;0	0007239583333333334;2	4079538983316136;0	11280262080262081;0	7696692058018293;1	741002577298647;P07858;CTSB;CATB_HUMAN;Cathepsin B
25.2898006439209;24.569400787353516;25.31439971923828;25.422300338745117;25.3164005279541;25.55459976196289;24.944799423217773;24.966299057006836;25.71470069885254;25.436899185180664;25.1919002532959;25.191299438476562;25.29050064086914;25.489500045776367;25.374000549316406;24.60569953918457;25.47410011291504;24.790700912475586;24.834400177001953;24.673900604248047;24.991600036621094;25.144599914…	000313873;6	121557929214386;0	0018983050847457628;4	404533780339923;0	04739678615574784;0	7370143345424083;2	471549576860589;P07900;HSP90AA1;HS90A_HUMAN;Heat shock protein HSP 90-alpha
20.1830997467041;17.97010040283203;20.363000869750977;19.761600494384766;20.108800888061523;17.622600555419922;19.006500244140625;19.435800552368164;20.143600463867188;17.86210060119629;18.33340072631836;17.780000686645508;18.335399627685547;17.71820068359375;17.084800720214844;17.952800750732422;17.515899658203125;20.107500076293945;20.883899688720703;17.69610023498535;18.684499740600586;17.4004…	0011685;0	32577745554679033;0	544268646641917;0	5654375197499985;0	5086675450153711;0	5849308831351152;0	8387545300508432;P07902;GALT;GALT_HUMAN;Galactose-1-phosphate uridylyltransferase
22.783199310302734;22.221099853515625;22.8528995513916;22.41860008239746;23.249300003051758;22.765600204467773;21.614599227905273;23.12380027770996;22.783300399780273;21.798200607299805;22.53219985961914;21.586999893188477;20.809999465942383;21.917699813842773;22.20159912109375;21.500200271606445;20.699499130249023;21.962200164794922;21.509300231933594;21.876300811767578;20.902099609375;21.041000…	000313873;0	7503762679547424;0	3283088455772114;0	5375470914935597;0	6382037914691944;0	27918825149536275;0	6272769377210232;P07910;HNRNPC;HNRPC_HUMAN;Heterogeneous nuclear ribonucleoproteins C1/C2
18.254499435424805;18.68720054626465;19.585399627685547;19.471799850463867;17.327800750732422;20.397600173950195;17.328100204467773;17.858999252319336;18.16830062866211;17.738300323486328;18.85810089111328;18.13949966430664;18.21269989013672;19.37980079650879;18.97920036315918;17.770099639892578;20.474000930786133;17.99850082397461;19.89150047302246;17.958099365234375;18.279499053955078;19.025499…	000801925;0	7722677273899394;0	2228527508090615;1	482900699631481;0	1599056468906362;-0	9982704707554433;-1	566278020909502;P07919;UQCRH;QCR6_HUMAN;Cytochrome b-c1 complex subunit 6	mitochondrial
22.5939998626709;23.893999099731445;23.060300827026367;22.771299362182617;22.63789939880371;22.466100692749023;22.816299438476562;22.747900009155273;23.5221004486084;23.046600341796875;23.126699447631836;23.23979949951172;22.98819923400879;23.07270050048828;21.561899185180664;22.91900062561035;22.359500885009766;23.232999801635742;23.042800903320312;23.4689998626709;23.0447998046875;23.5795001983…	000313873;0	9180425516621569;0	3166822995461422;0	749046724627009;0	5477810776410691;-0	32514845984322704;-0	7666732979800279;P07942;LAMB1;LAMB1_HUMAN;Laminin subunit beta-1
18.17799949645996;18.761600494384766;19.8705997467041;18.637300491333008;22.102800369262695;21.327299118041992;17.984500885009766;19.752899169921875;18.646400451660156;20.869600296020508;18.21310043334961;19.05299949645996;20.968000411987305;20.46969985961914;21.51799964904785;18.08060073852539;21.044700622558594;19.28529930114746;17.035999298095703;18.050899505615234;18.529800415039062;17.421400…	000313873;4	374161837434904;0	0008961201501877347;1	8562113707620136;0	06064052287581699;1	7929634094238267;2	4205915809142087;P07948;LYN;LYN_HUMAN;Tyrosine-protein kinase Lyn
24.49839973449707;24.843000411987305;24.388200759887695;24.717199325561523;21.840099334716797;23.277000427246094;23.433500289916992;24.284099578857422;25.953500747680664;24.84309959411621;24.609699249267578;24.278499603271484;23.0403995513916;23.823299407958984;21.777099609375;23.3528995513916;23.27739906311035;25.096399307250977;24.83329963684082;24.751100540161133;23.718399047851562;24.22069931…	000313873;6	635686839313076;6	845965770171148E-05;2	8411057985495503;0	018070038910505837;-2	045331273760116;-3	3457276395002986;P07951;TPM2;TPM2_HUMAN;Tropomyosin beta chain
22.62660026550293;22.5674991607666;23.426300048828125;22.88290023803711;22.479900360107422;24.28339958190918;22.534400939941406;22.706499099731445;23.148099899291992;23.60409927368164;24.55109977722168;22.601299285888672;23.00589942932129;23.00040054321289;23.25790023803711;22.753400802612305;23.59160041809082;22.960100173950195;23.371200561523438;22.928600311279297;23.702499389648438;23.39649963…	000313873;2	025818674618335;0	07601192250372578;1	9221737774268097;0	25060879765395894;-0	4881371225629536;-1	310667511856881;P07954;FH;FUMH_HUMAN;Fumarate hydratase	mitochondrial
22.00189971923828;23.571800231933594;22.737499237060547;21.54949951171875;24.107099533081055;22.58609962463379;24.06410026550293;22.568199157714844;23.254100799560547;23.019699096679688;22.413700103759766;23.21269989013672;22.287500381469727;23.206600189208984;21.877700805664062;23.059799194335938;21.8927001953125;22.840499877929688;22.167200088500977;23.754199981689453;21.944000244140625;23.3162…	000313873;2	0038952237204697;0	025039408866995076;0	809068736895751;0	36548531607765056;0	730988829476491;1	0591404140253766;P07996;THBS1;TSP1_HUMAN;Thrombospondin-1
31.01300048828125;32.69350051879883;31.35610008239746;31.299699783325195;31.411800384521484;30.26140022277832;31.2106990814209;31.495899200439453;31.47909927368164;31.031600952148438;31.09429931640625;32.01219940185547;31.019899368286133;31.996700286865234;30.210500717163086;31.871999740600586;31.19339942932129;32.317501068115234;31.689199447631836;31.898000717163086;31.01490020751953;32.15570068…	000313873;1	8265598828410414;0	04642145593869732;1	5753409524762552;0	2887488888888889;-0	4865669386727447;-1	2371040251331722;P08123;COL1A2;CO1A2_HUMAN;Collagen alpha-2(I) chain
25.4778995513916;25.931299209594727;25.15399932861328;25.231300354003906;25.208799362182617;24.362199783325195;25.117300033569336;25.34280014038086;25.944599151611328;25.298500061035156;25.323400497436523;25.80190086364746;25.32309913635254;25.453800201416016;24.13249969482422;25.22369956970215;24.700599670410156;25.85890007019043;25.667699813842773;25.574399948120117;25.26259994506836;25.8232002…	000313873;2	9940155659355443;0	017099801718440187;1	415908388905241;0	32599895561357706;-0	4554101126534569;-1	1548442399350043;P08133;ANXA6;ANXA6_HUMAN;Annexin A6
20.740400314331055;18.406299591064453;21.529199600219727;20.537200927734375;18.113399505615234;22.00029945373535;21.89590072631836;20.710800170898438;21.05780029296875;17.00749969482422;19.903799057006836;18.00659942626953;20.39620018005371;21.319000244140625;17.674999237060547;20.1387996673584;21.918699264526367;21.80270004272461;21.78619956970215;20.447099685668945;20.09000015258789;20.47839927…	000313873;0	6367858849350312;0	2713098646034816;0	4417153813449177;0	5781076859843814;0	5571776526314842;0	712986344837519;P08174;CD55;DAF_HUMAN;Complement decay-accelerating factor
18.731000900268555;18.294599533081055;18.210599899291992;18.517099380493164;18.111799240112305;20.387500762939453;20.27549934387207;17.750499725341797;21.013200759887695;20.895000457763672;21.17620086669922;21.30459976196289;17.981199264526367;21.649599075317383;18.283100128173828;18.75029945373535;21.80190086364746;21.311199188232422;18.319599151611328;18.684099197387695;18.396799087524414;21.36…	000557569;0	32138588997885886;0	5023319502074689;0	3553076016173486;0	6442524500196002;-0	5041817665100083;-0	6099026917132222;P08185;SERPINA6;CBG_HUMAN;Corticosteroid-binding globulin
20.249900817871094;20.51580047607422;21.268800735473633;21.417400360107422;21.921300888061523;22.666000366210938;21.712900161743164;20.97330093383789;21.09779930114746;21.089599609375;21.16629981994629;20.999399185180664;21.06290054321289;20.17300033569336;20.869300842285156;21.21030044555664;21.37070083618164;20.27739906311035;20.509300231933594;20.597200393676758;20.124399185180664;20.403900146…	000313873;0	9895678624820228;0	2395378486055777;0	19300147315884886;0	8513754646840149;0	12184558595929929;0	2680375225982794;P08195;SLC3A2;4F2_HUMAN;4F2 cell-surface antigen heavy chain
21.386499404907227;20.457799911499023;21.03660011291504;21.59980010986328;20.86359977722168;21.016599655151367;20.20680046081543;19.803499221801758;20.47610092163086;20.998600006103516;21.27720069885254;20.55940055847168;20.8080997467041;20.33099937438965;20.929500579833984;20.840700149536133;20.936399459838867;20.882299423217773;21.490699768066406;19.24049949645996;21.02199935913086;21.170900344…	000313873;9	167629662881087;0;4	302284297236733;0	005246511627906977;2	203844955989293;3	9132133297423004;P08236;GUSB;BGLR_HUMAN;Beta-glucuronidase
20.962600708007812;21.488399505615234;20.47949981689453;20.956600189208984;20.464000701904297;20.447099685668945;20.75819969177246;20.62820053100586;21.422000885009766;21.237899780273438;20.90719985961914;21.468900680541992;21.11389923095703;20.55579948425293;20.22010040283203;20.943500518798828;21.00979995727539;21.68280029296875;21.783899307250977;21.34819984436035;21.713699340820312;21.3117008…	000313873;10	572419004985985;0;6	3785694149863446;0	004481927710843373;-1	508185604640417;-3	7908442953914334;P08237;PFKM;PFKAM_HUMAN;ATP-dependent 6-phosphofructokinase	muscle type
24.800899505615234;23.934200286865234;25.42620086669922;24.879899978637695;24.928699493408203;25.3075008392334;25.010400772094727;24.478300094604492;24.769699096679688;24.89259910583496;24.461599349975586;24.582000732421875;24.97089958190918;24.79129981994629;24.89590072631836;23.762100219726562;24.788999557495117;24.113800048828125;23.65519905090332;24.937400817871094;24.11720085144043;24.102699…	000313873;4	973187211623076;0	002339321357285429;4	5477179007955835;0	036749326145552555;0	836503165108816;2	4233693356881694;P08238;HSP90AB1;HS90B_HUMAN;Heat shock protein HSP 90-beta
19.601699829101562;18.01849937438965;21.054399490356445;20.095399856567383;19.235300064086914;20.969100952148438;17.663400650024414;20.051000595092773;18.07990074157715;20.131999969482422;20.727100372314453;19.697799682617188;20.747499465942383;19.683399200439453;20.242900848388672;17.666799545288086;19.593599319458008;19.16469955444336;20.14699935913086;17.767499923706055;19.89419937133789;19.74…	000313873;2	0699526707932776;0	02987648456057007;1	217897576169554;0	20694349206349208;0	9599056107657304;1	4889760902090607;P08240;SRPRA;SRPRA_HUMAN;Signal recognition particle receptor subunit alpha
18.654800415039062;18.211000442504883;20.01740074157715;21.212200164794922;19.743099212646484;20.209999084472656;18.119400024414062;18.00510025024414;18.006000518798828;20.790700912475586;20.382099151611328;19.982900619506836;19.78380012512207;20.956600189208984;20.204299926757812;18.48979949951172;17.94569969177246;19.218299865722656;17.848899841308594;18.68600082397461;19.3346004486084;18.44599…	000313873;3	4674133169159735;0	003605429864253394;0	46116433902295895;0	6176022453889334;0	38307180404662944;0	6551190323108951;P08243;ASNS;ASNS_HUMAN;Asparagine synthetase [glutamine-hydrolyzing]
23.33340072631836;25.096799850463867;24.25040054321289;17.81100082397461;18.518400192260742;17.756200790405273;22.689199447631836;19.041000366210938;24.939300537109375;17.617399215698242;18.42289924621582;23.96929931640625;18.677200317382812;24.134199142456055;18.148700714111328;23.55139923095703;23.614599227905273;17.763200759887695;25.460599899291992;18.8439998626709;19.360000610351562;24.64399…	000801925;1	171246474877765;0	06813617886178862;0	9917605176228022;0	18964845292955892;2	0148417881556924;1	5014373182952714;P08294;SOD3;SODE_HUMAN;Extracellular superoxide dismutase [Cu-Zn]
23.850799560546875;26.239900588989258;24.680400848388672;25.300399780273438;26.12030029296875;23.170400619506836;25.218299865722656;25.769100189208984;25.037500381469727;25.696699142456055;24.467100143432617;25.137500762939453;25.180299758911133;24.43239974975586;25.03849983215332;25.380599975585938;25.10700035095215;25.18269920349121;25.106800079345703;24.266799926757812;24.366600036621094;24.50…	000313873;0	48345528083302575;0	3787833698030635;0	5505253110046328;0	5806989335520918;-0	3738742828369155;-0	709102920789422;P08311;CTSG;CATG_HUMAN;Cathepsin G
19.085800170898438;18.954599380493164;17.91349983215332;18.18630027770996;19.26140022277832;20.35540008544922;17.870899200439453;20.31760025024414;17.336599349975586;19.820899963378906;18.055700302124023;19.39229965209961;19.521799087524414;18.634899139404297;20.40489959716797;19.524700164794922;20.0846004486084;18.684900283813477;18.300600051879883;18.68720054626465;17.404499053955078;18.4011993…	000313873;0	5130118417010557;0	36656860592755214;0	28951067819064985;0	7209294729027469;0	34435360772269163;0	4840495192424315;P08397;HMBS;HEM3_HUMAN;Porphobilinogen deaminase
17.108400344848633;19.446800231933594;17.69969940185547;18.54050064086914;20.97640037536621;18.876100540161133;18.90399932861328;18.347400665283203;18.548599243164062;19.187700271606445;17.435199737548828;17.7992000579834;17.56679916381836;18.625499725341797;19.10930061340332;18.039100646972656;18.22480010986328;17.371000289916992;18.363800048828125;19.099000930786133;18.84239959716797;18.1259994…	000313873;3	793532346691993;0	0022163801820020224;2	041476715361717;0	06771458117890383;-1	4055877413068494;-2	041061381811982;P08514;ITGA2B;ITA2B_HUMAN;Integrin alpha-IIb
23.129899978637695;22.923599243164062;23.047500610351562;22.90679931640625;22.32979965209961;23.026100158691406;22.185100555419922;22.95330047607422;22.834400177001953;22.610300064086914;24.618999481201172;22.84040069580078;23.083200454711914;22.6028995513916;22.640600204467773;22.169599533081055;22.738399505615234;22.928800582885742;23.032899856567383;22.315799713134766;22.46940040588379;22.9050…	000313873;2	260302940514093;0	0623297157622739;1	5739403052174314;0	34714256825075834;-0	3953226498195086;-1	0897448893648167;P08559;PDHA1;ODPA_HUMAN;Pyruvate dehydrogenase E1 component subunit alpha	somatic form	mitochondrial
21.460399627685547;22.14240074157715;22.291000366210938;21.89229965209961;22.690200805664062;22.710899353027344;22.972999572753906;22.222900390625;22.04490089416504;21.88170051574707;21.53700065612793;21.76420021057129;22.373699188232422;21.82430076599121;21.3572998046875;22.320600509643555;22.439800262451172;21.86549949645996;22.324199676513672;22.66010093688965;22.109699249267578;22.64500045776…	000313873;1	6194699126494139;0	06601737353091466;1	5942421867102754;0	20617135549872123;0	6827078683035737;1	4445431967859537;P08571;CD14;CD14_HUMAN;Monocyte differentiation antigen CD14
22.74850082397461;23.723499298095703;22.62470054626465;23.110599517822266;22.382699966430664;21.731700897216797;22.96310043334961;23.098499298095703;23.783000946044922;22.85930061340332;22.40250015258789;22.951200485229492;22.902000427246094;22.797399520874023;22.083499908447266;22.975900650024414;23.18709945678711;23.70639991760254;23.853599548339844;23.06410026550293;23.431900024414062;23.32180…	000313873;6	356271831126163;0	0004942528735632184;3	4754975093348106;0	05387224157955865;-0	8284483637128552;-2	34658003181007;P08572;COL4A2;CO4A2_HUMAN;Collagen alpha-2(IV) chain
22.814800262451172;22.271799087524414;23.30459976196289;22.558399200439453;22.070100784301758;23.167400360107422;22.316099166870117;22.502700805664062;23.072799682617188;23.068300247192383;23.892499923706055;22.438400268554688;23.01129913330078;22.4689998626709;23.385799407958984;22.454099655151367;23.380800247192383;22.54170036315918;22.94260025024414;22.209199905395508;23.235300064086914;22.988…	000313873;0	9441384092709677;0	2335551102204409;0	6824746020605107;0	6089806763285025;-0	2617049625941661;-0	6562493591584982;P08574;CYC1;CY1_HUMAN;Cytochrome c1	heme protein	mitochondrial
21.728200912475586;21.975400924682617;22.06920051574707;21.948400497436523;23.58639907836914;23.209199905395508;22.350200653076172;21.625499725341797;20.921499252319336;21.895299911499023;21.9197998046875;22.169200897216797;22.737199783325195;21.788299560546875;21.97089958190918;22.423200607299805;22.234399795532227;22.100400924682617;21.518600463867188;20.77120018005371;22.288999557495117;22.099…	000313873;11	397344498696174;0;3	895833403305823;0	011821052631578947;1	7290876388549812;2	9848392621670254;P08575;PTPRC;PTPRC_HUMAN;Receptor-type tyrosine-protein phosphatase C
20.86440086364746;20.112899780273438;20.61639976501465;20.746599197387695;21.07670021057129;20.456100463867188;21.183799743652344;20.29360008239746;18.32859992980957;20.705900192260742;18.066699981689453;18.247800827026367;20.72450065612793;18.010099411010742;20.962799072265625;20.678699493408203;20.9862003326416;18.153099060058594;20.39900016784668;20.765199661254883;20.652799606323242;20.260299…	0011685;6	278932368549543;0	00010569105691056911;8	159674092992077;0	0006666666666666666;2	438619109562463;5	095785586723286;P08579;SNRPB2;RU2B_HUMAN;U2 small nuclear ribonucleoprotein B''
18.434999465942383;18.886600494384766;19.727699279785156;19.219499588012695;18.143400192260742;18.063400268554688;19.2539005279541;17.56760025024414;18.13450050354004;18.132099151611328;19.0718994140625;17.656999588012695;17.93560028076172;16.941099166870117;18.05389976501465;17.505300521850586;18.70840072631836;18.201200485229492;17.829599380493164;19.746299743652344;18.818099975585938;17.549900…	000313873;0	10966955674318454;0	853790690409247;0	1150567164410407;0	8890904307793489;-0	12223532540457782;-0	20486407552509422;P08581;MET;MET_HUMAN;Hepatocyte growth factor receptor
18.227800369262695;18.20709991455078;18.87179946899414;17.662399291992188;18.69809913635254;18.16830062866211;18.19499969482422;18.02589988708496;17.35300064086914;19.038700103759766;18.217500686645508;18.082399368286133;18.210899353027344;17.739999771118164;18.329999923706055;18.96139907836914;18.378799438476562;17.848100662231445;18.223400115966797;18.11090087890625;17.801700592041016;18.714300…	000313873;16	013433861328267;0;5	782947201642454;0	0006857142857142857;-5	4485522406441795;-5	346320419730524;P08590;MYL3;MYL3_HUMAN;Myosin light chain 3
21.480300903320312;22.9375;21.701000213623047;21.99720001220703;21.824100494384766;21.162099838256836;21.90290069580078;21.943099975585938;22.145700454711914;22.4414005279541;22.044300079345703;22.252199172973633;21.884899139404297;22.58639907836914;21.400400161743164;22.769100189208984;22.111400604248047;22.633499145507812;22.34040069580078;21.947799682617188;21.422800064086914;22.40979957580566…	000313873;3	492562446364707;0	009101275318829706;1	5189637964685878;0	3283068893528184;-0	4300991875784739;-1	1525987484729483;P08603;CFH;CFAH_HUMAN;Complement factor H
22.834299087524414;22.462099075317383;22.877099990844727;22.78059959411621;23.253599166870117;22.821800231933594;23.082500457763672;22.9768009185791;22.995100021362305;22.8075008392334;22.53969955444336;22.7721004486084;22.81999969482422;22.62529945373535;22.488800048828125;22.105499267578125;22.406099319458008;22.33639907836914;22.08049964904785;22.652799606323242;22.48859977722168;22.4370002746…	000313873;11	588685476667663;6	572769953051644E-05;5	413560514388582;0	05216509433962264;0	679504353659496;2	1775573532215073;P08621;SNRNP70;RU17_HUMAN;U1 small nuclear ribonucleoprotein 70 kDa
20.165199279785156;21.29050064086914;19.287099838256836;21.041799545288086;17.576900482177734;19.17770004272461;20.033100128173828;20.607900619506836;20.939699172973633;20.572399139404297;20.363000869750977;20.898099899291992;19.73740005493164;20.135799407958984;19.451499938964844;20.53569984436035;19.831899642944336;20.136600494384766;20.540599822998047;20.33340072631836;21.073200225830078;20.43…	000313873;9	730326792300644;0;3	743108202981325;0	011736147757255937;-1	6943630354745025;-3	4548244460769895;P08648;ITGA5;ITA5_HUMAN;Integrin alpha-5
21.857999801635742;18.547399520874023;19.430200576782227;17.88629913330078;18.684200286865234;20.809499740600586;17.69179916381836;17.5846004486084;21.77720069885254;21.400699615478516;18.605600357055664;21.984899520874023;21.872699737548828;17.895700454711914;21.26609992980957;21.43910026550293;21.68090057373047;17.19610023498535;17.933799743652344;18.652299880981445;18.053699493408203;21.673700…	000557569;2	2249881982194513;0	013589531680440772;1	132907247781613;0	1706778242677824;1	5904278618948808;1	6425501700707155;P08651;NFIC;NFIC_HUMAN;Nuclear factor 1 C-type
28.197200775146484;28.641700744628906;27.57390022277832;28.298599243164062;28.374500274658203;27.617700576782227;27.76959991455078;28.23550033569336;28.100299835205078;27.803600311279297;28.080900192260742;28.367000579833984;27.87660026550293;28.04129981994629;27.434900283813477;28.118900299072266;27.86090087890625;28.710100173950195;28.355899810791016;27.688400268554688;27.759199142456055;28.434…	000313873;2	2793551612430827;0	0759880834160874;0	08900592891467089;0	9463418966064067;0	036130741664340604;0	10350127039795372;P08670;VIM;VIME_HUMAN;Vimentin
18.519100189208984;20.444299697875977;18.830799102783203;20.0664005279541;20.14419937133789;19.444400787353516;18.98080062866211;18.458999633789062;19.750499725341797;20.388999938964844;20.193899154663086;19.257400512695312;18.734899520874023;20.30340003967285;19.63129997253418;20.82159996032715;20.483600616455078;20.331100463867188;18.51129913330078;18.24329948425293;17.86989974975586;19.9708995…	000313873;1	7355808965629784;0	039364719228587634;1	5918823122685308;0	15133625730994152;-0	9544483184814467;-1	5909120905366996;P08697;SERPINF2;A2AP_HUMAN;Alpha-2-antiplasmin
22.44300079345703;22.28849983215332;22.772899627685547;23.03059959411621;22.694599151611328;22.65060043334961;22.146799087524414;22.613500595092773;22.496700286865234;22.867300033569336;22.422500610351562;22.28230094909668;22.329200744628906;22.085599899291992;22.08340072631836;21.92620086669922;22.275400161743164;22.300100326538086;22.33930015563965;21.906099319458008;22.125200271606445;21.99049…	000313873;3	135295791999711;0	01755759162303665;2	2113484615225283;0	23155636363636364;-0	48346199308122806;-1	3431070004446994;P08708;RPS17;RS17_HUMAN;40S ribosomal protein S17
28.30299949645996;24.725900650024414;26.13629913330078;27.00830078125;26.38629913330078;25.918800354003906;27.68320083618164;27.82029914855957;25.086599349975586;26.96339988708496;26.965599060058594;27.61039924621582;27.024499893188477;27.1914005279541;28.17490005493164;26.919700622558594;26.42530059814453;24.63920021057129;26.007099151611328;26.687000274658203;25.885499954223633;25.5445995330810…	000313873;4	078432155135677;0	0016717724288840264;4	877976852203692;0	0041600000000000005;2	252126148768834;3	9971410690612257;P08727;KRT19;K1C19_HUMAN;Keratin	type I cytoskeletal 19
26.292800903320312;23.279800415039062;20.93720054626465;23.777000427246094;24.79159927368164;25.043699264526367;26.478300094604492;26.180299758911133;21.653099060058594;24.497800827026367;23.76449966430664;25.488800048828125;25.711299896240234;21.837900161743164;25.75860023498535;24.498300552368164;23.975000381469727;22.63949966430664;18.66790008544922;24.087400436401367;24.406400680541992;21.501…	000313873;4	389804559282126;0	0005825242718446601;2	105837473931525;0	027582181259600613;3	3011111804417226;2	814107350234776;P08729;KRT7;K2C7_HUMAN;Keratin	type II cytoskeletal 7
27.06529998779297;26.532100677490234;26.212499618530273;26.166900634765625;25.90920066833496;26.294599533081055;26.529600143432617;26.24920082092285;27.150800704956055;26.660200119018555;26.810699462890625;27.25629997253418;26.7101993560791;26.590499877929688;26.485599517822266;25.99810028076172;26.5049991607666;26.732799530029297;26.74959945678711;25.946500778198242;25.910999298095703;25.9034996…	000313873;2	5113801459402008;0	04136165455561766;2	0092484753347644;0	21834176434299815;0	5217044694083093;1	4301410651458462;P08758;ANXA5;ANXA5_HUMAN;Annexin A5
20.48189926147461;22.338600158691406;17.546899795532227;23.160400390625;19.50149917602539;21.822999954223633;19.052499771118164;21.658100128173828;23.978900909423828;23.038999557495117;18.639999389648438;20.94610023498535;19.295700073242188;18.988100051879883;23.07509994506836;23.141000747680664;21.8533992767334;20.383800506591797;21.930099487304688;22.19529914855957;17.68869972229004;18.42119979…	000313873;0	576083490785813;0	2756092664092664;1	1202118873812714;0	17439669421487602;-1	5875111443655854;-1	5839915976627559;P08779;KRT16;K1C16_HUMAN;Keratin	type I cytoskeletal 16
24.295299530029297;23.81450080871582;24.56599998474121;24.395200729370117;24.44099998474121;24.555400848388672;24.20829963684082;24.176599502563477;24.135099411010742;24.29599952697754;24.600400924682617;24.16659927368164;23.79050064086914;24.147300720214844;24.457500457763672;24.45050048828125;24.53660011291504;23.912399291992188;23.954700469970703;24.032899856567383;23.967199325561523;24.025800…	000313873;3	780788144295882;0	017266754270696454;4	005161905640069;0	09544120247568523;0	6068397113255095;1	8337988850360583;P08865;RPSA;RSSA_HUMAN;40S ribosomal protein SA
23.783000946044922;18.57309913635254;19.05780029296875;18.591800689697266;21.27239990234375;21.571699142456055;21.263099670410156;18.706100463867188;23.112699508666992;17.48539924621582;24.224199295043945;22.629199981689453;18.345399856567383;17.398700714111328;22.757299423217773;18.62339973449707;24.531400680541992;22.43709945678711;22.426599502563477;18.01609992980957;17.702899932861328;18.4787…	000993295;1	656515620247415;0	029925222551928782;1	2710748367592868;0	11818705035971223;2	133218629019602;1	8687393323752706;P08962;CD63;CD63_HUMAN;CD63 antigen
19.08049964904785;18.293399810791016;17.78190040588379;19.667400360107422;19.24169921875;19.98189926147461;19.166200637817383;19.308000564575195;19.237899780273438;19.83139991760254;19.874000549316406;19.209400177001953;19.367900848388672;19.728200912475586;20.091400146484375;19.27899932861328;19.794099807739258;18.75790023803711;17.570999145507812;18.34830093383789;19.560300827026367;19.55599975…	000313873;0	7944133968246061;0	3082930903568717;0	592224066807501;0	5544506329113924;0	404028129577636;0	7564790975394204;P09001;MRPL3;RM03_HUMAN;39S ribosomal protein L3	mitochondrial
18.124000549316406;17.694700241088867;18.086599349975586;21.60890007019043;22.24720001220703;21.89259910583496;21.993600845336914;21.90019989013672;18.660900115966797;22.174100875854492;21.754199981689453;17.941499710083008;22.029800415039062;22.149499893188477;21.839799880981445;22.30590057373047;22.26609992980957;17.916099548339844;21.562000274658203;19.30820083618164;21.869300842285156;17.8001…	000313873;2	7628757125916654;0	005053344623200678;1	4112393726689232;0	10109810671256454;1	9894343103681287;1	9348434674729402;P09012;SNRPA;SNRPA_HUMAN;U1 small nuclear ribonucleoprotein A
22.660499572753906;21.90489959716797;20.991899490356445;21.356700897216797;20.722299575805664;21.181400299072266;22.11870002746582;20.869800567626953;22.239599227905273;21.234800338745117;21.576400756835938;21.47369956970215;20.932100296020508;21.50279998779297;20.15559959411621;18.552799224853516;21.280799865722656;22.37030029296875;22.332300186157227;18.302200317382812;21.678499221801758;21.805…	000313873;0	6526900963113965;0	2659649941656943;0	1551910589670881;0	8485093125634947;-0	17514794213431273;-0	27139163009329187;P09104;ENO2;ENOG_HUMAN;Gamma-enolase
21.428199768066406;20.44879913330078;21.124099731445312;21.6560001373291;21.101699829101562;21.966899871826172;20.708200454711914;21.138999938964844;20.968399047851562;21.325000762939453;21.7814998626709;20.922199249267578;21.084999084472656;20.930299758911133;21.74959945678711;21.403600692749023;21.347999572753906;20.52910041809082;20.808000564575195;20.32309913635254;19.89349937438965;20.857500…	000313873;3	0445386962128014;0	006594507269789984;2	5194797335874592;0	06080260303687635;1	1260940415518625;2	083947889479322;P09110;ACAA1;THIK_HUMAN;3-ketoacyl-CoA thiolase	peroxisomal
26.537799835205078;25.42919921875;25.800199508666992;25.774900436401367;25.40679931640625;26.10890007019043;25.392000198364258;26.16860008239746;25.559099197387695;25.94610023498535;25.593299865722656;25.77869987487793;25.9060001373291;25.81570053100586;26.146900177001953;25.495399475097656;25.94099998474121;24.78059959411621;25.338899612426758;25.947900772094727;25.16309928894043;25.415399551391…	000313873;2	738892498429466;0	006158367346938776;2	1113039225645402;0	18550434201736807;0	5872469493321013;1	5038109474291201;P09211;GSTP1;GSTP1_HUMAN;Glutathione S-transferase P
18.042999267578125;18.515600204467773;17.801300048828125;22.515199661254883;18.084400177001953;19.850900650024414;17.925899505615234;18.350200653076172;18.931100845336914;19.341800689697266;18.75;17.33799934387207;17.850900650024414;22.368900299072266;20.92770004272461;18.294099807739258;18.055099487304688;18.10409927368164;18.310100555419922;22.26490020751953;18.10059928894043;18.78809928894043;…	000313873;4	110876571322788;0	0010411622276029055;0	35532548812010034;0	6256057462090981;0	6405544008527464;0	6539711294687286;P09327;VIL1;VILI_HUMAN;Villin-1
24.898799896240234;25.456899642944336;24.715900421142578;24.74250030517578;24.9596004486084;24.34440040588379;25.46310043334961;24.851299285888672;25.181499481201172;25.515399932861328;24.73550033569336;25.28969955444336;24.568099975585938;25.18400001525879;23.374099731445312;25.327699661254883;24.61989974975586;25.367599487304688;25.583499908447266;24.77829933166504;25.311899185180664;25.3647003…	000313873;0	7335008017054062;0	356165191740413;0	3264997051498908;0	7577753623188406;-0	2005727904183523;-0	4295401572922787;P09382;LGALS1;LEG1_HUMAN;Galectin-1
18.056499481201172;18.011999130249023;21.785900115966797;21.4375;17.807300567626953;21.25320053100586;22.314899444580078;22.046199798583984;18.405899047851562;19.025299072265625;20.992000579833984;21.615100860595703;21.603300094604492;21.59749984741211;20.886999130249023;21.14299964904785;21.370100021362305;18.954299926757812;19.027799606323242;21.54490089416504;21.511499404907227;21.607999801635…	000313873;3	1516511553679987;0	0035902085222121486;2	2520353432899585;0	030748538011695907;2	2980886050633025;2	711070755034009;P09429;HMGB1;HMGB1_HUMAN;High mobility group protein B1
21.045700073242188;21.85300064086914;20.488300323486328;21.07699966430664;21.364500045776367;20.535200119018555;18.65559959411621;20.469999313354492;21.554399490356445;19.43199920654297;21.508399963378906;21.248899459838867;21.056699752807617;20.685400009155273;20.617000579833984;21.48430061340332;19.453800201416016;20.8257999420166;17.806400299072266;18.651599884033203;18.617000579833984;20.1849…	000313873;1	9401211686626407;0	028361460203470978;0	9571057857057185;0	3090682302771855;0	7651407923017217;1	1720016910854891;P09455;RBP1;RET1_HUMAN;Retinol-binding protein 1
22.417200088500977;20.313600540161133;22.17490005493164;22.11680030822754;20.942399978637695;21.790700912475586;22.733400344848633;21.74139976501465;21.08449935913086;21.532499313354492;22.839099884033203;20.61210060119629;22.583999633789062;21.196300506591797;21.20599937438965;22.336299896240234;21.10759925842285;18.300500869750977;21.57659912109375;18.340700149536133;22.190099716186523;21.70739…	000313873;17	644482572352498;0;9	675160258682668;0;3	6027845110212056;6	660791116410792;P09467;FBP1;F16P1_HUMAN;Fructose-1	6-bisphosphatase 1
18.867799758911133;21.914499282836914;20.599700927734375;20.841999053955078;22.05820083618164;20.736400604248047;22.790800094604492;21.181499481201172;21.66830062866211;21.5314998626709;18.58180046081543;22.530799865722656;18.791099548339844;21.617700576782227;20.473400115966797;21.50550079345703;17.266000747680664;22.119199752807617;21.194000244140625;21.10140037536621;17.42180061340332;20.83429…	000313873;6	654910797104252;6	763285024154589E-05;2	3264097642013266;0	027871362940275653;2	2702452795846106;2	9092485853656935;P09486;SPARC;SPRC_HUMAN;SPARC
25.103500366210938;25.92639923095703;24.90290069580078;25.292499542236328;23.045299530029297;23.248199462890625;24.06529998779297;25.193599700927734;25.73550033569336;25.434099197387695;24.893800735473633;25.172300338745117;24.343700408935547;24.319499969482422;22.808500289916992;24.065200805664062;24.32859992980957;25.677000045776367;25.835500717163086;25.48539924621582;25.70949935913086;25.4852…	000313873;12	085033098752394;0;3	496247321695726;0	010186046511627907;-2	0772634233747205;-3	70944994961656;P09493;TPM1;TPM1_HUMAN;Tropomyosin alpha-1 chain
23.698699951171875;23.255399703979492;24.554500579833984;23.340200424194336;23.836700439453125;24.136600494384766;23.590099334716797;23.244699478149414;23.90239906311035;23.442899703979492;23.723899841308594;23.136600494384766;23.256099700927734;23.088600158691406;23.52630043029785;22.96940040588379;23.326799392700195;23.21430015563965;23.21969985961914;23.211999893188477;23.774200439453125;23.51…	000313873;10	560690004878815;0;4	1357122403370115;0	0108099173553719;1	6616301672799239;3	01917323774694;P09496;CLTA;CLCA_HUMAN;Clathrin light chain A
23.33329963684082;22.90730094909668;23.26729965209961;23.667699813842773;23.265499114990234;22.712200164794922;23.247299194335938;23.8341007232666;22.70669937133789;23.3710994720459;23.773500442504883;22.769100189208984;23.055500030517578;23.683399200439453;22.944900512695312;23.316499710083008;23.100799560546875;22.92620086669922;23.121700286865234;23.110300064086914;23.35099983215332;23.1751003…	000313873;0	41449318581912975;0	5219453924914677;0	7394742803492856;0	6195867040448538;-0	23710061482020706;-0	6429528793814344;P09497;CLTB;CLCB_HUMAN;Clathrin light chain B
24.827600479125977;23.30590057373047;24.065500259399414;23.849599838256836;23.026599884033203;22.62820053100586;23.695199966430664;24.46969985961914;23.664400100708008;25.31100082397461;24.216100692749023;23.562599182128906;23.917999267578125;24.327800750732422;24.56800079345703;23.43910026550293;23.410600662231445;23.43950080871582;23.432600021362305;23.815000534057617;23.756099700927734;23.3223…	000313873;8	98993995436165;6	201550387596899E-05;4	621047997783579;0	009113924050632912;1	4236872945513035;4	018613831101079;P09525;ANXA4;ANXA4_HUMAN;Annexin A4
22.0039005279541;21.539100646972656;21.424999237060547;21.553600311279297;21.74220085144043;21.194299697875977;21.40559959411621;21.765300750732422;21.976200103759766;21.421100616455078;21.64069938659668;21.623300552368164;21.60890007019043;21.224300384521484;21.23270034790039;21.212200164794922;21.152000427246094;21.58609962463379;21.12030029296875;21.128799438476562;21.3346004486084;21.53919982…	000313873;0	11832226062672482;0	8952461968332815;0	15818376893123806;0	9188645328160362;-0	04922955376761351;-0	15305339038121224;P09543;CNP;CN37_HUMAN;2'	3'-cyclic-nucleotide 3'-phosphodiesterase
19.84749984741211;19.847000122070312;19.759599685668945;19.80190086364746;20.35260009765625;19.365800857543945;20.43779945373535;20.249500274658203;19.457000732421875;17.599300384521484;19.19409942626953;20.52549934387207;19.297399520874023;19.73819923400879;17.738800048828125;19.375600814819336;19.076499938964844;19.988399505615234;20.221500396728516;19.136499404907227;19.95210075378418;19.45639…	000313873;2	4774532345333315;0	01805074821080026;1	1907211224577163;0	24193301435406697;0	7982396398271838;1	3998160549721383;P09619;PDGFRB;PGFRB_HUMAN;Platelet-derived growth factor receptor beta
22.924800872802734;22.68090057373047;23.464599609375;23.10409927368164;22.32859992980957;22.977699279785156;22.268699645996094;22.618499755859375;23.180599212646484;23.027000427246094;24.911399841308594;22.679399490356445;22.561199188232422;22.372499465942383;22.858200073242188;22.98590087890625;22.91790008544922;22.7893009185791;23.572999954223633;22.395999908447266;23.379899978637695;23.5454006…	000313873;2	148861030804849;0	03370626097132826;1	6687249034433451;0	23503256936067551;-0	57795946938651;-1	3429675270812529;P09622;DLD;DLDH_HUMAN;Dihydrolipoyl dehydrogenase	mitochondrial
21.04210090637207;20.696399688720703;21.128999710083008;21.156700134277344;21.80579948425293;21.1072998046875;21.29829978942871;21.287799835205078;21.498699188232422;21.256000518798828;21.002199172973633;21.2544002532959;21.2406005859375;21.244400024414062;21.466999053955078;21.143999099731445;21.46139907836914;20.343299865722656;20.669099807739258;21.32229995727539;20.83810043334961;20.853200912…	000313873;7	516271987365332;9	958506224066389E-05;7	495401158129958;0	004847290640394089;1	2652098655700676;3	514820795638957;P09661;SNRPA1;RU2A_HUMAN;U2 small nuclear ribonucleoprotein A'
22.172500610351562;18.549999237060547;17.95039939880371;22.842100143432617;22.85580062866211;17.498600006103516;20.797700881958008;22.905000686645508;19.587299346923828;17.804399490356445;19.042600631713867;21.76129913330078;17.331300735473633;17.826900482177734;22.160200119018555;18.166500091552734;21.1968994140625;18.184099197387695;18.385799407958984;18.0039005279541;18.19930076599121;18.15789…	000313873;0	8638649339836411;0	1474977973568282;0	7134381597184937;0	34571776649746194;1	1363546235220774;1	0929455433447617;P09758;TACSTD2;TACD2_HUMAN;Tumor-associated calcium signal transducer 2
22.903200149536133;24.303600311279297;22.885099411010742;22.934600830078125;23.67460060119629;22.948400497436523;23.91469955444336;23.607900619506836;23.241100311279297;23.646900177001953;23.085500717163086;23.86400032043457;23.00670051574707;23.838199615478516;21.90839958190918;23.614200592041016;22.580799102783203;23.774599075317383;22.951499938964844;23.6156005859375;22.317899703979492;23.5979…	000313873;5	459918469090749;0	0007599486521181002;1	2173398748956203;0	2736495774647887;0	6615883554731106;1	2514066521334133;P09871;C1S;C1S_HUMAN;Complement C1s subcomponent
22.865800857543945;22.377099990844727;23.027099609375;22.57430076599121;23.500699996948242;23.862699508666992;22.833799362182617;22.912200927734375;22.944700241088867;22.996599197387695;23.057199478149414;23.257999420166016;22.88129997253418;22.902599334716797;22.61949920654297;21.786699295043945;22.1476993560791;22.661100387573242;21.859699249267578;21.88010025024414;22.562000274658203;22.473899…	000313873;12	749548107221493;0;7	00087909245602;0	009474999999999999;1	0272513389587417;3	3091343133291993;P09874;PARP1;PARP1_HUMAN;Poly [ADP-ribose] polymerase 1
20.020700454711914;20.43670082092285;17.806299209594727;17.995399475097656;21.537099838256836;20.580699920654297;20.024099349975586;20.694000244140625;19.657100677490234;21.038700103759766;18.54789924621582;20.735000610351562;20.994699478149414;20.36989974975586;19.043399810791016;20.222700119018555;20.416900634765625;21.018199920654297;18.08099937438965;18.22599983215332;18.676700592041016;17.95…	000313873;2	444053926866891;0	011546953405017922;0	8037470953812983;0	37044784972812655;0	7110421861921026;1	0795639746634331;P09914;IFIT1;IFIT1_HUMAN;Interferon-induced protein with tetratricopeptide repeats 1
17.66819953918457;18.446699142456055;17.90690040588379;18.628599166870117;19.802499771118164;18.179800033569336;20.30190086364746;17.229799270629883;18.40399932861328;17.792600631713867;16.522300720214844;17.729400634765625;18.715900421142578;18.444400787353516;17.76849937438965;18.359699249267578;17.811199188232422;18.925600051879883;17.524999618530273;19.186599731445312;18.100200653076172;19.33…	000313873;0	5503565436466972;0	39050560578661847;0	045749940817311985;0	9539099212598424;-0	05417953218732663;-0	08751916217163846;P09917;ALOX5;LOX5_HUMAN;Polyunsaturated fatty acid 5-lipoxygenase
19.047300338745117;21.86720085144043;22.250600814819336;20.57469940185547;21.527700424194336;20.181499481201172;19.0935001373291;20.84600067138672;21.590499877929688;21.093599319458008;17.36210060119629;20.971799850463867;18.84510040283203;21.79159927368164;18.164499282836914;21.06089973449707;21.20439910888672;21.930299758911133;21.26930046081543;20.06209945678711;21.511499404907227;21.273799896…	000313873;2	1451748944372904;0	017220830586684242;0	9878669037080229;0	24417867778439545;-1	1342177527291426;-1	3683577278623438;P09936;UCHL1;UCHL1_HUMAN;Ubiquitin carboxyl-terminal hydrolase isozyme L1
22.58930015563965;22.27050018310547;22.17770004272461;22.87380027770996;22.632299423217773;22.636499404907227;22.55590057373047;22.278400421142578;22.197399139404297;22.401399612426758;22.43160057067871;22.270000457763672;22.464599609375;22.170900344848633;22.319299697875977;22.51609992980957;22.636899948120117;22.311899185180664;22.432100296020508;21.84600067138672;22.796199798583984;22.63879966…	000313873;1	9145471867936952;0	16983036471586088;1	5153647529874648;0	5815839475839476;-0	19677299771990064;-0	6959834103234338;P09960;LTA4H;LKHA4_HUMAN;Leukotriene A-4 hydrolase
21.270700454711914;20.056299209594727;20.112499237060547;20.09760093688965;20.480499267578125;20.236000061035156;20.332500457763672;20.049400329589844;20.927200317382812;20.55270004272461;19.99329948425293;19.73579978942871;17.27050018310547;20.024799346923828;19.934499740600586;19.258899688720703;19.577800750732422;20.32819938659668;19.985200881958008;18.13479995727539;19.959699630737305;20.0674…	000313873;6	833549951196538;0	00033697347893915755;1	5616764402381056;0	21826517967781908;-0	6427327973502024;-1	4504566066078863;P09972;ALDOC;ALDOC_HUMAN;Fructose-bisphosphate aldolase C
21.233800888061523;20.819599151611328;20.52750015258789;19.230300903320312;21.493900299072266;16.82939910888672;19.217599868774414;21.069499969482422;20.868000030517578;16.834299087524414;21.051599502563477;22.17180061340332;20.207199096679688;21.4685001373291;20.430299758911133;18.409299850463867;20.87380027770996;21.984699249267578;18.225799560546875;20.77560043334961;20.794599533081055;21.4545…	000313873;0	8028488837794187;0	18959568285595682;1	1319770965471085;0	26263912794033273;0	7775321006774902;1	2678632970683417;P0C0L5;C4B_2;CO4B_HUMAN;Complement C4-B
17.5802001953125;18.06730079650879;17.99970054626465;18.729000091552734;18.474300384521484;18.466299057006836;18.60110092163086;17.6028995513916;18.582399368286133;18.592500686645508;18.23539924621582;17.70709991455078;18.23859977722168;18.15959930419922;18.02090072631836;18.59040069580078;18.013999938964844;19.017499923706055;20.026899337768555;18.794099807739258;20.56170082092285;18.55990028381…	000993295;6	5785428884382915;0	0001512287334593573;4	58950682755539;0	008347826086956521;-1	6688784326825825;-3	182722788371368;P0CAP1;MYZAP;MYZAP_HUMAN;Myocardial zonula adherens protein
18.51300048828125;23.786399841308594;24.26129913330078;23.843000411987305;23.284700393676758;17.144100189208984;23.09510040283203;23.065200805664062;17.467300415039062;24.208200454711914;26.250900268554688;18.519899368286133;23.990400314331055;17.918899536132812;22.8439998626709;25.25469970703125;22.659900665283203;22.867799758911133;17.606000900268555;22.409099578857422;19.255399703979492;17.431…	000313873;2	626186708269097;0	00500169779286927;1	03723507632147;0	16785984583041347;2	340976401737759;1	6306035475613074;P10153;RNASE2;RNAS2_HUMAN;Non-secretory ribonuclease
22.061399459838867;22.09280014038086;21.88909912109375;22.095500946044922;21.976600646972656;21.649499893188477;22.246599197387695;21.931499481201172;21.94659996032715;21.943599700927734;21.79199981689453;21.89590072631836;22.11319923400879;21.58530044555664;21.11280059814453;21.771299362182617;21.563100814819336;21.898000717163086;21.796300888061523;21.836700439453125;21.909799575805664;21.96599…	000313873;0	7396297716306749;0	5846606606606607;0	4123150419737105;0	7790836879432623;0	13619550977434258;0	3898088142407495;P10155;RO60;RO60_HUMAN;RNA-binding protein RO60
21.876800537109375;21.138200759887695;22.40049934387207;21.6825008392334;21.514299392700195;21.883100509643555;22.160600662231445;21.514400482177734;21.443700790405273;20.994400024414062;21.98150062561035;21.051799774169922;22.510799407958984;21.781999588012695;21.14240074157715;21.77440071105957;20.526899337768555;21.2052001953125;21.694700241088867;20.385499954223633;21.181299209594727;22.07390…	000313873;7	249315662225502;6	862745098039217E-05;5	3946826124197;0	0028099173553719006;2	2416521617344465;4	221420452331478;P10253;GAA;LYAG_HUMAN;Lysosomal alpha-glucosidase
23.336599349975586;24.04800033569336;22.698699951171875;23.12540054321289;21.98550033569336;22.082399368286133;23.105199813842773;22.975099563598633;23.83799934387207;23.054100036621094;22.831199645996094;23.63629913330078;23.054899215698242;23.113100051879883;21.484600067138672;22.969100952148438;22.963899612426758;23.781099319458008;24.147899627685547;23.28260040283203;23.825300216674805;24.016…	000313873;8	105050858846901;7	017543859649122E-05;2	606848891161049;0	05232941176470588;-1	1246107510157977;-2	4074275769732982;P10301;RRAS;RRAS_HUMAN;Ras-related protein R-Ras
21.12179946899414;18.083900451660156;20.87190055847168;19.89459991455078;22.432899475097656;22.04640007019043;21.80069923400879;21.289400100708008;18.279399871826172;20.81570053100586;21.007999420166016;18.361799240112305;20.983200073242188;18.369300842285156;17.390899658203125;18.91469955444336;21.27050018310547;18.503400802612305;20.422000885009766;19.8169002532959;21.13759994506836;18.62280082…	000313873;5	813239466719673;0	000149812734082397;1	2549780083111608;0	14029129129129128;1	629574189867295;1	804837073096751;P10321;HLA-C;HLAC_HUMAN;HLA class I histocompatibility antigen	C alpha chain
21.489200592041016;18.376100540161133;21.665199279785156;21.024799346923828;20.988100051879883;21.592100143432617;20.895299911499023;21.567800521850586;21.069400787353516;21.430999755859375;22.59939956665039;20.978500366210938;21.284400939941406;18.274799346923828;21.48419952392578;21.051700592041016;21.188600540161133;21.120399475097656;21.798900604248047;21.09779930114746;21.575000762939453;21.…	000313873;1	9240466915595806;0	051720880300590445;2	0878747149677936;0	27290693739424704;-0	43246421813964986;-1	2451874377767513;P10515;DLAT;ODP2_HUMAN;Dihydrolipoyllysine-residue acetyltransferase component of pyruvate dehydrogenase complex	mitochondrial
19.495399475097656;18.613800048828125;19.448200225830078;18.520599365234375;20.645000457763672;18.18549919128418;18.979900360107422;19.861299514770508;17.877099990844727;19.297199249267578;18.293699264526367;18.59819984436035;17.926799774169922;19.394899368286133;19.97800064086914;18.50979995727539;18.20949935913086;19.166000366210938;18.44809913635254;18.31559944152832;19.676700592041016;17.9869…	000313873;1	6223709528062602;0	06896048632218844;3	9611795917735892;0	02785343511450382;1	0758379663739888;2	490901742787245;P10586;PTPRF;PTPRF_HUMAN;Receptor-type tyrosine-protein phosphatase F
24.20050048828125;23.783100128173828;22.95560073852539;24.81369972229004;23.40880012512207;24.010700225830078;24.4955997467041;24.728099822998047;24.027299880981445;25.096200942993164;24.200599670410156;23.531999588012695;23.696800231933594;23.433700561523438;24.606399536132812;24.1289005279541;24.934499740600586;23.92690086364746;24.457700729370117;17.70509910583496;24.162399291992188;23.6448993…	000313873;2	289355716811186;0	02114644877435575;0	7595389191067745;0	4747183415953132;-0	450344385419573;-0	8835847285587214;P10599;TXN;THIO_HUMAN;Thioredoxin
19.114200592041016;18.336999893188477;19.721200942993164;18.323200225830078;19.66080093383789;20.615999221801758;17.6914005279541;17.989500045776367;17.78660011291504;19.556800842285156;20.429899215698242;18.823999404907227;19.767000198364258;19.064199447631836;20.598800659179688;18.297199249267578;20.558399200439453;18.663700103759766;17.665800094604492;18.41029930114746;19.437299728393555;19.22…	000313873;5	096620013179407;0	0007230169050715215;1	1328304245620995;0	234407250755287;0	904379122597831;1	4264319973047686;P10619;CTSA;PPGB_HUMAN;Lysosomal protective protein
19.10580062866211;18.446800231933594;19.073200225830078;19.575700759887695;19.4197998046875;17.966400146484375;18.050600051879883;19.837799072265625;18.4778995513916;19.70319938659668;19.061899185180664;17.70709991455078;19.727800369262695;16.794599533081055;18.100099563598633;18.118900299072266;18.370899200439453;17.434499740600586;19.45949935913086;18.360599517822266;19.381000518798828;20.23189…	000313873;8	978333964697862;0;2	823562198742204;0	037390374331550805;-1	31436745779855;-2	410987782848135;P10636;MAPT;TAU_HUMAN;Microtubule-associated protein tau
20.876800537109375;21.531700134277344;21.09819984436035;20.153799057006836;20.79640007019043;20.328500747680664;20.768299102783203;20.681100845336914;20.964500427246094;20.985200881958008;19.93079948425293;21.077699661254883;21.645700454711914;21.381099700927734;20.589599609375;20.333099365234375;20.68079948425293;21.636999130249023;20.89080047607422;20.38759994506836;21.18090057373047;21.4346008…	000313873;2	4363428324643497;0	01973962986598596;0	6760665293869494;0	5995959595959596;0	27449983869280103;0	6832023780747912;P10643;C7;CO7_HUMAN;Complement component C7
21.174299240112305;21.929100036621094;21.01919937133789;20.901199340820312;21.722999572753906;21.410999298095703;20.584299087524414;20.64349937438965;21.68079948425293;21.533199310302734;21.434600830078125;21.36910057067871;21.268400192260742;20.659000396728516;20.43320083618164;20.573999404907227;20.962400436401367;21.712799072265625;21.51129913330078;21.239900588989258;21.712900161743164;21.304…	000313873;6	912602540277416;0	0008513853904282116;2	7772926899106074;0	07563204747774481;-0	8267196519034279;-2	162231237556584;P10644;PRKAR1A;KAP0_HUMAN;cAMP-dependent protein kinase type I-alpha regulatory subunit
22.958799362182617;23.77199935913086;22.613300323486328;22.50469970703125;22.724000930786133;21.86050033569336;22.26219940185547;23.21299934387207;22.9507999420166;22.42690086364746;22.637300491333008;23.623600006103516;23.065900802612305;23.335599899291992;22.022600173950195;22.902299880981445;22.82740020751953;23.586700439453125;22.827699661254883;23.36479949951172;23.225500106811523;23.5354995…	000313873;1	1514164276546304;0	14439646017699115;0	04233687178854864;0	9631484032561052;0	033637074061804384;0	06931030545620341;P10768;ESD;ESTD_HUMAN;S-formylglutathione hydrolase
26.15719985961914;24.552900314331055;26.089000701904297;26.51930046081543;25.701200485229492;26.611000061035156;25.341999053955078;25.60409927368164;26.353900909423828;26.375099182128906;26.510000228881836;26.426700592041016;25.765199661254883;25.813600540161133;26.66390037536621;25.627700805664062;26.453100204467773;25.06909942626953;25.60379981994629;26.19569969177246;25.643199920654297;25.8903…	000313873;7	116681449657538;0	0003380281690140845;1	9699091188911684;0	13964732479276562;0	758353533063616;1	7499856179941151;P10809;HSPD1;CH60_HUMAN;60 kDa heat shock protein	mitochondrial
22.72089958190918;23.077699661254883;22.160200119018555;21.993600845336914;22.170299530029297;23.08300018310547;22.230499267578125;22.178600311279297;23.306400299072266;22.46380043029785;23.009300231933594;22.91699981689453;22.832599639892578;22.930200576782227;21.535200119018555;23.546199798583984;22.755199432373047;23.34280014038086;22.766399383544922;18.045299530029297;22.079599380493164;22.94…	000313873;0	4979942344844652;0	3560678215997051;0	304538958359709;0	7432149122807018;-0	2464113916669568;-0	44293700369260075;P10909;CLU;CLUS_HUMAN;Clusterin
18.475799560546875;18.305099487304688;18.865800857543945;18.00510025024414;18.347900390625;17.704599380493164;18.61750030517578;17.853099822998047;17.742700576782227;17.850900650024414;18.68939971923828;18.932300567626953;18.576400756835938;17.519399642944336;17.910499572753906;17.584800720214844;17.35689926147461;18.295700073242188;18.233600616455078;19.116600036621094;18.71380043029785;18.19989…	000313873;13	398768701986743;0;5	414582059280749;0	001016949152542373;-4	345297813415527;-4	834189155766512;P10916;MYL2;MLRV_HUMAN;Myosin regulatory light chain 2	ventricular/cardiac muscle isoform
24.888900756835938;24.292400360107422;25.301799774169922;24.56879997253418;24.735000610351562;25.747800827026367;24.105600357055664;24.437299728393555;25.257200241088867;25.288400650024414;25.376300811767578;24.83919906616211;25.108800888061523;24.840900421142578;25.05590057373047;24.181699752807617;24.569700241088867;25.033599853515625;24.052099227905273;24.01300048828125;23.9773006439209;24.729…	000313873;12	231799125049982;0;4	035415531226753;0	025977812995245642;1	0609200886317645;2	6165449689047353;P11021;HSPA5;BIP_HUMAN;Endoplasmic reticulum chaperone BiP
24.714799880981445;25.705900192260742;24.479900360107422;24.47369956970215;23.476200103759766;23.266799926757812;24.98699951171875;24.785999298095703;25.45840072631836;24.617900848388672;24.370800018310547;24.892200469970703;24.445499420166016;24.80660057067871;23.02829933166504;24.68429946899414;24.755699157714844;25.287500381469727;25.62980079650879;25.37649917602539;25.00629997253418;25.494800…	000313873;5	366790957654564;0	0007525773195876289;1	96227248259697;0	11371801140994295;-0	8843974794660276;-1	9163106243424084;P11047;LAMC1;LAMC1_HUMAN;Laminin subunit gamma-1
[truncated: 2,599 more rows]
